# Supplementary material for: mer-Hydridotris(tri­methyl­phosphane-κP)(d-valinato-κ2 N,O)iridium hexa­fluorido­phosphate di­chloro­methane 0.675-solvate
Source: Acta Crystallogr Sect E Struct Rep Online. 2014 Feb 5;70(Pt 3):m82. doi: 10.1107/S1600536814002165 (PMC3998477; doi:10.1107/S1600536814002165)
Supplement: Supplementary file 1 [file e-70-00m82-sup1.cif]

##############################################################################
#                                                                            #
# This CIF contains the data in a paper accepted for publication in          #
# Acta Crystallographica Section E. It conforms to the requirements of       #
# Notes for Authors for Acta Crystallographica Section E, and has been       #
# peer reviewed under the auspices of the IUCr Commission on Journals.       #
#                                                                            #
# Full details of the Crystallographic Information File format               #
# are given in the paper "The Crystallographic Information File (CIF):       #
# a New Standard Archive File for Crystallography" by S. R. Hall, F. H.      #
# Allen and I. D. Brown [Acta Cryst. (1991), A47, 655-685].                  #
#                                                                            #
# The current version of the core CIF dictionary is obtainable from          #
# ftp://ftp.iucr.org/pub/cif_core.dic.                                       #
#                                                                            #
# Software is freely available for graphical display of the structure(s)     #
# in this CIF. For information consult the CIF software page                 #
# http://www.iucr.org/resources/cif/software.                                #
#                                                                            #
# This file may be used for bona fide research purposes within the           #
# scientific community so long as proper attribution is given to the journal # 
# article from which it was obtained.                                        #
#                                                                            #
##############################################################################
data_I
_audit_creation_method
;
Olex2 1.2
(compiled 2013.12.10 svn.r2850 for OlexSys, GUI svn.r4736)
;
_journal_date_recd_electronic     2014-01-21
_journal_date_accepted     2014-01-29
_journal_name_full     'Acta Crystallographica, Section E'
_journal_year     2014
_journal_volume     70
_journal_issue      3
_journal_page_first     m82
_journal_page_last     m82
_journal_paper_category     QM
_journal_paper_doi     10.1107/S1600536814002165
_journal_coeditor_code     PK2516
_publ_contact_author_name     'Merola, J.S.'
_publ_contact_author_address
;
Department of Chemistry
Virginia Tech
Blacksburg, VA  24061
USA
;
_publ_contact_author_email     jmerola@vt.edu
_publ_contact_author_fax     540-231-3255
_publ_contact_author_phone     540-231-4510
_publ_section_title
;\
<i>mer</i>-Hydridotris(trimethylphosphane-\k<i>P</i>)(<i>D</i>-valinato-\
\k^2^<i>N</i>,<i>O</i>)iridium hexafluoridophosphate dichloromethane
0.675-solvate
;
_publ_section_title_footnote     .
loop_
    _publ_author_name
    _publ_author_address
    'Merola, Joseph S.'
;
Department of Chemistry
Virginia Tech
Blacksburg, VA 24061
USA
;
    'Slebodnick, Carla'
;
Department of Chemistry
Virginia Tech
Blacksburg, VA 24061
USA
;
    'Berg, Michael'
;
Department of Chemistry
Virginia Tech
Blacksburg, VA 24061
USA
;
    'Ritchie, Melissa K.'
;
Department of Chemistry
Virginia Tech
Blacksburg, VA 24061
USA
;
_database_code_depnum_ccdc_archive     'CCDC 984214'
_chemical_name_systematic
;\
<i>mer</i>-Hydridotris(trimethylphosphane-\k<i>P</i>)(<i>D</i>-valinato-\
\k^2^<i>N</i>,<i>O</i>)iridium hexafluoridophosphate dichloromethane
0.675-solvate
;
_chemical_name_common     ?
_chemical_formula_moiety     'C14 H38 Ir N O2 P3, F6 P, 0.675(C1 H2 Cl2)'
_chemical_formula_sum     'C14.68 H39.35 Cl1.35 F6 Ir N O2 P4'
_chemical_formula_iupac
                           '[Ir (C5 H10 N O2) H (C3 H9 P)3] P F6, 0.675C H2 Cl2'
_chemical_formula_weight     739.86
_chemical_melting_point     ?
_shelx_space_group_comment
;
The symmetry employed for this shelxl refinement is uniquely defined
by the following loop, which should always be used as a source of
symmetry information in preference to the above space-group names.
They are only intended as comments.
;
_space_group_crystal_system     tetragonal
_space_group_name_H-M_alt     'P 41'
_space_group_name_Hall     'P 4w'
loop_
    _space_group_symop_operation_xyz
    'x, y, z'
    '-x, -y, z+1/2'
    '-y, x, z+1/4'
    'y, -x, z+3/4'
_cell_length_a     14.04454(17)
_cell_length_b     14.04454(17)
_cell_length_c     14.2657(3)
_cell_angle_alpha     90
_cell_angle_beta     90
_cell_angle_gamma     90
_cell_volume     2813.89(9)
_cell_formula_units_Z     4
_cell_measurement_reflns_used     12856
_cell_measurement_theta_min     3.5096
_cell_measurement_theta_max     31.4173
_cell_measurement_temperature     100(2)
_exptl_crystal_description     needle
_exptl_crystal_colour     colourless
_exptl_crystal_size_max     0.1654
_exptl_crystal_size_mid     0.0511
_exptl_crystal_size_min     0.0506
_exptl_crystal_density_diffrn     1.746
_exptl_crystal_density_meas     ?
_exptl_crystal_density_method     ?
_exptl_crystal_F_000     1457
loop_
    _exptl_crystal_face_index_h
    _exptl_crystal_face_index_k
    _exptl_crystal_face_index_l
    _exptl_crystal_face_perp_dist
    0 1 0 0.0253
    0 -1 0 0.0253
    1 0 0 0.0255
    -1 0 0 0.0255
    0 0 1 0.0827
    0 0 -1 0.0827
_exptl_absorpt_coefficient_mu     5.152
_exptl_absorpt_correction_type     gaussian
_exptl_absorpt_process_details     '(CrysAlis PRO; Oxford Diffraction, 2010)'
_exptl_absorpt_correction_T_min     0.449
_exptl_absorpt_correction_T_max     0.774
_exptl_special_details     ?
_diffrn_ambient_temperature     100.15
_diffrn_radiation_type     MoK\a
_diffrn_radiation_wavelength     0.71073
_diffrn_radiation_monochromator     graphite
_diffrn_measurement_device_type
                              'Oxford Diffraction Xcalibur2 (Eos, Gemini ultra)'
_diffrn_measurement_method     '\w scans'
_diffrn_detector_area_resol_mean     16.0122
_diffrn_reflns_number     39354
_diffrn_reflns_av_R_equivalents     0.0690
_diffrn_reflns_theta_min     3.517
_diffrn_reflns_theta_max     31.488
_diffrn_reflns_theta_full     30.000
_diffrn_measured_fraction_theta_max     0.998
_diffrn_measured_fraction_theta_full     0.998
_diffrn_reflns_limit_h_min     -19
_diffrn_reflns_limit_h_max     20
_diffrn_reflns_limit_k_min     -20
_diffrn_reflns_limit_k_max     20
_diffrn_reflns_limit_l_min     -20
_diffrn_reflns_limit_l_max     20
loop_
    _refln_index_h
    _refln_index_k
    _refln_index_l
    _refln_F_squared_meas
    0 0 -20 10890.7
    0 0 -19 -228.531
    0 0 -19 48.1566
    0 0 -18 -465.145
    0 0 -18 162.863
    0 0 -17 -23.9721
    0 0 -17 -210.868
    0 0 -16 4994.85
    0 0 -16 3552.63
    0 0 -15 243.607
    0 0 -15 -206.482
    0 0 -14 18.8773
    0 0 -14 -39.5566
    0 0 -13 -10.8018
    0 0 -13 162.215
    0 0 -12 12973.1
    0 0 -12 14177.4
    0 0 -11 -4.27376
    0 0 -11 5.00469
    0 0 -10 58.1166
    0 0 -10 70.5249
    0 0 -9 -58.5884
    0 0 -9 66.5407
    0 0 -8 18748.5
    0 0 -8 18867.2
    0 0 -7 32.7211
    0 0 -7 -12.0792
    0 0 -6 -36.7148
    0 0 -6 74.7914
    0 0 -5 79.3932
    0 0 -5 -46.7741
    0 0 -4 7882.78
    0 0 -4 7469.14
    0 0 -3 171.613
    0 0 -3 -41.1779
    0 0 3 -20.0338
    0 0 4 12774.8
    0 0 5 77.7616
    0 0 6 -73.0139
    0 0 7 0
    0 0 8 20711.5
    0 0 9 -182.01
    0 0 10 -49.6542
    0 0 11 -128.322
    0 0 12 17432.4
    0 0 13 84.9494
    0 0 14 -50.429
    0 0 15 104.962
    0 0 15 -322.17
    0 0 16 5119.68
    0 0 16 4158.63
    0 0 17 -118.373
    0 0 17 -257.27
    0 0 18 635.374
    0 0 19 127.144
    0 0 20 12173.3
    -1 0 -20 -477.554
    1 0 -20 220.052
    0 1 -20 287.842
    0 1 -19 1308.24
    0 1 -19 1240.46
    0 -1 -19 1225.39
    -1 0 -19 1300.74
    1 0 -19 813.715
    -1 0 -19 308.802
    -1 0 -18 3989.68
    0 1 -18 4279.24
    1 0 -18 3647.39
    0 -1 -18 3343.94
    -1 0 -18 3372.28
    1 0 -18 2780.38
    0 1 -18 3358.19
    0 -1 -18 3297.04
    1 0 -17 903.817
    1 0 -17 548.432
    0 1 -17 1596.18
    -1 0 -17 1732.05
    -1 0 -17 827.23
    0 -1 -17 1151.82
    0 1 -17 1195.58
    0 -1 -17 1472.57
    -1 0 -16 146.423
    0 1 -16 230.547
    -1 0 -16 343.361
    1 0 -16 502.476
    1 0 -16 271.435
    0 -1 -16 -107.776
    0 -1 -16 28.0819
    0 1 -16 330.217
    -1 0 -15 2190.55
    0 1 -15 1403.19
    -1 0 -15 1699.72
    1 0 -15 1720.11
    0 -1 -15 1420.85
    0 1 -15 1013
    0 -1 -15 995.533
    1 0 -15 1021.6
    0 -1 -14 7794.54
    -1 0 -14 7719.94
    -1 0 -14 6552.92
    0 1 -14 7026.89
    1 0 -14 7380.1
    0 -1 -14 7012.03
    0 1 -14 6671.84
    1 0 -14 7362.16
    1 0 -13 6539.78
    -1 0 -13 6314.2
    0 1 -13 6024.68
    0 1 -13 6296.23
    0 -1 -13 6221.53
    -1 0 -13 6426.55
    1 0 -13 5577.9
    0 -1 -13 6598.07
    0 -1 -12 1866.31
    1 0 -12 1342.63
    0 -1 -12 1982.04
    -1 0 -12 2168.27
    0 1 -12 2195.09
    -1 0 -12 2017.92
    1 0 -12 2274.52
    0 1 -12 1778.07
    -1 0 -11 13013.4
    1 0 -11 12973
    0 -1 -11 13378.3
    0 1 -11 13364.2
    1 0 -11 13227.9
    0 -1 -11 13651.7
    -1 0 -11 14336.4
    0 1 -11 13814.4
    1 0 -10 21568.1
    0 1 -10 22772.9
    0 -1 -10 22187.5
    0 -1 -10 22819.5
    -1 0 -10 23047.8
    -1 0 -10 21099.2
    1 0 -10 22227.7
    0 1 -10 21584.2
    1 0 -9 696.33
    0 -1 -9 763.481
    0 1 -9 606.736
    -1 0 -9 530.521
    -1 0 -9 284.716
    1 0 -9 735.397
    0 -1 -9 636.985
    0 1 -9 650.401
    -1 0 -8 568.172
    1 0 -8 542
    0 1 -8 343.018
    0 1 -8 341.061
    0 -1 -8 306.477
    -1 0 -8 125.329
    1 0 -8 415.223
    0 -1 -8 148.774
    -1 0 -7 5220.58
    0 -1 -7 4811.12
    0 1 -7 5047.33
    1 0 -7 5050.79
    1 0 -7 4726.12
    0 -1 -7 4960.91
    -1 0 -7 4526.08
    0 1 -7 4642.24
    0 -1 -6 7606.3
    0 -1 -6 8462.89
    0 1 -6 8016.85
    0 1 -6 8620
    1 0 -6 8458.14
    1 0 -6 9126.32
    -1 0 -6 8579.88
    -1 0 -6 8172.54
    -1 0 -5 7980.64
    0 -1 -5 7610.29
    -1 0 -5 9633.75
    1 0 -5 8511.55
    0 -1 -5 8402.06
    0 1 -5 8099.34
    1 0 -5 8155.15
    0 -1 -4 777.407
    -1 0 -4 815.112
    0 -1 -4 546.361
    0 1 -4 632.332
    1 0 -4 747.952
    -1 0 -4 903.086
    1 0 -4 604.238
    -1 0 -4 694.483
    0 -1 -3 40526.7
    0 1 -3 39367.6
    1 0 -3 39331.3
    -1 0 -3 39226.6
    -1 0 -3 37978.8
    0 -1 -3 37569.4
    -1 0 -3 38119
    0 -1 -3 37717.9
    0 1 -3 37942
    1 0 3 39511.7
    0 1 3 39261
    0 -1 3 40506.9
    -1 0 3 39927.4
    0 -1 4 1245.85
    1 0 4 1331.44
    -1 0 4 1086.54
    0 1 4 1279.2
    -1 0 5 8720.92
    0 1 5 9124.5
    0 -1 5 8098.01
    1 0 5 8524.39
    0 1 6 7484.78
    1 0 6 6919.76
    -1 0 6 7509.69
    0 -1 6 7687.94
    -1 0 7 4501.14
    0 1 7 5157.94
    0 -1 7 5326.48
    1 0 7 4937.48
    0 -1 8 42.5528
    1 0 8 295.693
    0 1 8 -9.80418
    -1 0 8 104.303
    0 -1 9 793.785
    0 1 9 689.231
    1 0 9 1000.18
    -1 0 9 781.967
    1 0 10 25247.5
    0 1 10 24688.5
    0 -1 10 24592
    -1 0 10 23236
    -1 0 11 11897.3
    0 -1 11 10473.9
    1 0 11 11758.8
    0 1 11 11256.4
    0 1 12 1868.75
    -1 0 12 1739.3
    1 0 12 1780.37
    1 0 12 1956.28
    0 -1 12 2109.88
    1 0 13 5755.56
    0 1 13 6477.05
    0 -1 13 7435.04
    -1 0 13 6056.65
    1 0 13 4950.17
    0 -1 14 6881.54
    1 0 14 6976.48
    0 1 14 6959.47
    1 0 14 6787.86
    0 1 14 6860.18
    -1 0 14 6543.21
    -1 0 15 2044.89
    1 0 15 1829.22
    0 1 15 2243.41
    0 -1 15 2681.47
    1 0 15 2181.39
    0 1 15 2708.6
    0 1 16 424.906
    0 1 16 185.824
    -1 0 16 291.223
    0 -1 16 490.641
    0 -1 16 175.918
    1 0 16 551.062
    1 0 16 35.7452
    -1 0 17 2267.4
    1 0 17 2303.92
    -1 0 17 2102.05
    1 0 17 1052.99
    0 -1 17 1831.31
    0 -1 17 2200.07
    0 1 17 2574.87
    1 0 18 4145.82
    -1 0 18 4543.13
    0 -1 18 3391.34
    0 1 18 4343.61
    0 -1 18 3863.62
    0 -1 19 1598.04
    0 1 19 1488.88
    1 0 19 1176.71
    -1 0 19 1277.07
    -1 0 20 296.18
    0 -1 20 423.894
    0 1 20 280.011
    1 0 20 172.916
    -1 1 -20 2009.52
    -1 1 -20 2022.52
    1 1 -20 1778.34
    1 -1 -20 1391.7
    -1 1 -19 3719.89
    1 -1 -19 3474.29
    -1 1 -19 4038.73
    -1 -1 -19 3215.76
    1 1 -19 3281.06
    -1 1 -18 1376.3
    1 1 -18 1980.8
    1 -1 -18 2108.72
    -1 1 -18 1449.39
    1 1 -18 1582.57
    -1 -1 -18 1121.13
    -1 -1 -17 1789.97
    -1 1 -17 1631.28
    1 -1 -17 956.256
    -1 -1 -17 1524.79
    1 -1 -17 1314.53
    1 1 -17 1159.59
    -1 1 -17 1124.64
    1 1 -17 1586.35
    1 1 -16 1912.66
    1 1 -16 2469.97
    1 -1 -16 1961.95
    -1 1 -16 1670.78
    -1 -1 -16 1743.58
    -1 1 -16 2054.81
    -1 -1 -16 2022.86
    1 -1 -16 2201.39
    -1 -1 -15 3574.88
    -1 -1 -15 3353.79
    -1 1 -15 2901.76
    1 1 -15 2497.09
    1 1 -15 3339.32
    1 -1 -15 2737.92
    1 -1 -15 2780.28
    -1 1 -15 2767.8
    1 -1 -14 747.027
    1 1 -14 609.54
    -1 1 -14 434.745
    1 -1 -14 451.529
    -1 -1 -14 808.484
    -1 1 -14 409.723
    1 1 -14 555.507
    -1 -1 -14 319.819
    1 1 -13 5986
    -1 1 -13 6165.23
    1 -1 -13 5973.94
    -1 -1 -13 6748.16
    1 1 -13 6372.18
    -1 1 -13 6423.38
    1 -1 -13 7039.81
    -1 -1 -13 5601.21
    -1 1 -12 10808.2
    -1 -1 -12 10085.2
    1 -1 -12 8850.41
    1 1 -12 9416.11
    1 1 -12 10539.4
    -1 1 -12 9129.5
    -1 -1 -12 9799.8
    1 -1 -12 9374.67
    1 1 -11 8131.28
    -1 1 -11 8360.04
    -1 -1 -11 6950.64
    1 -1 -11 7640.19
    -1 -1 -11 7062.14
    -1 1 -11 7580.25
    1 1 -11 8193.94
    1 -1 -11 7263.26
    -1 -1 -10 4320.15
    1 -1 -10 4205.97
    1 -1 -10 3874.87
    -1 1 -10 3796.34
    1 1 -10 3481.19
    1 1 -10 4045.94
    -1 -1 -10 3845.71
    -1 1 -10 4285.52
    -1 1 -9 13802.7
    -1 -1 -9 14082.6
    -1 1 -9 13156.7
    1 -1 -9 13529.6
    1 1 -9 13668.6
    1 1 -9 12533.2
    1 -1 -9 13466.3
    -1 -1 -9 12682.9
    -1 -1 -8 8701.91
    -1 -1 -8 9521.07
    -1 1 -8 8929.91
    -1 1 -8 9347.33
    1 1 -8 8822.37
    1 1 -8 9045.89
    1 -1 -8 8649.23
    1 -1 -8 9335.91
    -1 -1 -7 5319.61
    1 -1 -7 4746.62
    1 -1 -7 4266.23
    1 1 -7 4777.17
    -1 1 -7 3817.47
    1 1 -7 4495.98
    -1 1 -7 4572.21
    -1 -1 -7 3966.75
    -1 -1 -6 3091.14
    1 -1 -6 3068.25
    1 1 -6 2929.93
    1 -1 -6 2837.33
    -1 1 -6 2620.19
    -1 1 -6 2833.4
    -1 -1 -6 2736.24
    -1 1 -5 12202.8
    1 -1 -5 11195.7
    1 -1 -5 10986.5
    1 -1 -5 11365
    -1 -1 -5 12064.7
    1 1 -5 11912.9
    -1 -1 -5 11491
    -1 1 -5 11752.2
    -1 -1 -4 15116.8
    -1 1 -4 15233.3
    1 1 -4 15151.9
    1 -1 -4 15438.5
    1 -1 -4 15828
    -1 1 -4 15170.8
    -1 -1 -4 13910.5
    1 1 -4 14996.4
    1 -1 -4 15758.3
    -1 1 -3 14978.1
    1 -1 -3 14967.8
    1 -1 -3 15125.2
    1 -1 -3 14472.4
    -1 -1 -3 15395.6
    1 1 -3 15100.7
    1 1 -3 15872
    -1 -1 -3 15094.8
    -1 -1 -3 14279
    1 -1 -2 20202.8
    1 -1 -2 20596.1
    -1 1 2 23750.8
    -1 1 3 11690.1
    1 1 3 12329.7
    1 1 3 11749.1
    -1 -1 3 11420
    1 -1 3 11609.1
    -1 -1 4 13065.6
    1 -1 4 12405.4
    -1 1 4 12779.9
    1 1 4 12841.6
    1 1 4 12490
    -1 1 5 13796.2
    -1 -1 5 13957.6
    1 1 5 13396.8
    1 1 5 14555.3
    1 -1 5 14427.6
    -1 -1 6 2325.49
    1 1 6 2762.17
    1 1 6 2292.21
    1 -1 6 2639.44
    -1 1 6 2557.59
    1 1 7 3426.2
    -1 1 7 3391.92
    -1 -1 7 3125.51
    1 1 7 3607.76
    1 -1 7 2943.68
    1 -1 8 10344.3
    -1 1 8 10248.1
    1 1 8 10046
    -1 -1 8 10909.3
    1 1 8 10417.8
    -1 -1 9 12010.6
    1 1 9 12731.4
    1 1 9 11661.4
    -1 1 9 12796.2
    1 -1 9 11762.8
    1 -1 10 4711.5
    1 1 10 4993.16
    -1 1 10 4146.42
    1 1 10 4689.43
    -1 -1 10 4213.22
    1 1 11 9043.22
    1 -1 11 8742.15
    -1 1 11 9131.38
    -1 -1 11 9570.3
    1 1 11 8599.56
    -1 -1 12 9534.67
    1 1 12 9557.22
    1 -1 12 9357.25
    1 1 12 11019.4
    -1 1 12 10027.5
    1 1 13 5388.13
    -1 -1 13 5957.92
    1 -1 13 6602.85
    -1 1 13 6628.27
    1 1 13 6253.97
    1 1 14 220.86
    1 1 14 -51.5173
    1 -1 14 290.709
    -1 -1 14 -17.0232
    1 -1 14 -30.7204
    -1 1 14 60.451
    1 1 15 2792.09
    1 -1 15 2583.98
    -1 1 15 3270.3
    1 -1 15 2643.43
    1 1 15 3122.09
    -1 -1 15 3808.6
    1 1 16 748.803
    1 -1 16 1807.89
    1 -1 16 1689.4
    -1 1 16 1427.49
    -1 -1 16 1144.09
    -1 1 16 978.095
    1 1 16 1139.79
    -1 1 17 1858.55
    -1 -1 17 1934.06
    1 1 17 2517.55
    1 -1 17 2445.8
    1 -1 17 2028.15
    -1 -1 18 1694.77
    1 -1 18 1649.88
    -1 1 18 1655.73
    1 1 18 1701.51
    -1 -1 18 1465.42
    1 -1 18 1764.62
    1 1 19 2158.47
    -1 1 19 3269.1
    -1 -1 19 2863.62
    1 -1 19 3318.25
    1 -1 20 2428.16
    -1 1 20 2402.82
    1 1 20 2966.42
    -1 -1 20 2635.98
    2 -1 -20 3976.68
    1 2 -20 4268.88
    -2 1 -20 6001.08
    -1 -2 -19 1325.51
    1 2 -19 1630.76
    -2 1 -19 598.928
    2 -1 -19 649.577
    1 2 -19 1617.96
    -1 -2 -18 -36.088
    2 -1 -18 154.827
    -2 1 -18 42.3513
    -2 1 -18 213.926
    1 2 -18 -167.954
    1 2 -18 -59.1558
    1 2 -17 2030.37
    1 2 -17 1462.97
    2 -1 -17 1108.8
    -1 -2 -17 1156.18
    -2 1 -17 777.752
    -2 1 -17 1290.1
    -2 1 -16 7725.72
    -1 -2 -16 9370.65
    1 2 -16 8387.24
    -2 1 -16 8545.05
    2 -1 -16 9142.32
    2 -1 -16 8360.35
    1 2 -16 8712.5
    -1 -2 -15 145.056
    1 2 -15 215.7
    -2 1 -15 157.839
    2 -1 -15 582.261
    1 2 -15 797.869
    2 -1 -15 214.333
    -2 1 -15 -22.7152
    -1 -2 -15 443.099
    -1 -2 -14 2358.92
    2 -1 -14 2502.5
    2 -1 -14 1804.19
    -1 -2 -14 2651.63
    -2 1 -14 1655.66
    -2 1 -14 1897.98
    1 2 -14 1692.28
    1 2 -14 2912.11
    2 -1 -13 1736.93
    -1 -2 -13 1937.97
    -2 1 -13 1481.02
    -2 1 -13 1682.48
    -1 -2 -13 1537.49
    1 2 -13 1493.81
    2 -1 -13 1416.14
    1 2 -13 1166.48
    2 -1 -12 9955.28
    -1 -2 -12 10155.7
    2 -1 -12 10691.7
    1 2 -12 9594.08
    -2 1 -12 9911.11
    -2 1 -12 9327.46
    1 2 -12 10990.8
    -1 -2 -12 9383.78
    -2 1 -11 7630.11
    -2 1 -11 7087.06
    2 -1 -11 6815.28
    1 2 -11 7865.51
    -1 -2 -11 6557.49
    1 2 -11 7699.2
    2 -1 -11 7783.7
    -1 -2 -11 6682.15
    -2 1 -10 1553.87
    2 -1 -10 1930.13
    -1 -2 -10 1816.08
    2 -1 -10 1549.75
    1 2 -10 1833.15
    -2 1 -10 1983.05
    1 2 -10 2387
    -1 -2 -10 1349.34
    -1 -2 -9 5171.15
    -1 -2 -9 5006.76
    1 2 -9 5285.37
    -2 1 -9 5071.05
    -2 1 -9 4989.44
    2 -1 -9 5065.37
    1 2 -9 4710.51
    2 -1 -9 5701.63
    -2 1 -8 20718.5
    -1 -2 -8 21186
    -1 -2 -8 21077.8
    2 -1 -8 21319.6
    2 -1 -8 20750.2
    1 2 -8 21157.7
    -2 1 -8 22230.8
    -2 1 -7 3971
    -1 -2 -7 4339.11
    2 -1 -7 3857.05
    -2 1 -7 3843.71
    -1 -2 -7 4315.88
    -2 1 -7 3611.16
    1 2 -7 4112.81
    2 -1 -7 4077.18
    -1 -2 -6 475.798
    2 -1 -6 197.978
    -1 -2 -6 496.735
    -2 1 -6 379.849
    -2 1 -6 334.731
    1 2 -6 330.462
    1 2 -6 579.572
    2 -1 -6 485.982
    -2 1 -6 469.211
    -2 1 -5 15204.5
    -1 -2 -5 14823.8
    -1 -2 -5 15283.1
    2 -1 -5 14899.5
    2 -1 -5 13848.5
    1 2 -5 14828.2
    -2 1 -5 15059.1
    1 2 -5 13605.9
    2 -1 -5 14748.7
    -1 -2 -4 31913
    2 -1 -4 31887.7
    2 -1 -4 31706.1
    2 -1 -4 31436.4
    -2 1 -4 31206.1
    -1 -2 -4 31219.9
    1 2 -4 28715.1
    1 2 -4 32693.3
    -2 1 -4 32454.2
    1 2 -3 11414
    2 -1 -3 11327.6
    -1 -2 -3 11796
    1 2 -3 11137.5
    -1 -2 -3 11398.5
    2 -1 -3 11124.8
    -2 1 -3 11481.2
    2 -1 -3 10788.2
    -2 1 -3 11104.7
    1 2 -2 14114.7
    2 -1 -2 13782.8
    -1 -2 -2 13354.2
    1 2 -2 14054.8
    -2 1 -2 13395.9
    2 -1 -2 13377.4
    -1 -2 -2 14219.2
    -1 -2 -1 18448.8
    2 -1 -1 18135.9
    1 2 -1 18843.8
    1 2 1 22603.5
    -1 -2 1 22190.6
    2 -1 2 11991.2
    -1 -2 2 11983.4
    2 -1 2 11925.3
    1 2 2 12284
    -1 -2 2 12043.6
    -1 -2 3 16324.8
    -1 -2 3 16305.6
    1 2 3 15952.7
    2 -1 3 15717.7
    2 -1 3 15990.3
    2 -1 4 33560.5
    1 2 4 33921.6
    -2 1 4 32716.6
    1 2 4 32664.8
    -1 -2 4 33481.8
    2 -1 4 34778.2
    -1 -2 4 33297.6
    2 -1 5 14454.6
    -2 1 5 13989.9
    2 -1 5 14203.2
    1 2 5 14238.9
    1 2 5 14106.1
    -1 -2 5 13921.9
    2 -1 6 437.518
    -2 1 6 808.096
    2 -1 6 1215.81
    1 2 6 930.3
    1 2 6 873.796
    -1 -2 6 814
    2 -1 7 4061.77
    1 2 7 4677.26
    -2 1 7 4277.15
    1 2 7 4710.5
    -1 -2 7 4116.71
    1 2 8 20781.6
    1 2 8 20918.4
    2 -1 8 21688.2
    -2 1 8 21358.5
    -1 -2 8 20554
    2 -1 9 7664.03
    2 -1 9 6686.65
    1 2 9 6142.46
    -1 -2 9 6917.04
    -2 1 9 7628.88
    1 2 9 6821.93
    1 2 10 2247.98
    2 -1 10 2496.73
    1 2 10 1655.46
    -1 -2 10 2070.43
    2 -1 10 2123.4
    -2 1 10 2041.58
    1 2 11 7733.05
    -2 1 11 7796.74
    2 -1 11 6717.34
    -1 -2 11 8132.64
    2 -1 11 6143.64
    1 2 11 6851.9
    2 -1 12 11093.8
    1 2 12 12870.5
    -2 1 12 11292.4
    1 2 12 10510.2
    2 -1 12 10798.8
    -1 -2 12 10318.5
    2 -1 13 1759.72
    -1 -2 13 1548.62
    2 -1 13 1191.85
    1 2 13 1693.84
    -2 1 13 1712.95
    1 2 13 2213.09
    -1 -2 14 2319.09
    2 -1 14 1722.56
    2 -1 14 1741.54
    1 2 14 2075.04
    1 2 14 1369.97
    -2 1 14 2721.02
    2 -1 15 359.072
    2 -1 15 606.192
    -2 1 15 446.911
    -1 -2 15 48.2971
    1 2 15 42.0497
    1 2 16 9799.78
    -2 1 16 9414.56
    -1 -2 16 10329.8
    2 -1 16 8547.75
    2 -1 16 8077.55
    1 2 17 1309.82
    2 -1 17 713.375
    -1 -2 17 1669.68
    2 -1 17 1237.07
    1 2 18 220.465
    -2 1 18 -409.528
    2 -1 18 323.096
    2 -1 18 53.7849
    -1 -2 18 71.4726
    2 -1 19 1041.95
    -2 1 19 940.77
    -1 -2 19 1019.79
    1 2 19 658.106
    -1 -2 19 1233.95
    -2 1 20 3434.11
    -1 -2 20 2799.73
    1 2 20 4691.22
    2 -1 20 3015.33
    -2 0 -20 512.772
    2 0 -20 401.627
    0 2 -20 527.92
    0 2 -20 499.631
    -2 0 -19 3404.56
    0 2 -19 2081.5
    0 2 -19 3463.68
    2 0 -19 3654.37
    0 -2 -18 2079.63
    0 2 -18 2040.05
    0 2 -18 1484.56
    -2 0 -18 1653.62
    2 0 -18 2221.14
    0 -2 -17 2490.76
    0 2 -17 2072.33
    2 0 -17 1421.67
    -2 0 -17 1640.7
    0 -2 -17 2124.09
    2 0 -17 2531.15
    -2 0 -17 1856.05
    0 2 -17 2080.55
    2 0 -16 138.377
    0 2 -16 -175.592
    2 0 -16 -213.014
    0 2 -16 58.4644
    -2 0 -16 -105.195
    0 -2 -16 5.62625
    -2 0 -16 260.356
    0 -2 -16 -175.008
    -2 0 -15 4607.58
    -2 0 -15 5317.56
    2 0 -15 4475.26
    0 -2 -15 5400.73
    0 -2 -15 4522.99
    2 0 -15 4382.53
    0 2 -15 4023.16
    0 2 -15 5057.2
    -2 0 -14 4124.17
    0 2 -14 3934.96
    2 0 -14 4037.49
    -2 0 -14 4008.42
    0 -2 -14 4095.19
    2 0 -14 4225.08
    0 2 -14 3811.09
    0 -2 -14 4570.32
    2 0 -13 6799.69
    -2 0 -13 6337.22
    -2 0 -13 7401.32
    0 2 -13 7917.29
    2 0 -13 6031.52
    0 -2 -13 7312.92
    0 2 -13 7877.72
    0 -2 -13 7630.76
    -2 0 -12 6113.81
    0 -2 -12 7411.1
    0 -2 -12 6525.22
    2 0 -12 6062.15
    2 0 -12 6780.87
    0 2 -12 5906.66
    -2 0 -12 6127.26
    0 2 -12 5443
    -2 0 -11 6980.95
    2 0 -11 6794.2
    2 0 -11 7009.54
    0 2 -11 7100.52
    0 2 -11 5791.23
    0 -2 -11 5736.25
    -2 0 -11 6701.77
    0 -2 -11 6789.47
    0 -2 -10 15706.5
    0 2 -10 14866
    -2 0 -10 15486.3
    0 2 -10 15655.5
    0 -2 -10 14862.9
    -2 0 -10 15862.6
    2 0 -10 15424.9
    2 0 -10 13968.9
    -2 0 -9 9148.56
    2 0 -9 9843.17
    0 2 -9 9735.88
    0 -2 -9 10304
    2 0 -9 9262.89
    0 2 -9 9287.79
    0 -2 -9 9108.64
    -2 0 -9 10562.5
    0 -2 -8 3093.46
    -2 0 -8 2879.41
    0 2 -8 3094.85
    -2 0 -8 2732.18
    0 2 -8 2554.23
    2 0 -8 3078.41
    2 0 -8 2824.49
    0 -2 -8 2695.35
    2 0 -7 14921.1
    0 -2 -7 15074.2
    0 -2 -7 14739.1
    -2 0 -7 15087.6
    -2 0 -7 15607.6
    2 0 -7 16162.6
    0 2 -7 15813.4
    -2 0 -6 5692.24
    0 -2 -6 5849.21
    0 -2 -6 5499.81
    0 -2 -6 5368.1
    0 2 -6 6380.71
    2 0 -6 6053.05
    -2 0 -6 6035.87
    -2 0 -6 5605.36
    2 0 -6 5704.45
    2 0 -5 10156.9
    -2 0 -5 9456.09
    2 0 -5 10160.3
    0 -2 -5 9613.95
    -2 0 -5 9439.32
    0 2 -5 9317.65
    -2 0 -5 9762.94
    0 -2 -5 9574.38
    0 -2 -5 9577.57
    0 2 -5 9885.36
    0 -2 -4 4923.64
    0 -2 -4 5708.14
    -2 0 -4 5650.77
    0 -2 -4 5114.48
    2 0 -4 4976.78
    0 2 -4 5695.81
    -2 0 -4 5775.49
    0 2 -4 5577.65
    0 -2 -3 31489.2
    2 0 -3 32173.4
    0 2 -3 32400.9
    2 0 -3 31991.3
    0 2 -3 32906.1
    -2 0 -3 31998.9
    0 -2 -3 32518.2
    0 -2 -3 32055.1
    0 2 -2 11481.8
    0 -2 -2 11629
    0 2 -2 11903.1
    2 0 -2 11835.3
    -2 0 -2 11412.4
    0 -2 -2 11897.8
    2 0 -2 11971.3
    2 0 2 16619.5
    0 -2 2 16062.5
    2 0 2 15783.8
    0 2 2 16628.1
    -2 0 3 31152.7
    0 2 3 32642.2
    2 0 3 31400.2
    0 -2 3 32576.8
    0 2 3 31271.8
    2 0 4 4532.7
    2 0 4 3814.27
    0 -2 4 4851.12
    -2 0 4 4417.97
    0 2 4 4597.6
    0 2 5 10220.9
    2 0 5 10035.9
    0 -2 5 10163
    2 0 5 9074.15
    -2 0 5 9137.43
    0 2 6 7799.17
    0 -2 6 7941.09
    2 0 6 7642.4
    2 0 6 7777.39
    -2 0 6 7866.48
    0 -2 7 16227.5
    2 0 7 15006.1
    0 2 7 15000.2
    2 0 7 16449.5
    -2 0 7 15774.6
    2 0 8 4038.73
    -2 0 8 4042.97
    0 2 8 4114.55
    2 0 8 4000.69
    0 -2 8 4028.96
    2 0 9 9361.7
    2 0 9 8852.2
    -2 0 9 9972.63
    0 2 9 9282.6
    0 -2 9 8938.86
    2 0 10 15573.4
    2 0 10 14694.3
    -2 0 10 16594.4
    0 -2 10 15292.5
    0 2 10 15619.9
    2 0 11 5645.69
    2 0 11 6084.47
    0 -2 11 6231.68
    0 2 11 5751.61
    0 2 11 6092.8
    -2 0 11 6116.41
    2 0 12 6509.87
    2 0 12 6432.49
    0 -2 12 6213.69
    -2 0 12 6468.69
    0 2 12 5894.84
    0 2 12 6960.43
    0 2 13 7378.71
    2 0 13 6426.17
    -2 0 13 7276.34
    2 0 13 6983.39
    0 2 13 6999.57
    0 -2 13 6919.58
    0 -2 14 3945.16
    0 2 14 5173.08
    2 0 14 5619.92
    -2 0 14 4347.83
    2 0 14 4957.02
    0 2 14 4754.44
    0 -2 15 4429.03
    2 0 15 5115.66
    0 2 15 4664.3
    -2 0 15 5189.92
    2 0 15 4009.53
    0 -2 16 -55.7694
    2 0 16 465.438
    -2 0 16 256.068
    0 2 16 114.368
    2 0 16 105.309
    0 2 17 2600.67
    -2 0 17 3557.42
    2 0 17 3986.39
    2 0 17 2140.49
    0 -2 17 2946.14
    0 -2 17 3360.9
    0 2 18 1747.08
    0 -2 18 1785.87
    0 -2 18 1095.13
    2 0 18 1643.73
    -2 0 18 799.186
    -2 0 19 2440.51
    0 2 19 3428.42
    0 -2 19 2100.46
    2 0 19 3731.28
    0 -2 19 2734.56
    0 -2 20 23.9058
    0 2 20 256.762
    2 0 20 380.68
    -2 0 20 1196.95
    2 1 -20 668.709
    -1 2 -20 326.346
    -1 2 -20 383.353
    -2 -1 -20 123.609
    2 1 -19 3079.54
    -1 2 -19 2582.06
    -2 -1 -19 3044.31
    -1 2 -19 3489.13
    1 -2 -19 3264.75
    -2 -1 -18 52.208
    -1 2 -18 165.428
    2 1 -18 -250.435
    1 -2 -18 481.679
    -1 2 -18 -19.3155
    1 -2 -17 3499.95
    2 1 -17 3706.81
    -1 2 -17 3367.8
    -1 2 -17 4414.16
    2 1 -17 3741.71
    1 -2 -17 3447.31
    -2 -1 -17 4155.33
    -1 2 -16 789.232
    1 -2 -16 839.5
    -2 -1 -16 770.17
    2 1 -16 147.096
    -1 2 -16 535.47
    1 -2 -16 429.135
    2 1 -16 434.772
    1 -2 -15 8418.14
    -1 2 -15 8036.35
    -2 -1 -15 7992.9
    2 1 -15 8750.71
    -1 2 -15 8042.74
    2 1 -15 8077.91
    1 -2 -15 7701.97
    -2 -1 -15 7836.29
    1 -2 -14 10.9799
    -1 2 -14 -97.6041
    -2 -1 -14 235.715
    2 1 -14 331.224
    -2 -1 -14 -28.458
    1 -2 -14 469.332
    2 1 -14 191.389
    -1 2 -14 331.921
    -1 2 -13 12894.7
    1 -2 -13 13642.8
    -2 -1 -13 12522.8
    2 1 -13 13135.3
    2 1 -13 13831.2
    -2 -1 -13 13418.8
    1 -2 -13 12777
    -1 2 -13 12575.5
    -1 2 -12 1018.11
    2 1 -12 1351.57
    -2 -1 -12 1088.47
    2 1 -12 1058.71
    -1 2 -12 867.188
    1 -2 -12 1396.33
    1 -2 -12 815.981
    -2 -1 -12 1121.99
    -1 2 -11 7365.9
    1 -2 -11 8522.42
    1 -2 -11 6401.46
    -1 2 -11 7190.62
    2 1 -11 7522.76
    2 1 -11 7718.89
    -2 -1 -11 8579.95
    -2 -1 -11 7378.01
    -1 2 -10 37.6407
    -2 -1 -10 491.77
    1 -2 -10 265.233
    2 1 -10 201.78
    1 -2 -10 69.9526
    2 1 -10 137.749
    -1 2 -10 342.401
    -2 -1 -10 229.519
    -2 -1 -9 18732
    1 -2 -9 17685.5
    -1 2 -9 18063.3
    1 -2 -9 17711
    -1 2 -9 18447.2
    -2 -1 -9 17148.9
    2 1 -9 18671.6
    2 1 -9 18731.8
    2 1 -8 294.54
    -2 -1 -8 358.62
    -1 2 -8 456.252
    1 -2 -8 526.972
    1 -2 -8 721.784
    -2 -1 -8 622.588
    2 1 -8 571.953
    -1 2 -8 512.174
    1 -2 -7 18373.3
    1 -2 -7 18860.8
    -2 -1 -7 17534.8
    -1 2 -7 18749.9
    2 1 -7 17546.2
    -2 -1 -7 18487.8
    -1 2 -7 17770.4
    -2 -1 -6 2196.36
    1 -2 -6 2420.91
    2 1 -6 2536.66
    1 -2 -6 2402.65
    1 -2 -6 1988.63
    -2 -1 -6 2334.21
    -1 2 -6 2169.49
    -2 -1 -5 30508.7
    1 -2 -5 29651
    -2 -1 -5 30628
    1 -2 -5 30531.1
    -1 2 -5 30441.2
    1 -2 -5 29208.8
    2 1 -5 31255.8
    -1 2 -4 12316.2
    -2 -1 -4 11640.6
    -1 2 -4 12346.2
    2 1 -4 11724
    -2 -1 -4 11525.5
    1 -2 -4 11582.5
    1 -2 -4 11693.6
    2 1 -4 12001.1
    -2 -1 -3 8543.58
    1 -2 -3 8380.46
    -1 2 -3 9400.37
    -2 -1 -3 7725.4
    2 1 -3 9577.92
    1 -2 -3 8314.06
    -1 2 -3 8823.94
    2 1 -3 8924.15
    1 -2 -3 8814.39
    2 1 -2 7756.49
    1 -2 -2 7611.49
    -1 2 -2 8562.16
    2 1 -2 8007.54
    1 -2 -2 7551.56
    1 -2 -2 7644.14
    -2 -1 -2 7813.78
    -1 2 -2 7351
    -2 -1 -1 49322.9
    1 -2 -1 46543.7
    1 -2 -1 49452.8
    1 -2 1 43868.3
    -2 -1 2 7844.39
    1 -2 2 7732.03
    2 1 2 8510.78
    1 -2 3 9070.46
    -2 -1 3 9106.03
    -1 2 3 9330.5
    2 1 3 9243.96
    -1 2 4 11925.9
    -2 -1 4 12014.6
    2 1 4 11885.3
    1 -2 4 12570.4
    -1 2 5 28601.6
    2 1 5 28697.5
    -2 -1 5 28435.6
    2 1 5 27622.5
    1 -2 5 28469.4
    2 1 6 3010.75
    1 -2 6 2432.23
    -2 -1 6 2441.26
    -1 2 6 2864.85
    2 1 6 2274.75
    2 1 7 19614.5
    1 -2 7 21125.4
    -2 -1 7 20991.9
    -1 2 7 19430
    2 1 7 21187.2
    2 1 8 253.859
    1 -2 8 247.915
    -1 2 8 455.183
    2 1 8 285.553
    -2 -1 8 633.737
    -2 -1 9 19198.9
    2 1 9 17412.9
    1 -2 9 18731.6
    2 1 9 18887.9
    -1 2 9 19014.8
    -1 2 10 272.35
    1 -2 10 -24.0937
    2 1 10 141.726
    -2 -1 10 229.259
    2 1 10 181.924
    2 1 11 6995.53
    -1 2 11 7932.73
    1 -2 11 7233.3
    2 1 11 7316.99
    -2 -1 11 7265.55
    1 -2 12 752.617
    -2 -1 12 895.3
    2 1 12 1045.46
    2 1 12 926.607
    -1 2 12 927.701
    -2 -1 13 17187.8
    -1 2 13 16675.7
    2 1 13 16109.8
    1 -2 13 16040.3
    2 1 13 17016.2
    1 -2 14 -34.235
    -2 -1 14 248.339
    -1 2 14 189.595
    2 1 14 133.508
    -1 2 14 -24.0517
    2 1 14 197.189
    1 -2 15 7842.39
    2 1 15 8677.66
    -1 2 15 7090.75
    1 -2 15 7846.22
    -2 -1 15 7541.97
    2 1 15 6441.82
    1 -2 16 945.32
    -2 -1 16 809.758
    2 1 16 1066.57
    1 -2 16 1115.24
    2 1 16 618.428
    -1 2 16 1216.18
    1 -2 17 4023.67
    -1 2 17 3528.62
    2 1 17 3314.27
    1 -2 17 2735.58
    -2 -1 17 4274.74
    -1 2 18 -269.036
    2 1 18 -54.3587
    1 -2 18 220.303
    1 -2 18 -100.784
    -2 -1 18 -132.313
    1 -2 19 2902.13
    1 -2 19 2530.96
    -1 2 19 3074.11
    -2 -1 19 3453.78
    2 1 19 3425.83
    2 1 20 743.583
    1 -2 20 814.531
    -1 2 20 857.332
    -2 -1 20 718.05
    2 -2 -20 1203.46
    -2 2 -20 848.465
    -2 -2 -20 1056.49
    2 2 -20 1018.41
    2 -2 -19 2082.53
    -2 2 -19 806.596
    -2 -2 -19 1023.16
    2 2 -19 787.654
    -2 2 -19 835.391
    -2 2 -18 4474.18
    -2 -2 -18 4400.96
    -2 2 -18 5005.68
    2 -2 -18 3855.61
    2 2 -18 5050.76
    -2 -2 -17 1902.65
    2 -2 -17 2339.8
    2 2 -17 1783.59
    -2 2 -17 2808.89
    -2 2 -17 2344.55
    2 2 -17 1980.51
    2 2 -16 -69.0872
    -2 2 -16 296.309
    -2 2 -16 272.364
    2 -2 -16 25.8815
    2 2 -16 151.459
    -2 -2 -16 351.623
    2 2 -15 3642.54
    2 -2 -15 2861.39
    -2 2 -15 3295.33
    -2 -2 -15 3005.27
    -2 2 -15 2705.87
    2 -2 -15 3200.26
    2 2 -15 3570.69
    -2 2 -14 6467.69
    -2 2 -14 5518.33
    2 2 -14 7254.98
    -2 -2 -14 5598.39
    2 -2 -14 5533.82
    2 -2 -14 5197.21
    2 2 -14 5829.02
    -2 2 -13 4795.42
    2 2 -13 4849.36
    -2 -2 -13 3967
    2 -2 -13 4451.25
    2 -2 -13 4322.6
    -2 2 -13 3885.73
    2 2 -13 3763.65
    2 -2 -12 1626.54
    -2 2 -12 1053.81
    2 2 -12 1211.64
    -2 2 -12 1557.17
    2 -2 -12 908.914
    -2 -2 -12 1272.26
    2 2 -12 836.77
    2 2 -11 12043.7
    -2 -2 -11 10951
    2 -2 -11 9820.36
    -2 2 -11 10998.5
    2 2 -11 11329.4
    2 -2 -11 10993.1
    -2 2 -11 11505.6
    -2 2 -10 9264.47
    -2 2 -10 10092.5
    2 2 -10 10141.5
    2 -2 -10 9750.11
    2 2 -10 9628.99
    -2 -2 -10 9358.08
    2 -2 -10 9936.25
    -2 2 -9 16102.6
    -2 -2 -9 16506.3
    2 -2 -9 15720.3
    2 2 -9 14927.8
    -2 2 -9 16367.5
    2 -2 -9 16376.2
    2 2 -8 2568.1
    -2 2 -8 3080.59
    2 -2 -8 2759.91
    -2 -2 -8 2356.23
    2 -2 -8 2693.37
    -2 2 -8 2892.44
    2 2 -7 5042.6
    2 -2 -7 5262.29
    2 -2 -7 4337.73
    -2 -2 -7 4747.03
    -2 2 -7 4131.43
    -2 2 -7 4669.5
    2 -2 -7 4756.34
    2 2 -6 21512.8
    2 2 -6 22867.5
    2 -2 -6 21624.5
    2 -2 -6 20915.7
    2 -2 -6 21565.9
    -2 2 -6 21247.8
    -2 -2 -6 22326.7
    -2 2 -6 20279.6
    -2 2 -5 5082.63
    -2 2 -5 4945.71
    2 -2 -5 4904.28
    2 -2 -5 4375.55
    2 2 -5 5260.44
    -2 -2 -5 4856.79
    2 -2 -5 4384.16
    2 2 -5 4418.13
    -2 2 -4 5148.17
    2 -2 -4 4776.31
    -2 -2 -4 4638.21
    2 -2 -4 4368.55
    2 2 -4 5056.04
    2 -2 -4 4728.66
    -2 -2 -4 4566.01
    2 2 -4 4935.8
    -2 2 -3 21997.7
    2 2 -3 21929.4
    2 -2 -3 21103.4
    -2 -2 -3 20425.4
    -2 -2 -3 21877.9
    2 -2 -3 20887.9
    2 2 -3 22395
    2 -2 -3 21331.3
    2 2 -2 31486.6
    2 2 -2 30997.2
    -2 2 -2 29360.8
    2 -2 -2 30108.8
    -2 2 -2 30769.6
    -2 -2 -2 30506.4
    2 -2 -2 29644.1
    -2 -2 -2 29604.2
    2 -2 -1 18263.1
    -2 -2 -1 19459.3
    -2 2 -1 17725.7
    -2 -2 -1 18180.4
    -2 -2 0 563.26
    -2 -2 0 595.693
    -2 2 0 576.013
    2 -2 0 350.651
    2 2 0 474.792
    -2 2 1 21698.3
    2 -2 1 23174.3
    2 -2 1 21458.1
    -2 -2 1 21711
    -2 -2 1 25567.6
    2 2 1 22314.8
    2 -2 2 34005.4
    -2 -2 2 34023.6
    -2 2 2 34468.3
    2 2 2 35779
    2 -2 2 35116.1
    2 -2 2 33644.3
    2 2 3 27410.8
    2 -2 3 26563.2
    2 -2 3 28579.9
    -2 -2 3 26616.2
    -2 2 4 4883.8
    -2 -2 4 5182.99
    2 -2 4 5393.43
    2 2 4 4930.94
    -2 2 5 7777.06
    2 -2 5 7736.88
    -2 -2 5 7565.27
    2 2 5 7751.02
    -2 -2 6 22199.8
    2 -2 6 22726
    -2 2 6 22368.3
    2 2 6 22392.9
    2 2 7 6432.6
    -2 2 7 7464.75
    2 2 7 6923.92
    -2 -2 7 7885.14
    2 -2 7 7299.16
    -2 2 8 2391.61
    2 2 8 2028.64
    2 -2 8 2243.22
    -2 -2 8 2539.04
    2 2 8 2219.53
    -2 -2 9 18183.6
    -2 2 9 17228.7
    2 2 9 17125.8
    2 -2 9 17989.5
    2 2 9 17321.6
    2 2 10 11571.6
    2 -2 10 11319.9
    -2 -2 10 11378
    2 2 10 10893.6
    -2 2 10 11882.6
    2 2 11 11730.4
    2 2 11 10581
    2 -2 11 12532.3
    -2 2 11 11456.9
    -2 -2 11 11704.3
    2 -2 12 1200.98
    2 2 12 1366.2
    -2 -2 12 1178.56
    -2 2 12 1174.27
    2 -2 12 1312.51
    2 2 12 1399.97
    2 -2 13 3591.82
    2 2 13 4298.15
    2 -2 13 4503.36
    2 2 13 4460.18
    -2 2 13 4950.9
    -2 -2 13 3661.95
    -2 -2 14 6172.54
    2 2 14 5707.72
    2 -2 14 5819.66
    -2 2 14 6398.16
    2 -2 14 7004.92
    2 2 14 5900.57
    2 2 15 2946.46
    2 -2 15 3450.44
    2 -2 15 2714.83
    -2 -2 15 3124.7
    2 -2 16 301.264
    -2 -2 16 587.464
    2 2 16 367.696
    -2 2 16 670.647
    2 -2 16 205.362
    2 2 17 2205.93
    2 -2 17 2943.38
    -2 -2 17 1961.92
    2 -2 17 2519.4
    -2 2 17 2190.57
    -2 2 18 4953.47
    2 -2 18 5152.36
    -2 -2 18 4174.21
    2 2 18 5290.38
    2 -2 18 4771.08
    -2 -2 19 1000.4
    2 -2 19 782.633
    2 -2 19 1000.46
    -2 2 19 1148.59
    2 2 19 1551.34
    -2 2 20 1249.59
    -2 -2 20 1077.8
    2 -2 20 1001.99
    2 2 20 1289.89
    3 -2 -20 4321.04
    -3 2 -20 4174.8
    -2 -3 -20 4625.82
    2 3 -20 4164.94
    2 3 -19 1918.65
    -2 -3 -19 1526.11
    -3 2 -19 1781.56
    3 -2 -19 886.379
    3 -2 -18 -13.903
    2 3 -18 17.6481
    -3 2 -18 410.486
    -2 -3 -18 82.5249
    2 3 -18 81.1788
    -2 -3 -17 1412.04
    -3 2 -17 1094.02
    3 -2 -17 2340.52
    -3 2 -17 2384.84
    2 3 -17 1167
    2 3 -17 1198.85
    -2 -3 -16 9075.34
    2 3 -16 8419.15
    -3 2 -16 9185.64
    -3 2 -16 8035.44
    3 -2 -16 9693.39
    2 3 -16 9381.61
    3 -2 -15 3001.63
    -3 2 -15 2655.77
    -2 -3 -15 4165.07
    2 3 -15 3845.5
    -3 2 -15 2854.25
    2 3 -15 3016.18
    3 -2 -14 1235.44
    2 3 -14 1328.15
    -3 2 -14 1254.15
    -2 -3 -14 880.701
    -3 2 -14 1407.42
    3 -2 -14 1733.59
    2 3 -14 1623.34
    -3 2 -13 634.706
    -3 2 -13 993.273
    2 3 -13 712.426
    3 -2 -13 969.753
    2 3 -13 972.038
    3 -2 -13 904.245
    -2 -3 -13 851.107
    2 3 -12 14896.2
    -2 -3 -12 15384.2
    3 -2 -12 15188.8
    2 3 -12 16039.2
    -3 2 -12 15591
    -3 2 -12 16219.3
    3 -2 -12 16277.6
    -3 2 -11 2535.23
    3 -2 -11 2801.68
    2 3 -11 2507.61
    3 -2 -11 2507.73
    -2 -3 -11 3243.97
    -3 2 -11 2812.06
    2 3 -11 2680.76
    3 -2 -10 334.042
    -3 2 -10 258.534
    -2 -3 -10 430.468
    2 3 -10 228.819
    3 -2 -10 127.385
    -3 2 -10 292.277
    3 -2 -9 10223.9
    -3 2 -9 9175.2
    -3 2 -9 9190.63
    -2 -3 -9 10342.8
    3 -2 -9 10219.1
    -3 2 -9 8983.69
    2 3 -9 10521.6
    -3 2 -8 23268.1
    3 -2 -8 22299.1
    3 -2 -8 23439.2
    -3 2 -8 23456.3
    2 3 -8 22064.9
    3 -2 -8 23774.9
    2 3 -8 23681.4
    -2 -3 -8 20717
    3 -2 -7 5362.8
    2 3 -7 5706.17
    2 3 -7 5572.74
    3 -2 -7 4901.11
    -3 2 -7 5618.75
    -3 2 -7 5648.5
    3 -2 -7 5482.35
    -2 -3 -7 5746.38
    2 3 -6 4736.75
    3 -2 -6 4780.7
    -3 2 -6 4256.12
    -2 -3 -6 5286.61
    -3 2 -6 4803.64
    2 3 -6 4921.1
    3 -2 -6 3880.86
    3 -2 -6 4276.47
    -2 -3 -5 3027.01
    2 3 -5 3374.93
    -3 2 -5 3107.27
    -2 -3 -5 2733.98
    -3 2 -5 2794.83
    2 3 -5 3361.25
    3 -2 -5 3221.21
    3 -2 -5 3354.86
    3 -2 -5 2709.03
    3 -2 -4 35220.4
    3 -2 -4 35941.2
    -2 -3 -4 35790.1
    2 3 -4 36604.4
    3 -2 -4 37229.1
    -3 2 -4 35040.9
    -2 -3 -4 37795
    -3 2 -4 36665.7
    2 3 -4 37776.8
    2 3 -3 3577.24
    3 -2 -3 3656.55
    -2 -3 -3 3973.04
    -2 -3 -3 3433.97
    -3 2 -3 3800.18
    2 3 -3 3726.18
    -2 -3 -3 3594.59
    3 -2 -3 3407.07
    -2 -3 -2 2820.81
    2 3 -2 2750.94
    3 -2 -2 2955.63
    -2 -3 -2 2907.32
    -2 -3 -2 2688.62
    3 -2 -2 2592.9
    3 -2 -1 27625
    3 -2 -1 27519.7
    2 3 -1 27777.1
    -2 -3 -1 27087.3
    -2 -3 -1 27666.1
    -3 2 -1 27244.3
    -2 -3 0 12270.6
    -3 2 0 11961.2
    3 -2 0 12232.6
    2 3 0 13272.8
    -2 -3 0 12206.7
    -2 -3 0 11495.5
    3 -2 0 11996.8
    -2 -3 1 28304.1
    2 3 1 26886.2
    3 -2 1 27516.5
    3 -2 1 27854.6
    -2 -3 1 27739.2
    -3 2 1 28271.9
    -3 2 2 2296.35
    3 -2 2 2652.07
    3 -2 2 2615.37
    -2 -3 2 2543.14
    2 3 2 2741.51
    -2 -3 2 2750.95
    -2 -3 3 3848.69
    3 -2 3 3722.2
    -2 -3 3 3903.15
    3 -2 3 3749.65
    -3 2 3 3597.24
    2 3 3 3855.54
    -3 2 4 45248.6
    3 -2 4 47570.6
    -2 -3 4 46942.4
    2 3 4 47328.2
    -2 -3 4 47104.1
    3 -2 5 5402.15
    -3 2 5 5635.39
    3 -2 5 5445.23
    -2 -3 5 5651.6
    2 3 5 5483.71
    -2 -3 5 6426.38
    3 -2 6 4746.61
    2 3 6 4353.55
    3 -2 6 4214.52
    -3 2 6 4525.21
    -2 -3 6 4329.08
    -2 -3 6 4533.7
    -3 2 7 5112.93
    -2 -3 7 5432.16
    3 -2 7 5056.2
    3 -2 7 5564.56
    -2 -3 7 5076.67
    2 3 7 5232.09
    -3 2 8 22100.3
    3 -2 8 20629.5
    2 3 8 21552.1
    3 -2 8 21589.8
    -2 -3 8 20543.7
    -3 2 9 9542.36
    2 3 9 10908.9
    3 -2 9 10061.8
    -2 -3 9 9841.49
    3 -2 9 9750.38
    -3 2 10 101.748
    3 -2 10 295.187
    2 3 10 297.667
    3 -2 10 261.413
    -2 -3 10 266.007
    2 3 11 3106.13
    3 -2 11 3846.91
    -3 2 11 3328.36
    -2 -3 11 3694.45
    3 -2 11 3676.46
    2 3 12 16197.2
    -3 2 12 16967.4
    -2 -3 12 14463.5
    3 -2 12 16350.5
    3 -2 12 16250.2
    2 3 13 664.236
    -2 -3 13 649.921
    -3 2 13 469.122
    3 -2 13 485.35
    3 -2 13 267.809
    -3 2 14 1803.93
    3 -2 14 1859.25
    3 -2 14 2114.47
    -2 -3 14 1746.2
    2 3 14 1318.07
    -2 -3 15 2600.28
    3 -2 15 3101.78
    3 -2 15 2773.99
    2 3 15 2876.92
    2 3 16 10803.8
    3 -2 16 8953.62
    3 -2 16 7517.21
    -2 -3 16 8958.54
    3 -2 17 1941.75
    -2 -3 17 1523.06
    3 -2 17 1413.87
    2 3 17 1405.89
    2 3 18 287.186
    -3 2 18 -37.0034
    3 -2 18 148.393
    -2 -3 18 -317.849
    2 3 19 2004.01
    3 -2 19 1469.35
    -2 -3 19 1663.19
    -3 2 19 1967.89
    3 -2 20 2998.33
    2 3 20 3885.85
    -2 -3 20 4792.17
    -3 2 20 3924.15
    3 -1 -20 443.364
    1 3 -20 -284.367
    -3 1 -20 -392.249
    1 3 -19 -293.506
    1 3 -19 -104.561
    3 -1 -19 223.412
    -1 -3 -19 62.3818
    -3 1 -19 -53.8201
    1 3 -18 6751.46
    1 3 -18 9223.25
    -1 -3 -18 7426.64
    -3 1 -18 7829.57
    3 -1 -18 7249.99
    -1 -3 -17 593.642
    -3 1 -17 408.211
    3 -1 -17 784.742
    1 3 -17 737.136
    1 3 -17 579.559
    -3 1 -16 535.944
    1 3 -16 84.3576
    3 -1 -16 8.21988
    -1 -3 -16 46.3655
    1 3 -16 -24.782
    -1 -3 -15 1785.78
    3 -1 -15 1550.04
    3 -1 -15 1516.94
    1 3 -15 993.061
    1 3 -15 1394.28
    -3 1 -15 1676.55
    -3 1 -15 1574.14
    -1 -3 -14 15972.2
    1 3 -14 16325.5
    -3 1 -14 17120.4
    3 -1 -14 17126.9
    1 3 -14 16020.8
    -3 1 -14 16103.6
    3 -1 -14 15930.9
    3 -1 -13 652.974
    -1 -3 -13 1000.16
    3 -1 -13 1109.63
    1 3 -13 500.124
    -3 1 -13 807.207
    1 3 -13 641.318
    -3 1 -13 1641.09
    -3 1 -12 868.083
    -1 -3 -12 678.23
    1 3 -12 860.394
    1 3 -12 476.705
    -3 1 -12 451.57
    3 -1 -12 1114.64
    -1 -3 -12 886.404
    3 -1 -12 737.478
    1 3 -11 1540.02
    -1 -3 -11 1072.84
    -3 1 -11 1230.25
    3 -1 -11 939.845
    -1 -3 -11 1214.94
    1 3 -11 1082.55
    3 -1 -11 1050.73
    -3 1 -11 771.552
    3 -1 -10 23349.9
    -3 1 -10 22817.5
    -1 -3 -10 22956.9
    -3 1 -10 24730.4
    1 3 -10 24503.3
    -1 -3 -10 23894.2
    3 -1 -10 24979.1
    1 3 -10 23748.5
    3 -1 -9 251.638
    -3 1 -9 496.693
    3 -1 -9 207.846
    -1 -3 -9 181.216
    -1 -3 -9 496.312
    1 3 -9 474.758
    -3 1 -9 115.999
    3 -1 -8 10935.8
    -3 1 -8 10913
    -3 1 -8 10967.7
    -1 -3 -8 10786
    1 3 -8 11400.7
    3 -1 -8 12248.7
    -3 1 -8 11586.5
    -3 1 -7 14.747
    3 -1 -7 185.853
    3 -1 -7 181.042
    1 3 -7 4.38427
    1 3 -7 130.2
    -3 1 -7 83.7389
    -1 -3 -7 144.473
    3 -1 -6 34562.7
    3 -1 -6 33877.3
    1 3 -6 34640.9
    -3 1 -6 33902.6
    1 3 -6 33863.3
    3 -1 -6 32644.3
    -1 -3 -6 34341.2
    -3 1 -6 35956.7
    -1 -3 -6 33537.2
    -1 -3 -5 1214.47
    1 3 -5 896.686
    -3 1 -5 1142.25
    3 -1 -5 1374.2
    1 3 -5 1247.48
    3 -1 -5 1397.13
    3 -1 -5 1296.23
    -1 -3 -5 1309.27
    -3 1 -5 1254.89
    -3 1 -4 5213.26
    3 -1 -4 5191.46
    3 -1 -4 5418.47
    1 3 -4 5611.16
    3 -1 -4 5452.46
    -1 -3 -4 5455.9
    -1 -3 -4 5177.26
    1 3 -4 6521.79
    1 3 -3 1354.11
    3 -1 -3 1155.16
    -1 -3 -3 1282.41
    3 -1 -3 1682.91
    -1 -3 -3 1508.84
    1 3 -3 1398.81
    -3 1 -3 1463.58
    3 -1 -2 58454.8
    -1 -3 -2 59424.9
    -3 1 -2 58683.5
    1 3 -2 59285.1
    1 3 -2 58655.5
    3 -1 -2 59585.2
    -1 -3 -2 59322.5
    1 3 -1 1348.41
    -1 -3 -1 1345.58
    -3 1 -1 1344.98
    -1 -3 -1 1618.51
    3 -1 -1 1584.69
    -1 -3 -1 1612.75
    -3 1 0 3686.13
    3 -1 0 3366.13
    -1 -3 0 3551.49
    1 3 0 3853.97
    -1 -3 0 3656.76
    3 -1 0 3469.31
    1 3 1 1247.42
    3 -1 1 1368.32
    -1 -3 1 1277.32
    3 -1 1 1245.3
    1 3 2 51189
    3 -1 2 49787.3
    -1 -3 2 48724.3
    3 -1 2 48484.9
    3 -1 3 1395.49
    -1 -3 3 1752.56
    1 3 3 1670.66
    3 -1 3 1685.03
    3 -1 4 5696.12
    -3 1 4 5701.57
    -1 -3 4 5605.44
    1 3 4 5624.95
    -3 1 5 1252.7
    -1 -3 5 966.766
    3 -1 5 939.372
    1 3 5 1140.64
    -1 -3 6 35721.1
    3 -1 6 34452.8
    3 -1 6 35503.2
    -3 1 6 35949.1
    1 3 6 37165.2
    1 3 6 34955.4
    1 3 7 -8.9977
    1 3 7 64.5322
    -1 -3 7 85.6456
    3 -1 7 176.24
    3 -1 7 24.2264
    -3 1 7 54.7483
    1 3 8 11048.6
    -1 -3 8 11286.7
    3 -1 8 9973.95
    1 3 8 11237.4
    3 -1 8 12283.1
    -3 1 8 11920.5
    1 3 9 253.497
    3 -1 9 613.107
    -1 -3 9 265.306
    3 -1 9 451.758
    1 3 9 186.061
    -3 1 9 365.257
    3 -1 10 21832.9
    1 3 10 22914.2
    -1 -3 10 23421.2
    -3 1 10 23622.8
    1 3 10 22228.2
    3 -1 10 22625.1
    -3 1 11 719.212
    1 3 11 941.394
    -1 -3 11 657.304
    3 -1 11 853.135
    3 -1 11 885.587
    1 3 11 981.892
    -1 -3 12 930.73
    1 3 12 577.24
    3 -1 12 1131.73
    1 3 12 1293.13
    -3 1 12 838.517
    3 -1 12 698.221
    -1 -3 13 1296.22
    3 -1 13 923.673
    3 -1 13 891.712
    1 3 13 1359.71
    1 3 13 910.25
    -3 1 13 1337.4
    1 3 14 17543
    3 -1 14 19281.8
    -1 -3 14 18258.1
    -3 1 14 20220.7
    3 -1 14 18449.1
    1 3 15 1210.69
    3 -1 15 578.87
    -1 -3 15 748.612
    3 -1 15 1408.31
    -3 1 15 1568.47
    -3 1 16 262.144
    3 -1 16 -35.1446
    -1 -3 16 -196.962
    3 -1 16 521.762
    1 3 16 70.8966
    1 3 17 814.612
    3 -1 17 455.968
    -1 -3 17 333.2
    3 -1 18 7295.63
    1 3 18 7818.97
    -1 -3 18 6925.39
    1 3 19 354.373
    -1 -3 19 -171.248
    -1 -3 19 165.219
    -3 1 19 -87.0011
    3 -1 19 57.4819
    -1 -3 20 -139.023
    -1 -3 20 -573.205
    3 -1 20 395.176
    1 3 20 -227.814
    -3 1 20 -63.6498
    0 3 -20 1969.33
    3 0 -20 2510.58
    0 3 -20 1732.46
    -3 0 -20 2906.73
    0 3 -19 2908.99
    3 0 -19 2848.27
    0 3 -19 4054.74
    -3 0 -19 3738.94
    3 0 -18 1179.71
    -3 0 -18 782.101
    0 3 -18 974.565
    0 3 -18 1527.4
    3 0 -17 2943.35
    0 3 -17 2878.61
    0 3 -17 2286.42
    0 -3 -17 3570.97
    -3 0 -17 2689.7
    0 -3 -16 4010.63
    3 0 -16 3189.16
    0 -3 -16 3785.73
    0 3 -16 3426.42
    0 3 -16 4370.73
    -3 0 -16 3583.69
    0 -3 -15 2621.66
    0 3 -15 2310.85
    3 0 -15 3264.29
    0 -3 -15 2809.82
    3 0 -15 3450.81
    -3 0 -15 2628.68
    0 3 -15 3200
    0 -3 -14 551.352
    -3 0 -14 -8.39427
    3 0 -14 293.924
    0 3 -14 323.661
    0 3 -14 534.796
    3 0 -14 290.85
    0 -3 -14 623.769
    3 0 -13 3046
    0 -3 -13 3140.07
    3 0 -13 2772.53
    -3 0 -13 3547.75
    0 3 -13 2888.79
    0 -3 -13 3064.24
    0 3 -13 2526.19
    -3 0 -13 2480.31
    -3 0 -12 12062.3
    3 0 -12 12150.3
    0 3 -12 11473.7
    0 -3 -12 11579.2
    0 3 -12 12077.6
    3 0 -12 10325.8
    0 -3 -12 11195.5
    -3 0 -12 12229.2
    0 -3 -11 4497.54
    3 0 -11 4444.43
    -3 0 -11 3971.5
    -3 0 -11 4109.19
    0 -3 -11 5314.24
    0 3 -11 3978.18
    3 0 -11 4803.57
    0 3 -11 4297.85
    0 -3 -10 2106.65
    0 -3 -10 1906.01
    -3 0 -10 1862.16
    0 3 -10 1638.83
    3 0 -10 1657.61
    -3 0 -10 2123.06
    3 0 -10 1939.04
    0 3 -10 2146.36
    0 -3 -9 9758.71
    -3 0 -9 10229.3
    3 0 -9 10113.2
    0 -3 -9 9759.57
    0 3 -9 9524.07
    -3 0 -9 9378.21
    3 0 -9 9909.8
    0 -3 -8 13618.2
    -3 0 -8 14120.8
    -3 0 -8 14967.1
    -3 0 -8 14654.5
    0 3 -8 13451.1
    3 0 -8 13650.5
    3 0 -8 14516
    0 -3 -8 14259
    3 0 -7 12037.4
    3 0 -7 12561.2
    0 -3 -7 11323.7
    -3 0 -7 12286.5
    0 -3 -7 11884.3
    0 3 -7 12377
    -3 0 -7 11741.4
    -3 0 -7 12138.6
    0 -3 -7 11895.4
    3 0 -6 5787.39
    0 -3 -6 4512.07
    0 -3 -6 4787.77
    0 -3 -6 4542.19
    0 3 -6 5105.3
    -3 0 -6 4669.67
    0 3 -6 5266.69
    -3 0 -6 5070.02
    3 0 -6 4492.96
    0 -3 -5 18710
    0 -3 -5 18673.8
    0 -3 -5 18466.8
    -3 0 -5 18646.7
    3 0 -5 18157.2
    0 3 -5 19397.7
    0 3 -5 18191.7
    0 3 -4 35555.6
    3 0 -4 35289.3
    0 3 -4 32695.3
    3 0 -4 36202.3
    0 -3 -4 35989.4
    -3 0 -4 34909.6
    0 -3 -4 35422.7
    3 0 -3 4335.51
    0 -3 -3 4167.05
    0 -3 -3 4252.73
    3 0 -3 4316.49
    0 3 -3 4207.47
    0 3 -3 4192.06
    -3 0 -3 4237.52
    0 3 -2 12967
    0 3 -2 13806.7
    -3 0 -2 13843.2
    0 -3 -2 12435.9
    3 0 -2 13746.2
    0 -3 -2 13226.9
    3 0 -2 13451.7
    3 0 -1 18122.4
    0 -3 -1 16533.6
    3 0 -1 18465.5
    0 -3 -1 18599.5
    0 3 -1 17349.7
    -3 0 -1 17852.3
    0 3 -1 18788.5
    -3 0 0 13517.5
    0 -3 0 14224.8
    0 -3 0 13700.5
    3 0 0 13746.4
    3 0 0 13332.8
    0 3 0 13164.6
    0 3 0 12927
    3 0 1 23023.2
    0 3 1 23141.4
    -3 0 1 22415.3
    0 -3 1 22416.1
    3 0 1 23234.5
    0 -3 2 16335.3
    0 3 2 16504.9
    3 0 2 16489
    3 0 2 15802.3
    3 0 3 4316.8
    0 -3 3 4540.01
    3 0 3 4570.91
    0 3 3 4585
    -3 0 4 35521.7
    3 0 4 35330
    0 3 4 35884.3
    0 -3 4 34714.6
    0 3 4 35179.3
    0 3 5 18390.3
    -3 0 5 18118.7
    0 -3 5 16946.1
    0 3 5 17986
    3 0 5 17673.2
    0 3 6 4922.7
    -3 0 6 4624.92
    0 -3 6 4862.18
    0 3 6 5189.77
    3 0 6 4693.81
    0 3 7 11963
    3 0 7 11957.2
    -3 0 7 12666.5
    0 3 7 12156.1
    0 -3 7 11690.5
    3 0 7 12549.6
    0 3 8 16277.9
    0 -3 8 15683.8
    0 3 8 15350.7
    3 0 8 14518
    -3 0 8 15456.1
    3 0 8 15835.6
    3 0 9 10796.2
    0 3 9 10199.9
    3 0 9 9763.94
    0 3 9 10800.7
    0 -3 9 11784.8
    -3 0 9 11590
    3 0 10 2077.97
    0 3 10 2197.13
    0 3 10 1995
    0 -3 10 1751.72
    3 0 10 2258.93
    -3 0 10 2191.99
    0 -3 11 5860.59
    0 3 11 6548.19
    0 3 11 6446.48
    -3 0 11 6671.48
    3 0 11 6075.41
    3 0 11 6205.99
    0 3 12 13929.2
    -3 0 12 13907.7
    3 0 12 12619.8
    0 3 12 13143.2
    3 0 12 14791.3
    0 -3 12 12871.5
    3 0 13 2418.88
    0 -3 13 2269.97
    3 0 13 2776.8
    0 3 13 1871.25
    0 3 13 2604.31
    -3 0 13 2112.65
    3 0 14 444.385
    0 -3 14 563.683
    -3 0 14 796.117
    3 0 14 1152.19
    0 3 14 334.707
    -3 0 15 3909.89
    3 0 15 3426.16
    0 -3 15 3265.24
    0 3 15 3200.74
    3 0 16 4618.25
    -3 0 16 4160.26
    0 3 16 4147.88
    0 -3 16 4986.84
    0 3 17 2895.52
    0 -3 17 2415.26
    -3 0 17 2842.07
    3 0 17 4075.4
    3 0 18 1403.08
    0 -3 18 1627.97
    0 3 18 1452.6
    0 -3 18 1602.78
    0 -3 19 3561.39
    3 0 19 3923.37
    0 3 19 3396.5
    0 -3 19 2661.24
    0 -3 20 1975.36
    3 0 20 1337.41
    0 -3 20 2008.13
    -3 0 20 2305.04
    0 3 20 1873.06
    3 1 -20 2169.85
    -1 3 -20 1721.65
    -1 3 -20 1834.99
    -3 -1 -20 2502.31
    -1 3 -19 814.88
    -3 -1 -19 1330.19
    3 1 -19 878.286
    -1 3 -19 1198.87
    -3 -1 -18 180.182
    -1 3 -18 536.296
    1 -3 -18 260.382
    -1 3 -18 783.502
    3 1 -18 -65.2979
    -1 3 -17 4807.97
    -1 3 -17 3144.44
    -3 -1 -17 5028.88
    1 -3 -17 5139.05
    3 1 -17 4790.47
    1 -3 -16 8235.46
    3 1 -16 6222.51
    3 1 -16 7144.47
    1 -3 -16 6330.64
    -3 -1 -16 7714.15
    -1 3 -16 6689.03
    -1 3 -16 7436.85
    1 -3 -15 4017.07
    3 1 -15 3938.81
    -1 3 -15 5001.81
    3 1 -15 4149.64
    -1 3 -15 4038.21
    -3 -1 -15 4350.17
    1 -3 -15 4870.92
    -1 3 -14 -135.955
    1 -3 -14 -16.9865
    3 1 -14 357.097
    3 1 -14 206.66
    -3 -1 -14 -129.836
    1 -3 -14 328.98
    -1 3 -14 425.919
    -1 3 -13 3299.88
    3 1 -13 1994.18
    -3 -1 -13 3852.76
    -1 3 -13 3222.11
    3 1 -13 3187.55
    1 -3 -13 3240.13
    1 -3 -13 2788.05
    -1 3 -12 6545.65
    -1 3 -12 8099.51
    -3 -1 -12 7754.44
    3 1 -12 7634.78
    1 -3 -12 7270.06
    3 1 -12 8416.63
    1 -3 -12 6842.36
    -1 3 -11 12018.6
    -1 3 -11 14801
    1 -3 -11 13241.3
    1 -3 -11 12974.8
    3 1 -11 13862.6
    3 1 -11 13244.5
    -3 -1 -11 13013.6
    3 1 -10 4937.51
    -1 3 -10 5027.54
    1 -3 -10 4312.25
    3 1 -10 5208.79
    -1 3 -10 4527.96
    -3 -1 -10 5174.11
    1 -3 -10 4483.03
    1 -3 -9 17359.2
    3 1 -9 17772.7
    -1 3 -9 17846.1
    1 -3 -9 15299
    3 1 -9 17064.7
    -1 3 -9 18226.5
    -3 -1 -9 17625.5
    -1 3 -8 16372.5
    1 -3 -8 17365.2
    1 -3 -8 15784.2
    1 -3 -8 16715.9
    3 1 -8 17477.1
    3 1 -8 17601.9
    -3 -1 -8 16471.1
    3 1 -7 11772.2
    1 -3 -7 9176.8
    -3 -1 -7 10188.6
    -3 -1 -7 10101.1
    -1 3 -7 9296.46
    1 -3 -7 9543.74
    1 -3 -7 9536.04
    1 -3 -6 117.481
    1 -3 -6 264.418
    -3 -1 -6 82.8529
    3 1 -6 218.369
    -3 -1 -6 162.997
    1 -3 -6 206.134
    -1 3 -6 216.193
    -3 -1 -5 9221.38
    -3 -1 -5 8751.26
    1 -3 -5 9559.81
    3 1 -5 9726.3
    1 -3 -5 9259.28
    -1 3 -5 8447.52
    1 -3 -5 8673.79
    -1 3 -5 9777.23
    3 1 -5 8717.89
    1 -3 -4 12636.4
    -1 3 -4 13713.5
    1 -3 -4 14181
    -1 3 -4 13528.7
    3 1 -4 13738.8
    3 1 -4 13933.5
    1 -3 -4 13224.6
    -3 -1 -4 13015.2
    -1 3 -3 25454.4
    -3 -1 -3 25496.9
    1 -3 -3 24827.8
    1 -3 -3 24981.3
    3 1 -3 26254.6
    -1 3 -3 24709.7
    1 -3 -3 24448.7
    3 1 -3 25986.5
    -1 3 -2 9878.15
    -3 -1 -2 9109.32
    1 -3 -2 9368.43
    -1 3 -2 9590.05
    3 1 -2 9629.01
    1 -3 -2 8329.2
    -1 3 -1 1269.71
    -1 3 -1 1314.29
    3 1 -1 1157.24
    1 -3 -1 884.748
    3 1 -1 1169.28
    -3 -1 -1 1364.93
    1 -3 0 3141.19
    3 1 0 3276.82
    3 1 0 3101.49
    -1 3 0 3131.4
    1 -3 0 3420.92
    -3 -1 0 3485.93
    3 1 1 622.295
    1 -3 1 778.634
    1 -3 1 806.593
    -1 3 1 739.198
    3 1 1 981.401
    -3 -1 1 730.417
    1 -3 2 11359.9
    -1 3 2 12124.3
    3 1 2 11596.1
    1 -3 3 25899.6
    -3 -1 3 25685.2
    3 1 3 24535
    -1 3 3 25376.7
    -1 3 4 13145.9
    3 1 4 13707.1
    1 -3 4 13069.8
    -3 -1 4 12863.5
    1 -3 5 7913.1
    -1 3 5 8224.38
    3 1 5 8368.83
    -3 -1 5 9017.63
    -3 -1 6 122.976
    -1 3 6 351.178
    1 -3 6 77.7722
    3 1 6 422.111
    1 -3 7 9974.03
    -1 3 7 11261.7
    -3 -1 7 10090.7
    3 1 7 10430.8
    3 1 8 17902.7
    -3 -1 8 19192.1
    -1 3 8 18367.2
    1 -3 8 17919.8
    3 1 9 18887.1
    -3 -1 9 20211.2
    -1 3 9 20675.7
    1 -3 9 20366.3
    1 -3 10 5612.12
    -1 3 10 5367.42
    3 1 10 5092.8
    -3 -1 10 5139.71
    3 1 11 13501.6
    -1 3 11 14188.2
    1 -3 11 13532.8
    -3 -1 11 14381.3
    3 1 12 6992.13
    -3 -1 12 7316.66
    -1 3 12 7685.36
    1 -3 12 7009.38
    -1 3 12 6970.32
    -3 -1 13 2462.93
    1 -3 13 2711.32
    3 1 13 3241.06
    -1 3 13 3392.6
    -1 3 13 2602.67
    -1 3 14 465.802
    -3 -1 14 268.506
    1 -3 14 100.789
    3 1 14 575.488
    -1 3 15 3646.1
    3 1 15 4137.87
    1 -3 15 4035.67
    -3 -1 15 4232.73
    1 -3 16 7489.49
    1 -3 16 6701.51
    -3 -1 16 8094.16
    3 1 16 7429.13
    -1 3 16 7834.05
    -1 3 17 3703.3
    1 -3 17 4727.01
    -3 -1 17 5088.65
    3 1 17 3880.47
    1 -3 17 4984.36
    1 -3 18 -78.1953
    -1 3 18 -68.145
    3 1 18 88.5095
    1 -3 18 342.685
    -3 -1 18 -136.735
    1 -3 19 924.474
    1 -3 19 1436.43
    3 1 19 1028.51
    -1 3 19 1354.91
    -1 3 20 2078.17
    1 -3 20 2306.3
    -3 -1 20 2549.31
    1 -3 20 2392.92
    3 1 20 1275.58
    3 2 -20 1089.83
    -3 -2 -20 461.07
    -2 3 -20 452.905
    -2 3 -20 844.628
    -2 3 -19 2032.14
    2 -3 -19 2430.85
    -3 -2 -19 1774.27
    3 2 -19 3024.27
    -2 3 -19 2405.71
    3 2 -18 3712.44
    -2 3 -18 2594.42
    -3 -2 -18 4247.96
    2 -3 -18 4267.54
    -2 3 -18 3216.34
    -3 -2 -17 1870.87
    -2 3 -17 1342.7
    2 -3 -17 1420.59
    -2 3 -17 819.175
    3 2 -17 1570.14
    -3 -2 -16 2186.85
    2 -3 -16 1542.03
    3 2 -16 937.378
    -2 3 -16 1546.36
    -2 3 -16 1299.44
    3 2 -16 1321.55
    3 2 -15 2873.26
    3 2 -15 2897.48
    -3 -2 -15 3632.57
    -2 3 -15 2825.44
    -2 3 -15 4005.8
    2 -3 -15 3387.3
    2 -3 -15 3246.71
    -2 3 -14 11366.3
    3 2 -14 12467.9
    2 -3 -14 13503
    2 -3 -14 12402.6
    3 2 -14 11442.8
    -2 3 -14 11061.6
    -3 -2 -14 10970.4
    -2 3 -13 7738.63
    2 -3 -13 7562.32
    -3 -2 -13 7600
    2 -3 -13 6888.69
    3 2 -13 7556.9
    -2 3 -13 8074.35
    3 2 -13 7102.73
    -2 3 -12 848.802
    2 -3 -12 926.52
    3 2 -12 1177.88
    -2 3 -12 1004.58
    -3 -2 -12 1192.24
    3 2 -12 883.84
    2 -3 -12 1008.94
    3 2 -11 6135.16
    -3 -2 -11 5075.98
    -2 3 -11 6100.28
    -2 3 -11 5318.05
    2 -3 -11 4975.47
    2 -3 -11 5941.83
    3 2 -11 5732.2
    -2 3 -10 8913.91
    -2 3 -10 8876.91
    2 -3 -10 9249.96
    3 2 -10 8609.22
    2 -3 -10 9027.64
    3 2 -10 9059.16
    -3 -2 -10 8379.31
    -3 -2 -9 4061.14
    2 -3 -9 3921.45
    3 2 -9 3820.75
    2 -3 -9 3512.14
    2 -3 -9 4191.39
    -2 3 -9 4319.51
    -2 3 -9 4420.63
    2 -3 -8 6036.21
    -2 3 -8 6604.84
    -2 3 -8 6408.29
    -3 -2 -8 5947.13
    2 -3 -8 6102.9
    3 2 -8 6120.43
    2 -3 -8 6136.6
    2 -3 -7 9624.91
    3 2 -7 9761.29
    3 2 -7 9285.32
    -3 -2 -7 8421.71
    2 -3 -7 9996.9
    2 -3 -7 9492.15
    -2 3 -7 10584.6
    -3 -2 -6 24708.8
    2 -3 -6 25140.6
    -3 -2 -6 25519.7
    3 2 -6 25795.9
    -2 3 -6 27058
    3 2 -6 24750.5
    2 -3 -6 24410.7
    2 -3 -6 24469.8
    2 -3 -5 23759.4
    -3 -2 -5 24220.5
    2 -3 -5 24421.4
    2 -3 -5 22893.2
    -2 3 -5 23438.5
    -3 -2 -5 24316.8
    3 2 -5 23213.6
    3 2 -5 24509.1
    2 -3 -4 3016.67
    -2 3 -4 3637.02
    -3 -2 -4 3219.02
    -2 3 -4 3536.74
    3 2 -4 3255.03
    3 2 -4 3416.36
    -3 -2 -4 2904.72
    2 -3 -4 3227.58
    2 -3 -4 3201.87
    2 -3 -3 3169.4
    -3 -2 -3 3504.97
    3 2 -3 4016.64
    3 2 -3 3843.99
    -2 3 -3 3284.56
    -2 3 -3 3857.95
    -3 -2 -3 3689.03
    2 -3 -3 3506.46
    2 -3 -3 3426.11
    -2 3 -2 19619.8
    2 -3 -2 17379.3
    2 -3 -2 16012.9
    3 2 -2 18003.1
    -2 3 -2 17452.9
    2 -3 -2 17876.6
    -3 -2 -2 17625.3
    -2 3 -1 4206.3
    -3 -2 -1 4388.87
    2 -3 -1 3766.3
    -2 3 -1 4272.23
    3 2 -1 4130.67
    3 2 0 993.259
    2 -3 0 832.568
    -3 -2 0 802.86
    -2 3 0 1034.23
    2 -3 1 3052.99
    3 2 1 2910.13
    2 -3 1 2785.9
    -3 -2 1 2562.78
    -2 3 1 2424.94
    2 -3 2 15163.4
    -3 -2 2 15997.8
    3 2 2 16789.1
    2 -3 2 15620.3
    -2 3 2 15615.6
    2 -3 3 5084.06
    3 2 3 5417.35
    -3 -2 3 4994.98
    2 -3 4 2714.3
    3 2 4 2545.68
    -3 -2 4 2619.49
    -2 3 4 2606.75
    -3 -2 5 26749.4
    3 2 5 25672.7
    -2 3 5 26359.8
    2 -3 5 25592.8
    -3 -2 6 29024.1
    3 2 6 28002.5
    -2 3 6 27194.8
    2 -3 6 26682.5
    3 2 7 11467.1
    -3 -2 7 10864.3
    2 -3 7 11310.3
    -2 3 7 11553.3
    -2 3 8 6103.03
    2 -3 8 4776.78
    -3 -2 8 5454.23
    3 2 8 4981.61
    -3 -2 9 5277.26
    3 2 9 5117.54
    2 -3 9 5437.51
    -2 3 9 5872.96
    2 -3 10 8422.26
    -2 3 10 8750.76
    -3 -2 10 9082.14
    3 2 10 8860.91
    -2 3 11 6354.11
    -3 -2 11 6403.24
    2 -3 11 5917.77
    3 2 11 5982.45
    2 -3 12 1078.31
    3 2 12 835.858
    -3 -2 12 940.919
    -2 3 12 1235.65
    3 2 13 8299.93
    -2 3 13 7833.28
    2 -3 13 7481.48
    -3 -2 13 7314.11
    2 -3 13 7846.71
    3 2 14 11987.4
    2 -3 14 13111.4
    -3 -2 14 12419.7
    2 -3 14 12177.3
    -3 -2 15 2976.77
    -2 3 15 2917.23
    2 -3 15 2354.84
    3 2 15 2689.73
    2 -3 15 2402.89
    -3 -2 16 1746.31
    3 2 16 1807.07
    2 -3 16 1579.41
    2 -3 16 1061.4
    -2 3 16 2225.49
    -2 3 17 1192.31
    -3 -2 17 2189.3
    3 2 17 1386.74
    2 -3 17 992.681
    2 -3 17 1953.55
    -2 3 18 2894.54
    2 -3 18 3149.77
    3 2 18 3263.33
    2 -3 18 3765
    -3 -2 18 3947.74
    -3 -2 19 2860.91
    2 -3 19 1548.73
    -2 3 19 1994.65
    3 2 19 1297.21
    2 -3 19 1577.01
    2 -3 20 573.207
    2 -3 20 23.3923
    -2 3 20 928.374
    3 2 20 232.258
    3 3 -20 1309.43
    -3 3 -20 1088.35
    3 -3 -20 1140.33
    -3 -3 -20 86.7371
    3 3 -19 3224.97
    -3 3 -19 3160.57
    3 -3 -19 2084.78
    -3 -3 -19 2702.93
    3 3 -18 2616.57
    -3 3 -18 2049.73
    3 -3 -18 1872.4
    -3 3 -18 1868.38
    -3 -3 -18 3233.93
    -3 3 -17 4641.72
    -3 3 -17 4861.81
    3 3 -17 4782.83
    3 -3 -17 3914.34
    3 3 -17 4180.52
    -3 -3 -17 4650.46
    -3 3 -16 624.935
    -3 3 -16 868.776
    -3 -3 -16 509.325
    3 -3 -16 288.039
    3 3 -16 530.765
    3 3 -16 735.735
    -3 3 -15 5643.64
    -3 -3 -15 6252.18
    -3 3 -15 4503.86
    3 -3 -15 5617.04
    3 3 -15 4982.81
    3 3 -15 4707.49
    3 3 -14 749.745
    -3 3 -14 748.63
    -3 3 -14 1193.61
    3 -3 -14 565.229
    3 3 -14 903.69
    -3 -3 -14 838.918
    -3 3 -13 6460.16
    3 -3 -13 7236.76
    -3 3 -13 7344.6
    -3 -3 -13 8036.47
    3 3 -13 8111.62
    3 3 -13 7083.31
    3 -3 -13 8507.56
    3 -3 -12 1490.25
    -3 3 -12 1383.54
    3 -3 -12 1067.21
    3 3 -12 1086.7
    -3 -3 -12 1684.21
    3 3 -12 1624.17
    -3 3 -12 1218.07
    -3 3 -11 6108.9
    3 -3 -11 6596.04
    3 -3 -11 6458.83
    -3 -3 -11 5262.67
    -3 3 -11 5945.56
    3 3 -11 7248.81
    -3 -3 -10 4448.71
    3 3 -10 3951.86
    3 -3 -10 4533.6
    -3 3 -10 3762.67
    3 -3 -10 4334.07
    -3 3 -10 4647.24
    3 -3 -9 7204.37
    -3 -3 -9 6530.38
    3 -3 -9 6937.01
    -3 3 -9 6858.92
    3 -3 -9 7005.05
    -3 3 -9 7380.82
    3 3 -9 7127.34
    3 3 -8 1101.91
    3 -3 -8 1220.45
    -3 -3 -8 1094.14
    -3 3 -8 1088.59
    3 -3 -8 1177.07
    -3 3 -8 1579.1
    3 3 -8 1533.34
    3 -3 -8 1368
    -3 -3 -7 11632.6
    3 -3 -7 12397
    3 -3 -7 12047.8
    -3 3 -7 12265.6
    3 3 -7 11890.7
    3 3 -7 13005.1
    -3 3 -7 12629.4
    3 -3 -7 11615
    3 -3 -6 3618.27
    -3 3 -6 4187.46
    3 -3 -6 3744.52
    -3 3 -6 3379.94
    3 3 -6 3760.01
    3 3 -6 4131.01
    3 -3 -6 3171.52
    -3 -3 -6 3513.75
    3 3 -5 14262
    3 -3 -5 12973.5
    3 -3 -5 13105.5
    3 -3 -5 13255.3
    -3 -3 -5 13862.9
    -3 3 -5 13485.4
    -3 -3 -5 12689
    3 3 -5 13208.1
    3 -3 -4 15279.3
    -3 -3 -4 15609.3
    -3 -3 -4 14069.7
    -3 3 -4 15359.8
    3 -3 -4 15265.7
    3 3 -4 15354.9
    3 -3 -4 15223.7
    3 3 -4 15253.8
    3 3 -3 25228.9
    -3 3 -3 23334.8
    3 3 -3 25559.3
    -3 3 -3 24747.9
    -3 -3 -3 24640.3
    3 -3 -3 23926.2
    3 -3 -3 25155.6
    3 -3 -3 24010.4
    -3 -3 -3 24013.7
    3 -3 -2 6269.03
    3 -3 -2 5538.83
    -3 -3 -2 5548.8
    -3 -3 -2 5994.03
    3 3 -2 6210.27
    -3 3 -2 6025.27
    -3 -3 -2 5523.49
    3 3 -1 39232.4
    3 -3 -1 38053.1
    -3 -3 -1 37054.5
    -3 -3 -1 37478.5
    -3 3 -1 37937.7
    3 -3 0 22825.8
    -3 -3 0 23750.5
    3 -3 0 23074.4
    -3 3 0 24014
    3 3 0 24068.7
    -3 -3 0 24178.5
    -3 3 1 34008.3
    3 -3 1 35099.9
    3 -3 1 35541.9
    -3 -3 1 35085.4
    3 3 1 36191.5
    -3 -3 1 37758.2
    3 -3 2 8082.85
    3 3 2 7798.9
    -3 -3 2 7888.6
    3 -3 2 7852.13
    -3 3 2 7852.11
    3 -3 3 24162.6
    -3 -3 3 25022.5
    -3 3 3 24406.9
    3 3 3 24369.3
    3 -3 3 25260.2
    3 -3 4 18188.6
    3 -3 4 16552.7
    3 3 4 16812
    -3 -3 4 17717.2
    3 -3 4 17107.5
    -3 3 4 17521.1
    3 -3 5 13733
    3 -3 5 14704.1
    -3 -3 5 13692.5
    -3 3 5 14848.2
    3 3 5 14106.3
    3 -3 6 2982.67
    3 -3 6 3161.06
    -3 3 6 3016.49
    -3 -3 6 3511.84
    3 3 6 3238.35
    3 3 7 13072
    3 -3 7 12700
    3 -3 7 12634.4
    -3 -3 7 13582.8
    -3 -3 7 13927.6
    -3 3 7 14067.2
    -3 -3 8 1383.3
    -3 -3 8 1516.55
    3 -3 8 1566.04
    -3 3 8 1395.05
    3 -3 8 856.673
    3 3 8 1121.19
    3 3 9 8063.38
    -3 3 9 8293.11
    -3 -3 9 8722.45
    -3 -3 9 7860.59
    3 -3 9 8937.08
    3 -3 9 7954.58
    3 3 10 5322.53
    3 -3 10 4591.97
    -3 -3 10 5287.37
    3 -3 10 4954.51
    -3 3 10 5410.58
    3 -3 11 7315.34
    3 3 11 6175.05
    -3 -3 11 6043.94
    3 -3 11 6154.53
    -3 3 11 6670.19
    3 3 12 1492.66
    3 -3 12 1224.61
    3 -3 12 1307.38
    -3 -3 12 1208.58
    -3 3 12 1915.54
    3 -3 13 7513.82
    3 3 13 7824.15
    -3 -3 13 7216.78
    3 -3 13 7853.07
    -3 3 13 9189.75
    3 -3 14 1337.37
    3 3 14 1124.16
    3 -3 14 852.854
    -3 -3 14 1146.11
    3 -3 15 3861.12
    3 3 15 4434.88
    -3 -3 15 3403.32
    3 -3 15 3313.68
    3 -3 16 912.423
    3 -3 16 875.827
    3 3 16 724.352
    -3 -3 16 689.39
    3 3 17 4967.78
    3 -3 17 4926.04
    3 -3 17 5942.1
    -3 -3 17 5917.77
    -3 3 17 4609.71
    -3 -3 18 1443.25
    3 -3 18 1574.18
    3 3 18 2680.18
    3 -3 18 1177.07
    -3 3 18 1094.46
    3 3 19 4061.86
    3 -3 19 3338.35
    -3 -3 19 5083.01
    -3 3 19 4503.02
    3 -3 20 1124.82
    -3 -3 20 1409.15
    -3 3 20 811.807
    3 3 20 984.926
    -4 3 -20 435.794
    -3 -4 -20 -404.006
    3 4 -20 113.282
    4 -3 -20 296.81
    3 4 -19 1545.02
    -4 3 -19 2443.23
    4 -3 -19 1769.09
    -3 -4 -19 1754.06
    -4 3 -18 311.098
    -3 -4 -18 100.729
    3 4 -18 -103.443
    4 -3 -18 348.03
    3 4 -17 6134.03
    -4 3 -17 5245.49
    3 4 -17 7201.68
    4 -3 -17 6506.39
    -3 -4 -17 6999.98
    3 4 -16 -28.1292
    4 -3 -16 328.328
    -4 3 -16 254.45
    3 4 -16 637.158
    -3 -4 -16 181.364
    -4 3 -15 6566.82
    4 -3 -15 6974.12
    3 4 -15 6644.8
    3 4 -15 6625.22
    -3 -4 -15 7304.85
    -4 3 -15 6408.13
    4 -3 -14 1451.95
    -3 -4 -14 1286.37
    -4 3 -14 1131.25
    -4 3 -14 1667.53
    3 4 -14 1456.7
    3 4 -14 1617.31
    3 4 -13 3654.93
    -4 3 -13 3265.23
    4 -3 -13 4257.36
    -3 -4 -13 3801.25
    -4 3 -13 4401.82
    3 4 -13 3028.5
    4 -3 -12 591.525
    3 4 -12 1124.82
    4 -3 -12 721.692
    -4 3 -12 1072.9
    -4 3 -12 870.005
    -3 -4 -12 763.246
    4 -3 -11 5825.96
    -4 3 -11 6257.39
    -4 3 -11 6199
    3 4 -11 5747.1
    -3 -4 -11 5951.79
    4 -3 -11 5488.25
    4 -3 -10 1600.51
    4 -3 -10 1758.52
    3 4 -10 1824.81
    -3 -4 -10 1888.85
    -4 3 -10 2182.58
    -4 3 -10 2255.14
    4 -3 -10 1719.86
    4 -3 -9 13402.8
    -4 3 -9 14822.6
    4 -3 -9 13906.4
    -4 3 -9 14123.2
    3 4 -9 14823.7
    3 4 -9 12986.9
    4 -3 -9 14758.4
    -3 -4 -9 14405.7
    4 -3 -8 86.044
    4 -3 -8 -39.131
    3 4 -8 39.2037
    4 -3 -8 129.238
    -4 3 -8 -50.2019
    3 4 -8 -75.578
    -3 -4 -8 -237.906
    -4 3 -8 -0.26113
    3 4 -7 21344.5
    4 -3 -7 19781.7
    -4 3 -7 19977.7
    -4 3 -7 20246.4
    -3 -4 -7 21123.6
    3 4 -7 19785.4
    4 -3 -7 20064.5
    4 -3 -7 19797.2
    4 -3 -6 2890.72
    4 -3 -6 3422.54
    -4 3 -6 3436.27
    4 -3 -6 3242.23
    3 4 -6 3271.6
    -4 3 -6 3340.38
    3 4 -6 4051.1
    -3 -4 -6 3485.93
    3 4 -5 13600.4
    -4 3 -5 13000.7
    4 -3 -5 12077
    -4 3 -5 12884.6
    3 4 -5 13030.1
    4 -3 -5 12073.4
    -3 -4 -5 13276.3
    -3 -4 -5 12982.1
    3 4 -4 4395.26
    -3 -4 -4 4436.12
    -3 -4 -4 4278.83
    4 -3 -4 4362.43
    3 4 -4 4604.83
    -3 -4 -4 4283.17
    4 -3 -4 4067.45
    -4 3 -4 4271.82
    -3 -4 -3 22904.6
    3 4 -3 23599.5
    -3 -4 -3 22966.6
    4 -3 -3 23360.3
    -3 -4 -3 22868.4
    3 4 -3 23508.6
    4 -3 -3 20957.1
    4 -3 -2 776.744
    3 4 -2 910.935
    -3 -4 -2 952.565
    -3 -4 -2 842.787
    4 -3 -2 711.147
    -3 -4 -2 577.53
    -4 3 -1 21779.1
    -3 -4 -1 20809.5
    -3 -4 -1 21901
    3 4 -1 21847.7
    4 -3 -1 22339.5
    4 -3 -1 21705.4
    -3 -4 0 8497.39
    4 -3 0 8370.18
    -3 -4 0 8642.87
    3 4 0 8076.9
    -4 3 0 8269.88
    4 -3 0 8977.8
    -3 -4 0 8096.55
    -3 -4 1 21687.9
    4 -3 1 22115.7
    -3 -4 1 23627.2
    3 4 1 23797.1
    4 -3 1 22156.4
    -3 -4 1 21176.2
    -4 3 1 22312.8
    -3 -4 2 826.184
    4 -3 2 592.74
    -3 -4 2 769.49
    4 -3 2 795.717
    -4 3 2 910.135
    3 4 2 782.125
    -3 -4 3 23014.4
    -3 -4 3 22372.4
    4 -3 3 21857.5
    3 4 3 23062.7
    -4 3 3 22958.8
    4 -3 3 22196.3
    4 -3 4 4754.58
    -3 -4 4 4848.29
    4 -3 4 4816.35
    -4 3 4 4359.69
    3 4 4 4755.7
    -3 -4 4 4378.37
    -4 3 5 13956.5
    4 -3 5 14249.8
    4 -3 5 14960
    -3 -4 5 14701.6
    3 4 5 14344.4
    -3 -4 5 14785.5
    -4 3 6 2851.42
    -3 -4 6 3108.45
    -4 3 6 2970.47
    -3 -4 6 2889.42
    4 -3 6 3018.05
    3 4 6 3463.63
    -4 3 7 18810.5
    4 -3 7 18949.3
    4 -3 7 17559.2
    -3 -4 7 18870.4
    3 4 7 18537.4
    -3 -4 7 17501.9
    -3 -4 8 129.339
    -3 -4 8 217.01
    -4 3 8 -112.958
    4 -3 8 184.328
    3 4 8 100.111
    4 -3 8 100.318
    -4 3 9 13339.5
    3 4 9 14154
    4 -3 9 13360.3
    4 -3 9 13773.1
    -3 -4 9 13985.4
    4 -3 10 2236.85
    4 -3 10 1921.82
    -4 3 10 1637.98
    -3 -4 10 1759.54
    3 4 10 1885.16
    4 -3 11 7469.5
    3 4 11 7058.51
    4 -3 11 7551.34
    -4 3 11 7011.85
    -3 -4 11 7148.41
    4 -3 12 1041.17
    4 -3 12 1017.48
    3 4 12 911.258
    -3 -4 12 755.083
    -4 3 12 1143.54
    -3 -4 13 3561.23
    4 -3 13 3653.01
    4 -3 13 3950.03
    3 4 13 3993.51
    -4 3 13 3697.19
    4 -3 14 1487.91
    3 4 14 1169.64
    4 -3 14 1915.38
    -3 -4 14 1858.9
    4 -3 15 6762.32
    4 -3 15 5816.35
    3 4 15 7552.43
    -3 -4 15 7019.63
    4 -3 16 22.874
    3 4 16 131.152
    -3 -4 16 307.217
    -3 -4 17 6008.89
    3 4 17 7045.08
    4 -3 17 6195.94
    -4 3 18 652.072
    -3 -4 18 133.604
    4 -3 18 260.758
    3 4 18 557.782
    -4 3 19 1663.01
    -3 -4 19 3173.37
    4 -3 19 1634.43
    3 4 19 2099.66
    -3 -4 20 -181.699
    -4 3 20 384.306
    4 -3 20 -59.9542
    3 4 20 506.278
    -4 2 -20 753.026
    4 -2 -20 2127.33
    2 4 -20 745.379
    2 4 -19 4071.09
    4 -2 -19 3582.49
    -2 -4 -19 3130.95
    -4 2 -19 4327.55
    -2 -4 -18 1844.79
    -4 2 -18 2169.07
    2 4 -18 2486.26
    2 4 -18 1878.32
    4 -2 -18 2272.8
    -2 -4 -17 1183.28
    -4 2 -17 1449.59
    4 -2 -17 1116.44
    2 4 -17 1401.08
    2 4 -17 1502.4
    2 4 -16 881.344
    -2 -4 -16 1277.32
    2 4 -16 1046.23
    4 -2 -16 1335.34
    -4 2 -16 1390.06
    2 4 -15 396.978
    -4 2 -15 1513.32
    -2 -4 -15 1204.48
    4 -2 -15 1012.52
    2 4 -15 1435.65
    2 4 -14 6997.02
    2 4 -14 7231.65
    -4 2 -14 6073.32
    -2 -4 -14 5762.75
    4 -2 -14 6213.92
    -4 2 -14 7015.58
    2 4 -13 3674.93
    2 4 -13 3003.41
    4 -2 -13 3373.18
    -4 2 -13 3578.94
    -2 -4 -13 3235.13
    -4 2 -13 4114.4
    -4 2 -12 6408.71
    4 -2 -12 5384.87
    4 -2 -12 5773.86
    -2 -4 -12 5837.64
    2 4 -12 6222.06
    2 4 -12 5318.17
    -4 2 -12 5844.06
    2 4 -11 2054.07
    4 -2 -11 2090.66
    4 -2 -11 2279.89
    -4 2 -11 2063.71
    -4 2 -11 1838.03
    -2 -4 -11 2709.62
    4 -2 -10 3031.87
    2 4 -10 2872.46
    -4 2 -10 2436.89
    -2 -4 -10 2439.47
    -4 2 -10 2448.23
    4 -2 -10 2690.02
    -2 -4 -9 3720.07
    -4 2 -9 3619.11
    -4 2 -9 3793.49
    4 -2 -9 3406.15
    2 4 -9 3475.28
    2 4 -9 3873.02
    4 -2 -9 3162.02
    -4 2 -8 2966.19
    4 -2 -8 2726.68
    2 4 -8 3399.36
    -4 2 -8 3353.54
    2 4 -8 2864.8
    -2 -4 -8 3220.26
    4 -2 -8 2752.49
    4 -2 -8 2551.63
    -4 2 -7 7932.47
    -2 -4 -7 7608.79
    -4 2 -7 8085.7
    4 -2 -7 6626.77
    -2 -4 -7 6917.85
    2 4 -7 7224.13
    2 4 -7 7951.55
    4 -2 -7 7411.65
    4 -2 -7 7533.58
    4 -2 -6 16216.8
    -2 -4 -6 17002.8
    4 -2 -6 16628.2
    -4 2 -6 17039.9
    -2 -4 -6 16970.4
    4 -2 -6 17114
    2 4 -6 17542.9
    2 4 -6 17338.3
    2 4 -5 30693.8
    -4 2 -5 28771.6
    -2 -4 -5 29006.5
    2 4 -5 29715.4
    -2 -4 -5 28709.8
    4 -2 -5 27728.3
    4 -2 -5 29194.3
    4 -2 -5 28889.4
    4 -2 -4 8519.24
    4 -2 -4 8195.25
    -2 -4 -4 7213.84
    -2 -4 -4 8437.6
    -4 2 -4 8734.69
    2 4 -4 8050.77
    2 4 -4 8664.81
    4 -2 -3 9942.3
    2 4 -3 10406.8
    4 -2 -3 10196.1
    -2 -4 -3 9838.4
    -4 2 -3 10208.5
    2 4 -3 10289.6
    -2 -4 -3 9796.14
    -4 2 -2 25750.6
    2 4 -2 27286
    4 -2 -2 25158.5
    -2 -4 -2 28233
    4 -2 -2 24714.1
    -2 -4 -2 27220.5
    2 4 -1 37298.4
    -2 -4 -1 37180.5
    -4 2 -1 38428.2
    -2 -4 -1 39643
    4 -2 -1 38222.7
    -2 -4 -1 38147.1
    4 -2 0 27126.8
    -2 -4 0 26528.7
    4 -2 0 26296.4
    -2 -4 0 25796.4
    -4 2 0 26493.6
    2 4 0 24627.3
    -2 -4 0 25603.9
    -4 2 1 40643.3
    4 -2 1 39917.7
    2 4 1 40778.8
    4 -2 1 39800.6
    -2 -4 1 39017.8
    -2 -4 1 39116.5
    2 4 2 27119.8
    4 -2 2 27278.7
    -2 -4 2 26898.7
    4 -2 2 26501.3
    -2 -4 2 25794.2
    4 -2 3 10040.4
    -2 -4 3 10618.7
    4 -2 3 10457.7
    2 4 3 9778.9
    -2 -4 3 10692.1
    -4 2 3 10559.6
    4 -2 4 8742.44
    4 -2 4 8542.17
    -2 -4 4 9187.78
    2 4 4 9470.31
    -2 -4 4 9521.21
    -2 -4 5 29542
    4 -2 5 27818.8
    2 4 5 29749.4
    -2 -4 5 30784.3
    4 -2 5 30350.8
    4 -2 6 20231.5
    2 4 6 20531.7
    -4 2 6 21680.1
    -2 -4 6 20076
    -4 2 7 7678.14
    4 -2 7 7675
    -2 -4 7 8002.27
    2 4 7 7412.9
    -4 2 8 4400.62
    2 4 8 5385.5
    4 -2 8 5249.98
    -2 -4 8 4909.32
    -4 2 9 3314.6
    2 4 9 3526.54
    4 -2 9 2721.27
    4 -2 9 2734.23
    -2 -4 9 2946.95
    4 -2 10 2239.38
    -2 -4 10 2058.27
    4 -2 10 2094.1
    -4 2 10 2103.72
    2 4 10 2298.19
    4 -2 11 3488.53
    -4 2 11 3977.71
    4 -2 11 3925.06
    2 4 11 3277.66
    -2 -4 11 3634.22
    -2 -4 12 4572.24
    4 -2 12 5411.2
    -4 2 12 5810.75
    4 -2 12 5354.23
    2 4 12 5427.93
    4 -2 13 3923.8
    -2 -4 13 3971.63
    2 4 13 3337.88
    -4 2 13 4153.33
    4 -2 13 4849.76
    -2 -4 14 6353.84
    2 4 14 6747.34
    -4 2 14 7382.35
    4 -2 14 6141.77
    4 -2 15 1462.09
    2 4 15 1700.98
    -2 -4 15 1782.7
    -2 -4 16 1084.22
    2 4 16 1151.57
    4 -2 16 872.765
    4 -2 17 914.987
    -2 -4 17 1170.91
    2 4 17 1439.89
    2 4 18 2146.11
    -2 -4 18 620.345
    4 -2 18 1221.96
    -4 2 19 4613.38
    2 4 19 4205.36
    -2 -4 19 4292.48
    4 -2 19 4981.94
    -2 -4 20 530.957
    -4 2 20 72.3992
    2 4 20 538.614
    4 -2 20 711.812
    1 4 -20 2343.78
    4 -1 -20 2395.54
    -4 1 -20 3317.74
    1 4 -19 3186.26
    -4 1 -19 3111.2
    4 -1 -19 2467.32
    1 4 -19 2503.3
    1 4 -18 297.783
    4 -1 -18 -126.022
    1 4 -18 217.938
    -4 1 -18 42.7281
    -1 -4 -18 328.851
    1 4 -17 4336.18
    4 -1 -17 4613.9
    -1 -4 -17 4400.58
    -4 1 -17 3822.98
    1 4 -17 3805.79
    -4 1 -16 5338.44
    -1 -4 -16 4721.45
    4 -1 -16 5009.45
    1 4 -16 5247.5
    1 4 -16 5271.55
    1 4 -15 2581.42
    -1 -4 -15 2441.64
    4 -1 -15 2176.25
    1 4 -15 2455.31
    -4 1 -15 1881.96
    1 4 -14 785.981
    1 4 -14 1387.74
    -4 1 -14 1063.16
    4 -1 -14 1224.43
    -1 -4 -14 1164.16
    4 -1 -13 5052.17
    -1 -4 -13 5009.81
    1 4 -13 4351.83
    1 4 -13 4585.59
    -4 1 -13 4810.92
    4 -1 -13 4414.8
    4 -1 -12 5157.63
    -4 1 -12 5888.46
    -1 -4 -12 6153.68
    1 4 -12 5648.31
    4 -1 -12 5174.94
    1 4 -12 4982.39
    1 4 -11 6750.47
    -4 1 -11 5804.84
    4 -1 -11 6966.69
    -1 -4 -11 6981.52
    4 -1 -11 6467.18
    -1 -4 -10 1357.58
    -4 1 -10 1255.13
    4 -1 -10 1518.56
    -4 1 -10 1405.85
    1 4 -10 1586.23
    4 -1 -10 1831.25
    -4 1 -9 4731.14
    1 4 -9 5278.09
    -1 -4 -9 4546.35
    -4 1 -9 4665.73
    4 -1 -9 4825.58
    4 -1 -9 4988.39
    1 4 -8 14282.2
    -1 -4 -8 14719.5
    4 -1 -8 15081.5
    -4 1 -8 14129.3
    4 -1 -8 14050
    1 4 -8 15587.5
    -1 -4 -8 14215.5
    4 -1 -7 17361.1
    -4 1 -7 16277.7
    1 4 -7 18029.2
    -1 -4 -7 16895.5
    4 -1 -7 17314.7
    1 4 -7 16637.2
    -1 -4 -7 16702.2
    4 -1 -7 16721.1
    -1 -4 -6 5149.89
    4 -1 -6 5112.17
    4 -1 -6 4882.66
    4 -1 -6 4816.86
    1 4 -6 5433.54
    -1 -4 -6 4574.53
    -4 1 -6 4976.13
    1 4 -6 5684.37
    4 -1 -5 5795.02
    1 4 -5 5888.82
    4 -1 -5 6065.86
    4 -1 -5 5958.64
    1 4 -5 5118.83
    -4 1 -5 5487.06
    -1 -4 -5 5362.08
    -1 -4 -5 5594.15
    -1 -4 -4 33918.1
    1 4 -4 34294
    4 -1 -4 32709.2
    1 4 -4 33378.4
    -4 1 -4 34337.8
    4 -1 -4 32925.5
    -1 -4 -4 32896.7
    4 -1 -3 24662.6
    4 -1 -3 23540.2
    -1 -4 -3 25347.7
    1 4 -3 24645.8
    1 4 -3 23008.6
    -4 1 -3 24063.6
    -1 -4 -2 5631.05
    4 -1 -2 5665.05
    -4 1 -2 5954.05
    -1 -4 -2 5602.9
    1 4 -2 6480.36
    -1 -4 -2 5950.37
    4 -1 -2 5469.66
    1 4 -2 5779.53
    1 4 -1 16528.4
    -1 -4 -1 16882.9
    4 -1 -1 15287.1
    -1 -4 -1 16113.2
    -4 1 -1 16309.7
    4 -1 -1 15704.3
    -1 -4 -1 14468.3
    -1 -4 0 13619.4
    -4 1 0 12867.7
    4 -1 0 13329.1
    1 4 0 13207.6
    1 4 0 13290.3
    -1 -4 0 13057.6
    4 -1 0 12963.8
    -1 -4 1 20322.8
    1 4 1 20963.7
    -4 1 1 19393.4
    4 -1 1 20007.6
    4 -1 1 20472.4
    1 4 2 5314.78
    -1 -4 2 4855.96
    4 -1 2 5098.91
    4 -1 2 4809.83
    -1 -4 3 26687.5
    4 -1 3 26448.1
    4 -1 3 26871.5
    1 4 3 27066.3
    1 4 4 31674
    4 -1 4 31057.7
    -1 -4 4 30910.4
    4 -1 4 31469.3
    1 4 5 4426.11
    -4 1 5 3530.95
    4 -1 5 4281.21
    4 -1 5 3979.53
    -1 -4 5 4001.1
    -4 1 6 6576.32
    -1 -4 6 6276.75
    4 -1 6 5801.16
    1 4 6 6128.17
    -1 -4 7 14980
    1 4 7 13717.8
    -4 1 7 14817.9
    4 -1 7 14240.3
    1 4 8 15385.6
    -1 -4 8 15899
    4 -1 8 15857.6
    -4 1 8 16515.3
    -4 1 9 6041.39
    4 -1 9 4914.67
    1 4 9 5259.38
    -1 -4 9 5302.66
    1 4 9 4950.52
    -1 -4 10 1794.45
    -4 1 10 1908.67
    1 4 10 1731.74
    4 -1 10 1626.87
    1 4 10 1661.35
    -1 -4 11 7647.15
    1 4 11 7048.78
    4 -1 11 7383.83
    -4 1 11 8121.25
    1 4 11 7089.95
    -1 -4 12 4167.74
    1 4 12 4468.61
    -4 1 12 4607.69
    4 -1 12 4792.45
    -1 -4 13 5668.15
    4 -1 13 5291.2
    1 4 13 5950.12
    -4 1 13 5200.1
    1 4 14 920.688
    -1 -4 14 939.699
    -4 1 14 809.804
    4 -1 14 1068.46
    4 -1 15 2926.14
    -4 1 15 2632.93
    -1 -4 15 2575.72
    1 4 15 3054.12
    4 -1 16 5193.12
    1 4 16 5289.7
    -4 1 16 5907.56
    -1 -4 16 5486.95
    -1 -4 17 3647.31
    4 -1 17 4428.95
    1 4 17 4395.82
    -1 -4 18 395.983
    4 -1 18 824.092
    1 4 18 -0.64037
    -1 -4 19 2207.68
    1 4 19 1827.82
    4 -1 19 2310.54
    -4 1 20 2948.51
    -1 -4 20 3480.71
    4 -1 20 3207.34
    -1 -4 20 2900.91
    1 4 20 3911.06
    0 4 -20 1165.31
    0 4 -20 722.627
    -4 0 -20 771.914
    4 0 -20 1352.58
    0 4 -19 1374.11
    0 4 -19 1694.36
    4 0 -19 874.003
    -4 0 -19 809.739
    -4 0 -18 1304.24
    0 4 -18 1462.95
    0 4 -18 1649.68
    4 0 -18 1434.06
    0 4 -17 5472.93
    4 0 -17 6093.88
    -4 0 -17 6143.48
    0 4 -17 5770.68
    0 -4 -17 6894.61
    0 4 -16 1914.17
    4 0 -16 1968.09
    0 4 -16 2152.54
    -4 0 -16 1827.37
    0 -4 -16 1555.15
    0 -4 -15 8442.56
    4 0 -15 8426.41
    0 4 -15 9209.87
    -4 0 -15 7871.84
    0 4 -15 8324.28
    4 0 -14 3021.28
    -4 0 -14 2741.88
    0 -4 -14 2853.66
    0 4 -14 2507.46
    0 4 -14 3418.96
    4 0 -14 2759.88
    -4 0 -13 3251.21
    4 0 -13 3286.35
    4 0 -13 3914.6
    0 4 -13 2881.35
    0 -4 -13 3345.94
    0 4 -13 3583.65
    4 0 -12 4007.98
    0 4 -12 3328.61
    4 0 -12 3122.8
    0 -4 -12 3568.7
    0 4 -12 3132.69
    -4 0 -12 3213.04
    0 -4 -12 3039.62
    4 0 -11 5913.29
    0 -4 -11 5623.23
    0 4 -11 5164.53
    -4 0 -11 4996.98
    0 -4 -11 5655.31
    0 4 -11 5410.15
    4 0 -11 6119.26
    0 4 -10 3855.86
    0 -4 -10 3722.68
    4 0 -10 3476.01
    -4 0 -10 3371.45
    0 -4 -10 3249.91
    4 0 -10 3715.23
    4 0 -9 16023.4
    -4 0 -9 16483
    0 -4 -9 15703
    0 4 -9 16081
    4 0 -9 14809.9
    -4 0 -9 15577.5
    0 -4 -9 16120.1
    4 0 -8 3843.22
    4 0 -8 3788.66
    -4 0 -8 3674.21
    0 4 -8 3980.86
    -4 0 -8 3484.58
    0 -4 -8 3537.96
    0 -4 -8 4024.07
    0 4 -8 4389.35
    0 4 -7 13019.1
    -4 0 -7 14492.1
    4 0 -7 13511.6
    -4 0 -7 14368.5
    0 4 -7 14882.5
    0 -4 -7 14217.6
    0 -4 -7 13882.5
    4 0 -7 12236.6
    4 0 -6 10690.5
    0 -4 -6 11562.6
    -4 0 -6 11209.9
    0 -4 -6 10754.3
    0 4 -6 11103
    0 4 -6 11464.7
    0 -4 -5 7542.18
    0 4 -5 8142.69
    4 0 -5 7989.66
    0 -4 -5 8179.31
    0 4 -5 7983.04
    4 0 -5 7745.66
    -4 0 -5 8074.4
    0 -4 -4 19880.9
    -4 0 -4 20098.9
    0 4 -4 21059.3
    4 0 -4 21055.7
    0 4 -4 20371.9
    4 0 -4 19971.9
    0 -4 -4 20508.3
    4 0 -3 23098.2
    0 4 -3 21980.9
    4 0 -3 23545
    -4 0 -3 24023.9
    0 -4 -3 21405.3
    0 4 -3 22713.4
    0 -4 -3 22474.5
    0 4 -2 8204.74
    4 0 -2 8630.21
    0 -4 -2 7627.58
    0 4 -2 7854.72
    -4 0 -2 8588.71
    0 -4 -2 7473.28
    0 -4 -1 11658.7
    4 0 -1 11571.1
    0 -4 -1 9572.39
    -4 0 -1 11421.2
    4 0 -1 11031.1
    0 4 -1 12035.9
    0 -4 -1 11345.6
    4 0 0 1339.12
    0 4 0 979.813
    -4 0 0 1437.57
    0 -4 0 1407.06
    0 4 0 1530.76
    0 -4 0 1304.21
    4 0 0 1506.03
    4 0 1 9065.13
    0 4 1 9141.13
    4 0 1 9105.67
    0 4 1 10318.6
    0 -4 1 9421.76
    -4 0 1 9005.32
    4 0 2 7214.47
    -4 0 2 7402.78
    0 -4 2 7364.99
    0 4 2 7509.47
    4 0 2 7300.98
    4 0 3 23606.9
    4 0 3 23424.7
    0 -4 3 24300.8
    0 4 3 23679.7
    0 4 4 20897.8
    4 0 4 20499
    0 -4 4 21299.4
    4 0 4 21228.7
    0 4 5 7765.38
    0 4 5 6852.75
    -4 0 5 7628.75
    4 0 5 7142.73
    0 -4 5 7068.4
    4 0 5 7523.9
    0 -4 6 8948.96
    4 0 6 7560.97
    0 4 6 8884.16
    0 4 6 8628.21
    -4 0 6 8866.01
    0 4 7 14149.6
    -4 0 7 13786.8
    0 4 7 12968.7
    4 0 7 12700
    0 -4 7 14832.8
    4 0 8 4808.33
    0 4 8 5126.38
    0 -4 8 4873.15
    -4 0 8 5007.5
    0 4 8 4636.62
    0 4 9 16704.3
    -4 0 9 17741.7
    0 4 9 17664.1
    0 -4 9 16415.7
    4 0 9 15551
    0 -4 10 3615.48
    0 4 10 3452.4
    -4 0 10 3435.07
    4 0 10 4126.25
    0 4 10 3420.97
    -4 0 11 5405.09
    0 4 11 6526.7
    0 -4 11 6031.12
    0 4 11 6093.3
    4 0 11 5191.74
    0 4 12 3020.44
    -4 0 12 3038.45
    0 -4 12 2757
    4 0 12 2317.87
    0 4 13 4470.12
    4 0 13 3872.04
    0 -4 13 4815.23
    -4 0 13 4175.86
    0 -4 14 2776.5
    4 0 14 2615.34
    0 4 14 2370.21
    -4 0 14 3674.77
    -4 0 15 10025.2
    4 0 15 7614.61
    0 4 15 9692.48
    0 -4 15 8955.14
    0 -4 16 2437.29
    0 4 16 2505.42
    4 0 16 2463.36
    -4 0 16 2499.88
    0 4 17 5064.57
    0 -4 17 5572.91
    4 0 17 4985.55
    -4 0 17 6463.02
    0 -4 18 1515.44
    4 0 18 1785.58
    0 4 18 2034.66
    0 -4 18 1351.17
    0 -4 19 1317.68
    0 -4 19 1259.93
    0 4 19 1280.27
    4 0 19 1790.09
    0 -4 20 458.418
    0 4 20 333.576
    4 0 20 1548.68
    0 -4 20 69.8933
    -4 -1 -20 -195.483
    -1 4 -20 286.59
    -1 4 -20 306.982
    4 1 -20 53.5723
    -1 4 -19 1331.97
    4 1 -19 758.152
    -1 4 -19 465.018
    -4 -1 -19 834.17
    4 1 -18 8031.99
    -4 -1 -18 8374.09
    -1 4 -18 8774.28
    -1 4 -18 8087.73
    -1 4 -17 850.778
    -1 4 -17 429.983
    -4 -1 -17 735.019
    4 1 -17 1091.43
    1 -4 -16 123.364
    -1 4 -16 -59.4889
    -4 -1 -16 -43.3731
    -1 4 -16 189.314
    4 1 -16 254.847
    -4 -1 -15 943.206
    1 -4 -15 988.176
    -1 4 -15 1137.71
    -1 4 -15 710.682
    4 1 -15 1295.54
    1 -4 -15 966.323
    4 1 -14 15761.3
    -1 4 -14 16882.9
    4 1 -14 15903.3
    1 -4 -14 14246.4
    -4 -1 -14 17401
    -1 4 -14 15739.4
    1 -4 -14 16707.9
    1 -4 -13 3292.81
    4 1 -13 3805.53
    4 1 -13 4270.44
    -1 4 -13 2917.54
    1 -4 -13 3707
    -4 -1 -13 3264.88
    -1 4 -13 3284.49
    4 1 -12 91.8505
    -4 -1 -12 257.319
    1 -4 -12 186.195
    -1 4 -12 120.196
    -1 4 -12 72.5894
    1 -4 -12 -185.533
    4 1 -12 135.111
    -4 -1 -11 2792.84
    -1 4 -11 2741.86
    -1 4 -11 2338.4
    1 -4 -11 2207.97
    1 -4 -11 2551.81
    4 1 -11 2682.79
    4 1 -11 2442.45
    -1 4 -10 14868.4
    -4 -1 -10 15722
    1 -4 -10 14658.4
    4 1 -10 16209.3
    4 1 -10 15741.4
    1 -4 -10 16417.6
    -1 4 -10 17226.9
    -4 -1 -9 3062.03
    4 1 -9 3731.62
    1 -4 -9 2988.47
    1 -4 -9 3450.72
    4 1 -9 3291.19
    -1 4 -9 3258.83
    1 -4 -9 3560.84
    -1 4 -8 372.079
    1 -4 -8 252.069
    -4 -1 -8 468.321
    1 -4 -8 314.211
    1 -4 -8 91.1467
    -4 -1 -8 299.104
    4 1 -8 128.048
    1 -4 -7 6058.37
    -1 4 -7 6447.19
    1 -4 -7 6262.17
    1 -4 -7 5870.16
    4 1 -7 6271.58
    -4 -1 -7 5796.78
    -1 4 -7 6289.51
    -4 -1 -7 5811.91
    4 1 -6 48377.7
    1 -4 -6 45705.1
    -4 -1 -6 46614.8
    -1 4 -6 48116.1
    1 -4 -6 46125.5
    4 1 -6 48996.1
    -1 4 -6 47034.2
    -4 -1 -6 46312.3
    1 -4 -6 47092.5
    -4 -1 -5 5912.23
    1 -4 -5 5804.02
    4 1 -5 5571.82
    4 1 -5 5508.13
    1 -4 -5 5528.15
    1 -4 -5 6412.72
    -1 4 -5 5697.56
    -1 4 -5 5776.77
    -1 4 -4 226.995
    1 -4 -4 338.095
    -1 4 -4 267.031
    1 -4 -4 291.465
    -4 -1 -4 54.6809
    4 1 -4 168.431
    4 1 -4 262.082
    1 -4 -3 410.11
    -1 4 -3 510.628
    4 1 -3 569.809
    -4 -1 -3 460.083
    4 1 -3 460.121
    -1 4 -3 217.724
    1 -4 -3 489.172
    -4 -1 -2 29957.8
    4 1 -2 30800.2
    1 -4 -2 30003
    -1 4 -2 30096.9
    1 -4 -2 30548.2
    -1 4 -2 30047.2
    1 -4 -1 1155.82
    -1 4 -1 1348.37
    4 1 -1 1254.98
    -1 4 -1 1178.37
    -4 -1 -1 1367.15
    4 1 -1 1413.53
    -1 4 0 9447.52
    4 1 0 9603.69
    4 1 0 8792.46
    1 -4 0 9273.88
    -4 -1 0 8998.36
    1 -4 0 9240.28
    4 1 1 2325.1
    -1 4 1 2149.17
    4 1 1 2201.84
    1 -4 1 2176.8
    -4 -1 1 1953.1
    1 -4 1 2375.56
    -1 4 1 2364.64
    1 -4 2 31108.9
    -1 4 2 30261.3
    4 1 2 30446.3
    -1 4 2 30951.5
    4 1 2 30125
    4 1 3 115.939
    -1 4 3 144.677
    4 1 3 92.2877
    1 -4 3 119.644
    -1 4 4 166.163
    1 -4 4 411.679
    -4 -1 4 296.394
    4 1 4 248.328
    4 1 4 293.72
    -1 4 4 259.954
    1 -4 5 6570.28
    4 1 5 7094.37
    -1 4 5 6560.75
    -4 -1 5 6831.31
    -1 4 5 6546.57
    1 -4 6 49521.5
    -4 -1 6 50274
    -1 4 6 51754.1
    4 1 6 48252.9
    -1 4 6 50676
    -1 4 7 6451.64
    -4 -1 7 6806.63
    -1 4 7 6268.31
    4 1 7 6347.23
    1 -4 7 6670.62
    4 1 8 202.14
    1 -4 8 223.023
    -4 -1 8 223.926
    -1 4 8 337.466
    -1 4 8 353.672
    4 1 9 3634.68
    -4 -1 9 3483.61
    -1 4 9 2996.99
    -1 4 9 3442.99
    1 -4 9 3482.22
    1 -4 10 16661.5
    -1 4 10 17509
    4 1 10 17403.7
    -4 -1 10 18526.7
    -1 4 10 17951
    4 1 11 3147.67
    -4 -1 11 2690.29
    1 -4 11 3421.07
    -1 4 11 3623.01
    -1 4 11 3356.74
    -1 4 12 -115.71
    1 -4 12 186.218
    4 1 12 150.047
    -4 -1 12 319.731
    4 1 13 2427.72
    1 -4 13 3497.63
    -4 -1 13 3673.8
    -1 4 13 3577.29
    -1 4 14 14782.2
    4 1 14 14879.9
    1 -4 14 15581.1
    -4 -1 14 17113.4
    -4 -1 15 1715.87
    -1 4 15 811.211
    1 -4 15 1083.65
    4 1 15 1434.89
    4 1 16 168.677
    -4 -1 16 162.143
    -1 4 16 -27.4083
    1 -4 16 -256.741
    1 -4 17 168.727
    4 1 17 1234.78
    -1 4 17 304.809
    1 -4 17 631.433
    -4 -1 17 -102.983
    1 -4 18 7587.25
    4 1 18 9129.44
    -4 -1 18 8057.58
    1 -4 18 8000.01
    -1 4 18 8324.16
    1 -4 19 573.224
    -1 4 19 1268.84
    4 1 19 1164.37
    1 -4 19 654.833
    1 -4 20 77.3135
    -1 4 20 235.293
    1 -4 20 5.35911
    4 1 20 68.1519
    -4 -2 -20 4583.13
    -2 4 -20 3981.26
    4 2 -20 4728.61
    -2 4 -20 4981.72
    4 2 -19 139.082
    -4 -2 -19 25.7267
    -2 4 -19 -183.791
    -2 4 -19 592.799
    -2 4 -18 355.907
    -4 -2 -18 -292.51
    4 2 -18 -126.813
    -2 4 -18 205.804
    2 -4 -17 317.597
    -4 -2 -17 426.91
    4 2 -17 457.852
    -2 4 -17 -54.9204
    -2 4 -17 91.9041
    4 2 -16 15696.8
    -2 4 -16 15907.2
    -4 -2 -16 16403.9
    2 -4 -16 17681.2
    -2 4 -16 16455
    4 2 -15 532.615
    4 2 -15 878.475
    -2 4 -15 980.855
    -2 4 -15 473.73
    2 -4 -15 52.0986
    -4 -2 -15 492.254
    4 2 -14 181.971
    -2 4 -14 786.333
    -4 -2 -14 494.965
    -2 4 -14 937.271
    2 -4 -14 294.049
    4 2 -14 529.613
    2 -4 -14 515.601
    2 -4 -13 547.153
    -2 4 -13 677.003
    2 -4 -13 395.971
    -2 4 -13 1111.42
    -4 -2 -13 325.303
    4 2 -13 842.637
    4 2 -13 573.416
    2 -4 -12 17395.8
    -2 4 -12 16730.1
    -4 -2 -12 16789.1
    4 2 -12 17851.6
    -2 4 -12 16862.8
    4 2 -12 16315.3
    2 -4 -12 16360.6
    4 2 -11 255.906
    -4 -2 -11 386.907
    2 -4 -11 149.768
    -2 4 -11 -28.0309
    2 -4 -11 391.44
    -2 4 -11 520.196
    4 2 -11 324.97
    -2 4 -10 325.959
    2 -4 -10 540.97
    -4 -2 -10 83.1329
    2 -4 -10 357.557
    4 2 -10 377.966
    2 -4 -10 459.121
    -2 4 -10 451.802
    4 2 -9 902.725
    -2 4 -9 943.194
    2 -4 -9 770.748
    2 -4 -9 869.195
    -2 4 -9 941.639
    -4 -2 -9 820.165
    2 -4 -9 1096.42
    -4 -2 -8 34042.8
    -4 -2 -8 34355
    2 -4 -8 33223.3
    2 -4 -8 34039.5
    4 2 -8 32837.9
    2 -4 -8 32831.1
    -2 4 -8 33599.6
    4 2 -7 4648.88
    2 -4 -7 4756.52
    -4 -2 -7 4825.54
    2 -4 -7 5280.11
    -4 -2 -7 4755.47
    -2 4 -7 4933.54
    4 2 -7 5210.07
    2 -4 -7 5152.66
    -2 4 -6 486.417
    4 2 -6 405.679
    2 -4 -6 372.968
    2 -4 -6 278.807
    4 2 -6 320.646
    -4 -2 -6 306.447
    2 -4 -6 495.652
    -2 4 -6 372.516
    -4 -2 -6 201.946
    2 -4 -5 1445.65
    4 2 -5 1291.87
    -4 -2 -5 1530.67
    -2 4 -5 1593.05
    -2 4 -5 1219.77
    2 -4 -5 1464.59
    -4 -2 -5 1663.62
    4 2 -5 1647.67
    2 -4 -5 1271.32
    4 2 -4 47109.4
    -4 -2 -4 46288.5
    2 -4 -4 46452.9
    -4 -2 -4 45791.1
    2 -4 -4 44840.1
    4 2 -4 47597.4
    -2 4 -4 44825.1
    2 -4 -4 46571.9
    -2 4 -4 47496.1
    2 -4 -3 3722.36
    2 -4 -3 4103.24
    4 2 -3 3948
    4 2 -3 4138.26
    -2 4 -3 4554.71
    2 -4 -3 4161.7
    -4 -2 -3 4183.15
    -2 4 -3 3617.72
    -2 4 -2 1728.76
    2 -4 -2 2015.01
    -4 -2 -2 1788.71
    -2 4 -2 1991.75
    2 -4 -1 3230.84
    -4 -2 -1 3719.09
    -2 4 -1 3256.41
    4 2 -1 3723.55
    -2 4 -1 2986.21
    2 -4 0 18147.9
    -4 -2 0 18831.1
    -2 4 0 18193.2
    4 2 0 18770.5
    -2 4 1 2660.76
    4 2 1 3086.34
    -4 -2 1 3040.14
    2 -4 1 2939.53
    2 -4 1 2859.1
    2 -4 2 1835.44
    2 -4 2 1705.85
    4 2 2 2506.74
    -2 4 2 1560.8
    -2 4 2 1972.35
    -4 -2 3 3657.64
    2 -4 3 3594.31
    -2 4 3 3598.68
    4 2 3 3893.07
    2 -4 3 3475.58
    2 -4 4 48472.2
    -4 -2 4 48658.3
    4 2 4 47791.6
    4 2 5 1510.94
    -2 4 5 1560.43
    -4 -2 5 1372.07
    2 -4 5 1579.81
    -2 4 6 326.89
    4 2 6 181.643
    2 -4 6 546.574
    -4 -2 6 339.452
    -4 -2 7 6238.53
    2 -4 7 5391.57
    4 2 7 5464.36
    -2 4 7 5753.57
    -2 4 8 38043.6
    2 -4 8 38423.6
    -4 -2 8 38320.5
    4 2 8 36885.2
    -2 4 9 1167.32
    -4 -2 9 1633.03
    2 -4 9 1007.98
    4 2 9 769.59
    -4 -2 10 458.39
    -2 4 10 243.088
    4 2 10 552.687
    2 -4 10 224.587
    -2 4 11 364.361
    -4 -2 11 287.098
    2 -4 11 240.252
    4 2 11 495.575
    2 -4 12 16328.9
    4 2 12 17618.6
    -4 -2 12 17439.8
    2 -4 13 449.659
    -4 -2 13 858.147
    -2 4 13 528.993
    4 2 13 587.988
    2 -4 14 591.755
    4 2 14 419.958
    -2 4 14 391.173
    -4 -2 14 214.065
    2 -4 14 399.652
    -4 -2 15 120.907
    2 -4 15 146.591
    -2 4 15 294.778
    2 -4 15 -192.27
    4 2 15 841.913
    2 -4 16 14789.9
    4 2 16 15944.9
    -2 4 16 16714.4
    -4 -2 16 15890.5
    2 -4 16 15284.2
    2 -4 17 545.571
    -4 -2 17 290.097
    2 -4 17 184.944
    -2 4 17 287.044
    4 2 17 95.2482
    2 -4 18 -79.8963
    -4 -2 18 858.039
    4 2 18 -214.346
    -2 4 18 58.4601
    2 -4 18 477.17
    2 -4 19 -322.395
    -2 4 19 233.868
    -4 -2 19 312.382
    2 -4 19 373.807
    4 2 19 -122.958
    4 2 20 4514.27
    2 -4 20 4684.14
    2 -4 20 2656.38
    -2 4 20 4791.86
    4 3 -20 65.7657
    -4 -3 -20 498.499
    -3 4 -20 499.341
    3 -4 -19 2555.53
    -3 4 -19 1186.46
    4 3 -19 2761.64
    -4 -3 -19 1777
    -3 4 -19 1641.24
    -3 4 -18 3452.56
    3 -4 -18 3393.32
    -4 -3 -18 2317.73
    -3 4 -18 3254.2
    4 3 -18 3243.82
    4 3 -17 2545.67
    -4 -3 -17 3711.46
    -3 4 -17 2955.07
    3 -4 -17 2769.27
    -3 4 -17 2740.72
    -3 4 -16 14.2372
    -4 -3 -16 590.603
    -3 4 -16 1067.76
    4 3 -16 998.362
    3 -4 -16 1152.63
    -3 4 -15 5457.46
    4 3 -15 5631.66
    3 -4 -15 4912.81
    4 3 -15 3982.34
    -4 -3 -15 4881.06
    -3 4 -15 4121.48
    4 3 -14 5909.03
    -4 -3 -14 7033.25
    3 -4 -14 5861.16
    4 3 -14 4667.67
    -3 4 -14 5088.08
    -3 4 -14 5822.58
    -3 4 -13 5464.19
    -3 4 -13 5115
    3 -4 -13 5153.26
    4 3 -13 5147.9
    3 -4 -13 5892.02
    -4 -3 -13 5448.62
    4 3 -13 5045.74
    3 -4 -12 1857.09
    -3 4 -12 2007.81
    3 -4 -12 1973.59
    -3 4 -12 1980.28
    4 3 -12 2384.49
    4 3 -12 1360.81
    -4 -3 -12 2105.69
    3 -4 -11 7821.77
    -3 4 -11 9007.21
    -3 4 -11 8213.72
    3 -4 -11 8586.97
    4 3 -11 8790.05
    -4 -3 -11 7160.47
    -3 4 -10 5966.74
    3 -4 -10 5786.42
    -3 4 -10 5793.73
    3 -4 -10 6206.45
    3 -4 -10 7110.71
    4 3 -10 6080.99
    -4 -3 -10 5827.9
    3 -4 -9 6170.32
    3 -4 -9 5646.87
    4 3 -9 6021.77
    -3 4 -9 6323.38
    -4 -3 -9 5319.63
    3 -4 -9 6105.72
    -3 4 -9 6391.19
    4 3 -8 1842.02
    -3 4 -8 1719.28
    3 -4 -8 2053.03
    3 -4 -8 2273.35
    3 -4 -8 2217.72
    -4 -3 -8 2112.29
    -3 4 -8 1854.76
    4 3 -8 1808.89
    3 -4 -7 5602.39
    -4 -3 -7 4765.97
    -3 4 -7 5058.68
    3 -4 -7 5095.37
    4 3 -7 6180.95
    -4 -3 -7 4470.69
    4 3 -7 5824.77
    3 -4 -7 5012.45
    4 3 -6 14088.9
    -3 4 -6 14484.4
    3 -4 -6 14513.5
    3 -4 -6 14097.4
    4 3 -6 15219.7
    -4 -3 -6 13474.2
    3 -4 -6 14446.3
    -4 -3 -6 13543.6
    3 -4 -5 18860.7
    3 -4 -5 18996.9
    3 -4 -5 18472.7
    -3 4 -5 18521.6
    -4 -3 -5 18372.4
    4 3 -5 19122.7
    4 3 -5 19892.8
    -3 4 -5 19460.3
    -4 -3 -5 18165.7
    4 3 -4 4618.91
    -3 4 -4 4548.9
    -3 4 -4 4392.28
    -4 -3 -4 3952.65
    3 -4 -4 3860.78
    -4 -3 -4 4495.73
    3 -4 -4 4458.91
    3 -4 -4 4282.29
    4 3 -4 4316.92
    -3 4 -3 13449.1
    -3 4 -3 12319.6
    3 -4 -3 11783.2
    -4 -3 -3 12507.4
    4 3 -3 11977.5
    4 3 -3 12470.3
    -4 -3 -3 11437.3
    3 -4 -3 12171.3
    -4 -3 -2 11970.6
    -3 4 -2 12798.1
    -4 -3 -2 12032.3
    -3 4 -2 12085.9
    3 -4 -2 11610
    3 -4 -2 11651.1
    -4 -3 -1 7405.13
    -3 4 -1 7906.34
    4 3 -1 8222.95
    3 -4 -1 8324.64
    -4 -3 0 12195.8
    3 -4 0 12170
    -3 4 0 12773.8
    4 3 0 12057.8
    3 -4 1 9920.19
    -4 -3 1 9740.17
    4 3 1 9821.4
    -3 4 1 9715.14
    3 -4 1 9899.37
    3 -4 2 13253.8
    -4 -3 2 12581.9
    4 3 2 12373.4
    -3 4 2 12153.5
    3 -4 2 12563.7
    3 -4 3 10306.1
    -3 4 3 11273.1
    3 -4 3 10665.7
    -4 -3 3 10657.2
    3 -4 3 9884.07
    4 3 3 10853.2
    -3 4 4 3693
    4 3 4 3460.1
    3 -4 4 3828.46
    3 -4 4 3478.92
    3 -4 4 3710.74
    -4 -3 4 3513.07
    4 3 5 19596.1
    -4 -3 5 19595.3
    3 -4 5 19845.1
    3 -4 5 20438.9
    4 3 6 15022.9
    -4 -3 6 15544.9
    -3 4 6 15626.4
    3 -4 6 14758.3
    4 3 7 6166.28
    -3 4 7 6386.85
    -4 -3 7 5980.03
    3 -4 7 5699.04
    -4 -3 8 3053.99
    3 -4 8 3073.98
    -3 4 8 3276.55
    4 3 8 2087.04
    4 3 9 7249.39
    3 -4 9 6559.09
    -3 4 9 6323.53
    -4 -3 9 5938.37
    -3 4 10 5613.82
    3 -4 10 5673.85
    -4 -3 10 6327.18
    3 -4 10 6249.44
    4 3 10 5569.82
    3 -4 11 9522.73
    -4 -3 11 10638.4
    3 -4 11 9683.69
    -3 4 11 10671.8
    4 3 11 9794.07
    4 3 12 1331.22
    3 -4 12 1465.58
    3 -4 12 811.017
    -4 -3 12 670.046
    3 -4 13 4538.21
    -4 -3 13 4768.89
    3 -4 13 5051.89
    4 3 13 4500.93
    -4 -3 14 6099.21
    3 -4 14 5323.99
    3 -4 14 4538
    4 3 14 5174.99
    4 3 15 5351.04
    -4 -3 15 5263.69
    3 -4 15 4599.83
    -3 4 15 5094.56
    3 -4 15 5367.98
    3 -4 16 112.851
    -3 4 16 390.054
    -4 -3 16 416.683
    4 3 16 536.307
    3 -4 16 712.727
    4 3 17 2848.09
    3 -4 17 3728.61
    -4 -3 17 4120.47
    -3 4 17 3074.87
    3 -4 17 3230.16
    3 -4 18 2970.57
    3 -4 18 2937.47
    -4 -3 18 2877.41
    4 3 18 3084.81
    -3 4 18 2416.69
    -4 -3 19 2138.21
    3 -4 19 2209.49
    4 3 19 1982.95
    -3 4 19 1956.82
    3 -4 20 -147.988
    -4 -3 20 652.514
    4 3 20 495.33
    -3 4 20 819.734
    -4 -4 -20 83.2745
    -4 4 -20 557.71
    4 -4 -20 -390.953
    4 4 -20 456.564
    4 -4 -19 3874.19
    -4 -4 -19 3878.84
    4 4 -19 4070.38
    -4 4 -19 4300.59
    4 4 -18 1518.49
    -4 4 -18 1727.11
    4 -4 -18 1577.56
    -4 -4 -18 1796.63
    -4 -4 -17 1269.55
    4 4 -17 2627.14
    -4 4 -17 1813.13
    4 -4 -17 1924.56
    -4 -4 -16 -98.3389
    4 4 -16 15.3347
    -4 4 -16 -54.7628
    -4 4 -16 328.152
    4 -4 -16 268.464
    4 4 -16 108.016
    4 4 -15 3004.41
    -4 -4 -15 3353.2
    -4 4 -15 3187
    4 -4 -15 4189.95
    4 4 -15 3370.45
    -4 4 -15 3448.3
    4 -4 -14 3508.82
    -4 4 -14 3344.67
    -4 -4 -14 3200.08
    4 4 -14 2924.94
    4 4 -14 4110.19
    -4 4 -14 3367.62
    -4 -4 -13 5826.45
    4 4 -13 6926.4
    4 -4 -13 7145.23
    -4 4 -13 7012.72
    -4 4 -13 5826.25
    4 4 -13 7034.22
    4 4 -12 -190.981
    -4 4 -12 94.2425
    -4 4 -12 196.175
    4 -4 -12 -238.608
    -4 -4 -12 166.935
    4 -4 -11 8222.3
    4 4 -11 7817.18
    4 -4 -11 7310.93
    -4 4 -11 7217.14
    4 -4 -11 8225.87
    -4 4 -11 8147.33
    -4 -4 -11 8042.74
    -4 4 -10 2136.66
    -4 -4 -10 2425.46
    4 -4 -10 2036.47
    4 -4 -10 2093.02
    4 -4 -10 2551.64
    -4 4 -10 2162.21
    4 4 -10 2653.3
    4 -4 -9 6778.04
    4 4 -9 7841.54
    -4 4 -9 7094.25
    4 4 -9 7668.07
    4 -4 -9 7002.03
    -4 -4 -9 7163.71
    -4 4 -9 7347.93
    4 -4 -9 7621.53
    -4 -4 -8 1080.86
    4 -4 -8 952.959
    4 4 -8 1320.35
    4 -4 -8 950.947
    4 4 -8 862.687
    -4 4 -8 879.721
    -4 4 -8 939.692
    4 -4 -8 944.835
    4 4 -7 11680.7
    4 -4 -7 11207.1
    -4 4 -7 11466.2
    4 -4 -7 10821.1
    4 -4 -7 11021.5
    -4 4 -7 12204.8
    4 4 -7 12272.7
    -4 -4 -7 11920.9
    4 -4 -6 21105.2
    4 -4 -6 21654.2
    4 4 -6 21519.3
    -4 -4 -6 21207.4
    4 4 -6 22155.3
    -4 4 -6 22468.5
    -4 -4 -6 22038.2
    4 -4 -6 21001
    4 4 -5 9784.57
    -4 -4 -5 9639.08
    -4 -4 -5 9499.66
    4 -4 -5 9097.74
    4 -4 -5 8944.09
    -4 4 -5 9934.42
    4 -4 -5 8477.44
    4 4 -5 9775.9
    -4 -4 -4 903.773
    4 -4 -4 774.851
    -4 -4 -4 535.507
    -4 4 -4 967.165
    4 4 -4 604.181
    4 -4 -4 824.987
    4 4 -4 833.088
    -4 -4 -3 12491.8
    4 4 -3 13130.6
    4 -4 -3 12521.4
    -4 4 -3 11945.4
    -4 -4 -3 12458.4
    4 -4 -3 13100
    -4 -4 -3 12372.2
    -4 4 -2 20234.1
    -4 -4 -2 18401
    4 -4 -2 20109.6
    4 4 -2 20717.4
    4 -4 -2 19590.4
    -4 -4 -2 20639.8
    4 -4 -1 14625.6
    4 4 -1 16135.4
    -4 4 -1 15238
    -4 -4 -1 15080
    -4 -4 -1 15446.9
    4 -4 0 163.697
    -4 -4 0 90.104
    -4 4 0 186.402
    4 -4 0 121.508
    4 4 0 59.3777
    -4 -4 0 241.751
    -4 -4 1 17645.9
    4 -4 1 17432.5
    -4 4 1 17277.3
    4 4 1 17362.7
    -4 -4 1 16151.3
    4 -4 1 16143.4
    -4 -4 2 18704.6
    -4 -4 2 16958.9
    -4 4 2 17576.2
    4 -4 2 17843.5
    4 -4 2 17580.9
    4 4 2 18106
    -4 4 3 14760.5
    4 -4 3 15016.7
    4 -4 3 15040.4
    4 4 3 14949
    -4 -4 3 15253.6
    -4 -4 3 15786.7
    -4 -4 4 1334.45
    -4 4 4 839.645
    4 -4 4 1186.05
    4 -4 4 1065.91
    -4 -4 4 706.157
    4 4 4 757.661
    4 4 5 9033.23
    -4 -4 5 9062.92
    -4 4 5 8824.83
    4 -4 5 9150.96
    -4 -4 5 9257.58
    4 -4 5 8764.56
    -4 -4 6 22239.2
    4 -4 6 22346.3
    -4 4 6 23386.7
    4 4 6 22464.7
    4 -4 6 22286
    4 -4 6 23352.7
    -4 4 6 23444.6
    -4 -4 6 24030.8
    -4 4 7 10533.8
    -4 -4 7 11208.5
    4 -4 7 9779.44
    -4 -4 7 10539
    4 4 7 9666.38
    4 -4 7 11047.3
    4 -4 8 908.746
    -4 4 8 1085.51
    4 -4 8 719.644
    -4 -4 8 749.202
    -4 -4 8 1081.83
    4 4 8 879.126
    4 -4 9 7706.05
    -4 -4 9 7676
    4 4 9 7460.37
    -4 -4 9 7902.37
    -4 4 9 7952.03
    4 -4 9 8027.51
    4 -4 10 1998.59
    -4 -4 10 2642.29
    -4 4 10 2974.99
    4 -4 10 2391.97
    4 4 10 2609.2
    -4 4 11 8364.66
    -4 -4 11 8343.56
    4 4 11 6744.35
    4 -4 11 7172.71
    4 -4 11 7404.96
    4 4 12 223.916
    4 -4 12 13.8338
    -4 4 12 51.3479
    -4 -4 12 203.082
    4 -4 12 -190.579
    4 -4 13 6231.38
    4 4 13 7035.89
    4 -4 13 6993.34
    -4 -4 13 6343.08
    -4 -4 14 3394.28
    4 4 14 2667.2
    4 -4 14 2933.31
    4 -4 14 3204
    4 -4 15 3281.35
    4 -4 15 3852.18
    -4 -4 15 3906.66
    4 4 15 3948.07
    -4 -4 16 137.882
    4 -4 16 -312.807
    4 -4 16 296.784
    4 4 16 56.7738
    -4 4 17 1875.31
    4 4 17 2026.03
    4 -4 17 1438.92
    -4 -4 17 1460.59
    -4 4 18 2360.8
    4 -4 18 1395.41
    -4 -4 18 2875.94
    4 4 18 2951.4
    4 4 19 3223.67
    -4 -4 19 3848.07
    -4 4 19 3632.27
    4 -4 19 2280.41
    4 4 20 123.479
    -4 4 20 287.24
    -4 -4 20 102.205
    4 -4 20 814.252
    5 -4 -19 716.71
    -4 -5 -19 550.085
    -5 4 -19 709.776
    4 5 -19 1255.22
    -5 4 -18 828.061
    -4 -5 -18 1258.24
    4 5 -18 1121.58
    5 -4 -18 908.486
    5 -4 -17 2396.83
    -5 4 -17 1816.7
    -4 -5 -17 2528.01
    4 5 -17 2672.89
    4 5 -16 2099.98
    -4 -5 -16 2254.79
    5 -4 -16 2703.64
    4 5 -16 3147.62
    -5 4 -16 2342.36
    5 -4 -15 2484.99
    4 5 -15 2608.01
    -5 4 -15 2662.35
    4 5 -15 3054.23
    -4 -5 -15 2206.81
    4 5 -14 1344.88
    4 5 -14 1493.58
    -4 -5 -14 1418.1
    -5 4 -14 1033.36
    5 -4 -14 2136.97
    5 -4 -13 3362.67
    -5 4 -13 3403.87
    4 5 -13 3380.06
    -4 -5 -13 3059.83
    -5 4 -12 5873.5
    4 5 -12 6303.7
    -5 4 -12 5745.65
    -4 -5 -12 5771.82
    5 -4 -12 4838.58
    -5 4 -11 5485.24
    5 -4 -11 5382.39
    5 -4 -11 6370.73
    -5 4 -11 5494.54
    4 5 -11 5178.38
    -4 -5 -11 5788.79
    5 -4 -10 3219.33
    5 -4 -10 3418.23
    4 5 -10 3260.75
    -5 4 -10 3024.48
    -5 4 -10 3313.71
    -4 -5 -10 3154.41
    4 5 -10 3086.99
    4 5 -9 11922
    -5 4 -9 11344.3
    5 -4 -9 11308.4
    4 5 -9 12271.4
    -5 4 -9 12290.7
    -4 -5 -9 11191.2
    5 -4 -9 11207.7
    5 -4 -9 12392.4
    5 -4 -8 9251.64
    -4 -5 -8 10203.2
    5 -4 -8 8380.02
    5 -4 -8 10296.9
    -5 4 -8 9908.98
    4 5 -8 9768.34
    -5 4 -8 10049.8
    4 5 -8 10029.8
    -4 -5 -7 6056.71
    -5 4 -7 6105.46
    5 -4 -7 6485.89
    4 5 -7 6526.05
    5 -4 -7 5803.41
    5 -4 -7 6641.85
    4 5 -7 6660.4
    5 -4 -6 4352.4
    5 -4 -6 4800.26
    4 5 -6 4564.54
    4 5 -6 5646.42
    -4 -5 -6 5294
    -5 4 -6 4161.88
    -5 4 -5 7162.02
    -4 -5 -5 8286.63
    4 5 -5 7948.34
    4 5 -5 8010.16
    -4 -5 -5 7896.3
    5 -4 -5 7596.41
    5 -4 -5 7544
    4 5 -4 8929.77
    -4 -5 -4 8683
    5 -4 -4 8392.5
    -4 -5 -4 8665.79
    -4 -5 -4 9058.64
    5 -4 -4 8600.04
    4 5 -4 9435.45
    -4 -5 -3 12417
    4 5 -3 12304.9
    -4 -5 -3 12259.1
    5 -4 -3 11906.8
    5 -4 -3 11738.9
    -4 -5 -3 12316.5
    -5 4 -2 10845.4
    5 -4 -2 10429
    4 5 -2 10493.2
    5 -4 -2 11272.9
    -4 -5 -2 10212
    -4 -5 -2 10586.1
    -4 -5 -2 10611.7
    -4 -5 -1 17033.4
    5 -4 -1 16607.9
    -5 4 -1 17716.5
    -4 -5 -1 16531.3
    4 5 -1 17843.7
    5 -4 -1 16428.4
    4 5 0 38041.2
    -5 4 0 37141
    -4 -5 0 38261.4
    -4 -5 0 37291.9
    5 -4 0 37108.5
    5 -4 0 36815.9
    -4 -5 0 37782.2
    5 -4 1 16967.7
    -4 -5 1 16757.8
    4 5 1 17408.9
    5 -4 1 17495.2
    -5 4 1 16418
    -4 -5 1 17357.8
    -4 -5 1 15464.1
    5 -4 2 11979.2
    -5 4 2 12577
    -4 -5 2 11959.2
    5 -4 2 12244
    -4 -5 2 12107.1
    4 5 2 12137.8
    -4 -5 3 13732.7
    4 5 3 13248.4
    5 -4 3 13613.6
    -4 -5 3 12834.4
    -5 4 3 13847.9
    5 -4 3 13658.4
    5 -4 4 9777.18
    -5 4 4 10970.5
    -4 -5 4 10417.8
    4 5 4 9816.12
    5 -4 4 10809.5
    -4 -5 4 9834.87
    4 5 5 4360.09
    5 -4 5 4057.54
    -5 4 5 3924.36
    -4 -5 5 3910.51
    -4 -5 5 4223.2
    5 -4 5 4580.12
    -5 4 6 4715.63
    5 -4 6 5509.03
    5 -4 6 4470.14
    -4 -5 6 5583.71
    -4 -5 6 5173.02
    4 5 6 4774.16
    -4 -5 7 4513.56
    5 -4 7 5155.26
    -5 4 7 4534.27
    -5 4 7 4482.96
    5 -4 7 4616.06
    -4 -5 7 4897.3
    4 5 7 4626.02
    -4 -5 8 9161.26
    5 -4 8 9419.64
    -5 4 8 10491.2
    4 5 8 10301.7
    5 -4 8 10632.6
    -4 -5 8 10172.9
    5 -4 9 12463.4
    -4 -5 9 12083.2
    -4 -5 9 12209.3
    4 5 9 12877.4
    5 -4 9 11325.9
    -5 4 9 12423.2
    4 5 10 2693.28
    -4 -5 10 2800.15
    -5 4 10 2867.38
    5 -4 10 2139.65
    -5 4 11 5588.7
    4 5 11 4955.98
    -4 -5 11 4951.21
    5 -4 11 4478.4
    5 -4 12 6558.81
    -4 -5 12 4454.11
    -5 4 12 6192.12
    4 5 12 5886.5
    -4 -5 13 4688.48
    5 -4 13 4052.72
    4 5 13 4270.82
    5 -4 14 1536.3
    4 5 14 1471.13
    -4 -5 14 1406.61
    5 -4 15 1904.46
    -4 -5 15 2633.17
    4 5 15 4038.47
    -4 -5 16 2480.08
    5 -4 16 2731.14
    4 5 16 3844.62
    5 -4 17 1688.83
    4 5 17 2124.32
    -4 -5 17 3373.44
    4 5 18 1168.03
    -4 -5 18 1127.65
    5 -4 18 1638.77
    -5 4 18 969.922
    5 -4 19 1492.76
    4 5 19 1050.24
    -4 -5 19 1640.9
    -5 4 19 692.296
    5 -3 -20 4359.18
    -3 -5 -20 4157.37
    -5 3 -20 4982.01
    3 5 -20 5895.11
    -3 -5 -19 1964.42
    3 5 -19 1388.12
    5 -3 -19 1507.39
    -5 3 -19 1268.57
    -3 -5 -18 770.503
    5 -3 -18 851.511
    -5 3 -18 -159.87
    3 5 -18 377.888
    5 -3 -17 370.004
    3 5 -17 500.084
    -5 3 -17 608.104
    3 5 -17 566.785
    -3 -5 -17 15.4662
    3 5 -16 3138.13
    -5 3 -16 2367.03
    -3 -5 -16 2686.75
    3 5 -16 3200.05
    5 -3 -16 3528.75
    -3 -5 -15 244.507
    5 -3 -15 261.812
    3 5 -15 254.471
    -5 3 -15 607.913
    3 5 -15 196.668
    3 5 -14 155.489
    3 5 -14 -31.2797
    5 -3 -14 -101.715
    -3 -5 -14 105.334
    -5 3 -14 40.8385
    -3 -5 -13 4765.64
    5 -3 -13 3852.92
    -5 3 -13 4341.3
    3 5 -13 3643.91
    3 5 -12 13272.1
    -5 3 -12 14274
    -3 -5 -12 12898.6
    5 -3 -12 14046.9
    5 -3 -11 3611.14
    -3 -5 -11 3434.04
    -5 3 -11 3654.58
    3 5 -11 3493.08
    3 5 -10 465.124
    5 -3 -10 197.311
    5 -3 -10 783.16
    3 5 -10 965.819
    -3 -5 -10 509.109
    -5 3 -10 445.164
    5 -3 -10 620.381
    3 5 -9 1922.78
    -5 3 -9 1578.08
    5 -3 -9 2089.01
    5 -3 -9 1731.97
    5 -3 -9 1606.18
    -3 -5 -9 1382.4
    3 5 -9 1516.73
    5 -3 -8 8723.36
    5 -3 -8 9414.96
    -5 3 -8 9043.45
    3 5 -8 9643.03
    -3 -5 -8 9996.48
    5 -3 -8 9030.75
    -3 -5 -7 8356.52
    5 -3 -7 7777.78
    -5 3 -7 8242.18
    3 5 -7 8427.84
    3 5 -7 9146.02
    -3 -5 -7 8444
    5 -3 -7 8528.29
    5 -3 -7 7734.95
    -3 -5 -6 3019.42
    -5 3 -6 3355.8
    -3 -5 -6 2703.1
    5 -3 -6 3441.81
    3 5 -6 3386.58
    3 5 -6 3150.12
    5 -3 -6 3014.56
    3 5 -5 7039.51
    -3 -5 -5 7910.21
    5 -3 -5 7304.55
    3 5 -5 7363.03
    -3 -5 -5 7751.13
    -5 3 -5 7234.33
    5 -3 -5 7023.5
    5 -3 -4 31289.1
    3 5 -4 32908.3
    -5 3 -4 32134.2
    -3 -5 -4 32797.7
    5 -3 -4 32148.7
    -3 -5 -4 32974.1
    3 5 -4 33410
    3 5 -3 6423.53
    -3 -5 -3 4907.7
    -3 -5 -3 6106.11
    5 -3 -3 5311.57
    -5 3 -3 5541.31
    3 5 -3 5705.43
    5 -3 -3 5774.57
    5 -3 -2 3340.25
    5 -3 -2 2826.95
    -5 3 -2 2425.53
    -3 -5 -2 2439.75
    -3 -5 -2 2997.56
    -3 -5 -2 3404.02
    3 5 -2 2509.66
    3 5 -1 10009.4
    -5 3 -1 10015.3
    5 -3 -1 11404.5
    -3 -5 -1 10472.2
    -3 -5 -1 9905.47
    3 5 -1 11156.8
    -3 -5 -1 11134.7
    3 5 0 40078.2
    -3 -5 0 39927.7
    -3 -5 0 40003.7
    5 -3 0 42475.4
    5 -3 0 41512
    -5 3 0 39827.3
    -3 -5 0 39529.6
    3 5 1 9150.08
    -5 3 1 9244.07
    -3 -5 1 9101.54
    -3 -5 1 9045.26
    5 -3 1 9095.46
    5 -3 1 9266.48
    3 5 2 2574.72
    -3 -5 2 2767.27
    -3 -5 2 2881.04
    5 -3 2 2705.19
    5 -3 2 2595.32
    -5 3 2 2551.75
    -5 3 2 3037.21
    -3 -5 3 5399.43
    5 -3 3 4832.78
    5 -3 3 5260.32
    -3 -5 3 4949.33
    -5 3 3 4964.21
    3 5 3 4885.11
    5 -3 4 32844.5
    3 5 4 35830
    -3 -5 4 35083.3
    -5 3 4 33357
    -3 -5 4 33167.6
    5 -3 4 32698.6
    -3 -5 5 8984.65
    5 -3 5 8731.27
    5 -3 5 8114.73
    -3 -5 5 8398.69
    3 5 5 8828.52
    5 -3 6 2486.13
    -3 -5 6 2828.72
    3 5 6 2998.09
    -3 -5 6 3096.48
    5 -3 6 2476.97
    3 5 7 8869.08
    -3 -5 7 8157.89
    5 -3 7 9273.55
    -5 3 7 8983.86
    5 -3 7 9187.01
    -5 3 8 7558.36
    5 -3 8 7715.74
    3 5 8 6732.5
    -3 -5 8 7382.14
    5 -3 8 7772.42
    3 5 9 2742.81
    5 -3 9 1623.74
    -3 -5 9 1782
    -5 3 9 2449.68
    3 5 10 999.787
    -5 3 10 862.96
    5 -3 10 997.735
    -3 -5 10 1209.6
    -3 -5 11 3931.07
    5 -3 11 3315.54
    -5 3 11 4153.57
    3 5 11 3454.79
    -5 3 12 14711.8
    5 -3 12 14059.3
    -3 -5 12 14546.7
    3 5 12 13467
    3 5 13 3739.51
    -5 3 13 4307.81
    5 -3 13 4517.68
    -3 -5 13 3485.85
    -3 -5 14 -76.6842
    5 -3 14 371.069
    3 5 14 39.0517
    5 -3 15 789.111
    -3 -5 15 1424.04
    3 5 15 1370.07
    -3 -5 16 4306.29
    3 5 16 4786.67
    5 -3 16 4016.8
    5 -3 17 1212.39
    3 5 17 1165.92
    -3 -5 17 814.292
    3 5 18 272.152
    5 -3 18 1034.97
    -3 -5 18 225.11
    5 -3 19 1934.91
    -5 3 19 1524.22
    -3 -5 19 2298.19
    3 5 19 2729.44
    -3 -5 20 3515.59
    3 5 20 4215.35
    5 -3 20 4810.42
    -5 3 20 4631.78
    2 5 -20 56.6636
    5 -2 -20 177.969
    -5 2 -20 862.056
    5 -2 -19 465.296
    2 5 -19 748.022
    -5 2 -19 378.827
    -2 -5 -19 711
    2 5 -19 174.301
    -2 -5 -18 4683.61
    2 5 -18 5321.34
    2 5 -18 5019.52
    5 -2 -18 5493.07
    -5 2 -18 4773.46
    -2 -5 -17 2624.41
    2 5 -17 2712.19
    5 -2 -17 3142.2
    2 5 -17 2860.08
    -5 2 -17 3058.11
    2 5 -16 220.045
    5 -2 -16 -74.1489
    2 5 -16 634.311
    -2 -5 -16 228.566
    -5 2 -16 253.793
    -5 2 -15 893.836
    2 5 -15 1765.52
    5 -2 -15 1028.67
    2 5 -15 920.535
    -2 -5 -15 1150.92
    -2 -5 -14 7971.35
    5 -2 -14 7454.92
    2 5 -14 7962.69
    -5 2 -14 6940.95
    2 5 -14 8122.83
    -2 -5 -13 344.856
    2 5 -13 832.45
    2 5 -13 464.316
    -5 2 -13 718.215
    5 -2 -13 725.929
    2 5 -12 -104.415
    -2 -5 -12 42.2411
    -5 2 -12 166.206
    5 -2 -12 -24.7959
    5 -2 -11 3088.46
    -2 -5 -11 3114.86
    2 5 -11 2854.51
    5 -2 -11 2990.27
    -5 2 -11 3586.92
    2 5 -10 12835.9
    2 5 -10 11517.3
    -5 2 -10 12431
    -5 2 -10 12570.9
    5 -2 -10 12220.3
    5 -2 -10 12020.4
    -2 -5 -10 11323.2
    5 -2 -9 5370.93
    -2 -5 -9 5233.91
    5 -2 -9 5210.84
    5 -2 -9 5077.34
    2 5 -9 5322.13
    2 5 -9 5118.56
    -5 2 -9 4886.68
    -2 -5 -8 675.083
    -5 2 -8 534.285
    5 -2 -8 558.997
    2 5 -8 289.045
    2 5 -8 388.737
    5 -2 -8 475.057
    5 -2 -8 469.108
    -2 -5 -8 520.193
    2 5 -7 3745.73
    -2 -5 -7 3655.98
    5 -2 -7 3692.01
    -2 -5 -7 3599.77
    5 -2 -7 3321.43
    2 5 -7 3523.93
    -5 2 -7 3702.54
    5 -2 -7 3601.82
    5 -2 -6 19463.1
    -2 -5 -6 20973.1
    -2 -5 -6 19855.5
    -5 2 -6 19834.3
    2 5 -6 19643.3
    5 -2 -6 23244.8
    2 5 -6 21386.1
    2 5 -5 10498.1
    -5 2 -5 11220.2
    2 5 -5 11031.6
    -2 -5 -5 10957.7
    5 -2 -5 10629.3
    5 -2 -5 10456.5
    -2 -5 -5 10811.8
    2 5 -4 2763.8
    2 5 -4 2163.76
    -2 -5 -4 1808.83
    -5 2 -4 2362.89
    5 -2 -4 2339.92
    -2 -5 -4 2013.78
    5 -2 -4 1863.96
    5 -2 -3 27510.8
    -2 -5 -3 27822.7
    -2 -5 -3 27141.8
    2 5 -3 27840.8
    2 5 -3 29483.1
    5 -2 -3 26424.1
    -5 2 -3 26824.6
    2 5 -2 54019.9
    -2 -5 -2 55680.5
    5 -2 -2 53113.8
    -2 -5 -2 51088.7
    -2 -5 -2 53430.4
    -5 2 -2 53778.4
    5 -2 -2 54019
    -2 -5 -1 487.834
    -2 -5 -1 368.909
    2 5 -1 386.825
    -2 -5 -1 351.491
    5 -2 -1 264.486
    -5 2 -1 303.48
    -5 2 0 14658.4
    -2 -5 0 14546.6
    2 5 0 14814.1
    5 -2 0 14444.2
    -2 -5 0 14734
    5 -2 0 14738.4
    -2 -5 1 685.045
    -5 2 1 969.847
    5 -2 1 751.05
    2 5 1 720.572
    5 -2 1 624.48
    2 5 2 53681.2
    5 -2 2 52413.6
    5 -2 2 52099.3
    -2 -5 2 52296.3
    5 -2 3 29472.2
    2 5 3 30703.9
    5 -2 3 29844.1
    -2 -5 3 29774.3
    -2 -5 4 1885.61
    5 -2 4 1383.97
    5 -2 4 1640.43
    2 5 4 2048.25
    2 5 5 8596.67
    5 -2 5 7267.96
    -2 -5 5 8267.71
    5 -2 5 8756.91
    5 -2 6 18229
    -2 -5 6 17415.5
    2 5 6 17926.9
    -5 2 6 17637.8
    5 -2 6 18679
    5 -2 7 1837.75
    -2 -5 7 2090.93
    5 -2 7 1906.9
    2 5 7 2000.75
    -5 2 7 1733.3
    -5 2 8 458.947
    5 -2 8 1218.94
    -2 -5 8 604.026
    2 5 8 823.691
    2 5 9 5438.15
    -2 -5 9 5224.26
    5 -2 9 5488.08
    -5 2 9 5139.67
    5 -2 10 12822.8
    -5 2 10 13762.6
    -2 -5 10 12715.7
    2 5 10 12586.3
    2 5 11 2957.41
    -5 2 11 3369.5
    -2 -5 11 2304.3
    5 -2 11 2486.74
    -2 -5 12 -61.3662
    -5 2 12 162.093
    5 -2 12 302.273
    2 5 12 -132.311
    -2 -5 13 1610.06
    -5 2 13 1869.2
    2 5 13 1350.1
    5 -2 13 1872.16
    -2 -5 14 10098
    5 -2 14 8595.06
    2 5 14 9405.96
    -5 2 14 9567.96
    2 5 15 1898.62
    5 -2 15 2090.38
    -2 -5 15 1813.39
    -2 -5 16 -37.751
    2 5 16 48.1641
    5 -2 16 237.713
    -2 -5 17 3393.62
    2 5 17 3254.62
    5 -2 17 3883.04
    -2 -5 18 5216.65
    5 -2 18 5815.96
    2 5 18 5102.85
    5 -2 19 441.815
    -2 -5 19 -91.5449
    2 5 19 457.566
    -5 2 20 386.944
    5 -2 20 293.018
    -2 -5 20 -30.7154
    2 5 20 199.158
    5 -1 -20 2083.27
    1 5 -20 610.683
    1 5 -20 888.915
    -5 1 -20 1033.87
    1 5 -19 3299.05
    1 5 -19 2565.6
    -5 1 -19 2012.54
    5 -1 -19 2896.16
    -5 1 -18 217.042
    5 -1 -18 471.228
    1 5 -18 573.506
    1 5 -18 561.896
    -1 -5 -18 691.533
    1 5 -17 5918.89
    1 5 -17 5411.37
    -1 -5 -17 5545.64
    -5 1 -17 6786.67
    5 -1 -17 5910.19
    1 5 -16 2189.86
    -5 1 -16 2326.47
    -1 -5 -16 1546.5
    1 5 -16 2089.22
    5 -1 -16 1979.14
    1 5 -15 4012.6
    5 -1 -15 5150.48
    1 5 -15 5574.06
    -5 1 -15 4922.89
    -1 -5 -15 3813.63
    5 -1 -14 211.412
    -5 1 -14 388.014
    1 5 -14 976.628
    1 5 -14 55.6199
    -1 -5 -14 333.436
    5 -1 -13 2341.73
    1 5 -13 2213.41
    -5 1 -13 2305.63
    1 5 -13 2721.12
    -1 -5 -13 2420.25
    5 -1 -12 2357.5
    -5 1 -12 2260.23
    -1 -5 -12 2334.25
    1 5 -12 2425.91
    5 -1 -11 5124.24
    -1 -5 -11 4942.36
    -5 1 -11 6306.9
    5 -1 -11 6194.54
    1 5 -11 6044.63
    -5 1 -10 700.112
    -1 -5 -10 357.509
    1 5 -10 854.029
    -5 1 -10 464.084
    5 -1 -10 722.442
    5 -1 -10 617.525
    1 5 -9 11828.2
    5 -1 -9 11282.8
    -5 1 -9 12056.4
    -1 -5 -9 11393.2
    -1 -5 -9 11629
    5 -1 -9 11409.2
    1 5 -9 11591.1
    -5 1 -9 11656.4
    -1 -5 -8 10923.5
    -1 -5 -8 10262.4
    -5 1 -8 10766.2
    1 5 -8 10331.4
    1 5 -8 10578.4
    5 -1 -8 10137.1
    5 -1 -8 10914.4
    -1 -5 -7 20218.4
    5 -1 -7 20046.5
    5 -1 -7 20245.2
    1 5 -7 20192.8
    -5 1 -7 19834.9
    5 -1 -7 19154.9
    -1 -5 -7 21311.5
    1 5 -7 18926.1
    -1 -5 -6 2373.4
    1 5 -6 1971.42
    -1 -5 -6 2040.7
    -5 1 -6 2338.21
    5 -1 -6 2520.85
    5 -1 -6 1685.08
    5 -1 -6 2044.01
    1 5 -6 2193.67
    -1 -5 -5 20078.7
    5 -1 -5 20209.4
    1 5 -5 20038.6
    5 -1 -5 19847.5
    -5 1 -5 20501.6
    1 5 -5 20714.3
    -1 -5 -5 19113.5
    1 5 -4 5586.49
    -1 -5 -4 4636.01
    1 5 -4 5222.33
    5 -1 -4 5383.2
    -1 -5 -4 4565.64
    -5 1 -4 4890.95
    5 -1 -4 5670.39
    -1 -5 -3 22091.6
    1 5 -3 21367
    1 5 -3 21939.1
    5 -1 -3 21809.7
    -5 1 -3 22054.1
    -1 -5 -3 22981.9
    5 -1 -3 23294.8
    5 -1 -2 7434.18
    1 5 -2 7208.04
    -5 1 -2 7377.3
    -1 -5 -2 7247.15
    -1 -5 -2 7805.05
    5 -1 -2 6717.3
    1 5 -2 7277.47
    -1 -5 -2 7040.14
    5 -1 -1 8760.13
    5 -1 -1 8060.26
    -1 -5 -1 8872.33
    1 5 -1 9058.41
    -1 -5 -1 8929.25
    -5 1 -1 9185.82
    -1 -5 -1 8861.58
    -1 -5 0 7781.38
    -1 -5 0 7800.72
    -5 1 0 8164.11
    5 -1 0 7749.59
    1 5 0 7714.11
    1 5 0 7456.75
    5 -1 0 8323.26
    5 -1 1 9981.09
    1 5 1 10553
    -5 1 1 10494.1
    -1 -5 1 9952.32
    5 -1 1 10231.9
    5 -1 2 6834.09
    5 -1 2 6127.29
    -1 -5 2 6697.65
    1 5 2 7203.62
    5 -1 3 21133.1
    5 -1 3 20878.3
    -1 -5 3 21166.5
    1 5 3 22875.4
    -1 -5 4 5116.33
    5 -1 4 5074.12
    1 5 4 5577
    5 -1 4 5172.06
    -1 -5 5 21718.2
    1 5 5 22418
    5 -1 5 23150.6
    5 -1 5 22643.1
    -1 -5 6 1602.92
    1 5 6 2138.7
    5 -1 6 1863.23
    -5 1 6 1919.73
    5 -1 6 2113.39
    -1 -5 7 19421.2
    5 -1 7 19586.9
    1 5 7 19453.6
    -5 1 7 19998.6
    5 -1 7 18394.8
    -1 -5 8 9633.77
    1 5 8 10750.4
    5 -1 8 10366.1
    -5 1 8 11591.7
    1 5 9 12778.6
    -5 1 9 11458.4
    -1 -5 9 10413.8
    5 -1 9 11091.1
    -1 -5 10 1015.51
    5 -1 10 1105.3
    -5 1 10 788.48
    1 5 10 658.282
    -5 1 11 7638.49
    -1 -5 11 7619.69
    5 -1 11 7126.59
    1 5 11 6911.14
    5 -1 12 3152.48
    -5 1 12 3438.01
    -1 -5 12 3125.83
    1 5 12 3032.66
    1 5 13 2903.2
    -1 -5 13 2203.39
    5 -1 13 1771.29
    -5 1 13 2327.32
    1 5 14 614.895
    -1 -5 14 6.04697
    -5 1 14 378.863
    5 -1 14 635.259
    -1 -5 15 4955.33
    -5 1 15 5447.99
    1 5 15 5380.31
    5 -1 15 5523.65
    1 5 16 1523.02
    -5 1 16 1932.62
    5 -1 16 2100.86
    -1 -5 16 1492.1
    -1 -5 17 5707.82
    5 -1 17 4962.52
    1 5 17 4625.64
    5 -1 18 721.663
    1 5 18 1862.23
    -1 -5 18 951.077
    1 5 19 2495.44
    5 -1 19 2919.41
    -1 -5 19 3344.68
    5 -1 20 1474.6
    1 5 20 2991.15
    -1 -5 20 1024.65
    -1 -5 20 1161.49
    0 5 -20 657.275
    -5 0 -20 390.448
    5 0 -20 -176.175
    0 5 -20 384.223
    0 5 -19 4336.58
    -5 0 -19 4058.26
    0 5 -19 4259.79
    5 0 -19 4142.86
    5 0 -18 698.818
    0 5 -18 562.396
    -5 0 -18 198.404
    0 5 -18 379.721
    5 0 -17 3492.32
    0 5 -17 5495.63
    0 5 -17 4879.29
    -5 0 -17 3776.87
    0 5 -16 464.161
    -5 0 -16 343.522
    0 -5 -16 465.51
    0 5 -16 608.632
    5 0 -16 354.04
    0 5 -15 7291.9
    -5 0 -15 6407.47
    0 5 -15 6898.88
    5 0 -15 6766.1
    0 -5 -15 7581.36
    0 -5 -14 767.45
    5 0 -14 541.462
    0 5 -14 426.802
    -5 0 -14 717.797
    0 5 -14 445.241
    0 5 -13 7684.66
    0 5 -13 8312.82
    -5 0 -13 7234.8
    0 -5 -13 8373.21
    5 0 -13 7635.25
    0 -5 -12 1859.2
    5 0 -12 1669.91
    0 5 -12 1887.29
    0 5 -12 1750.64
    5 0 -12 1926.99
    -5 0 -12 1525.33
    -5 0 -11 2899.44
    0 -5 -11 2837.59
    5 0 -11 3189.84
    0 5 -11 2845.66
    5 0 -11 3165.32
    5 0 -10 303.999
    0 -5 -10 225.349
    0 5 -10 97.179
    0 -5 -10 237.932
    5 0 -10 330.094
    -5 0 -10 176.482
    -5 0 -10 182.09
    -5 0 -9 5862.33
    5 0 -9 6098.28
    0 5 -9 6019.85
    0 5 -9 6477.82
    0 -5 -9 7533.37
    -5 0 -9 6715.75
    5 0 -9 6148.54
    0 -5 -9 6380.86
    0 -5 -8 1318.07
    0 5 -8 1491.92
    -5 0 -8 1422.93
    5 0 -8 1618.61
    0 -5 -8 1607.51
    -5 0 -8 1926.96
    0 5 -8 1471.68
    5 0 -8 1320.5
    0 5 -7 23357.3
    0 -5 -7 23295.3
    -5 0 -7 22893.8
    5 0 -7 24898.6
    0 -5 -7 24172.7
    5 0 -7 24479.9
    0 5 -7 22986.4
    0 -5 -6 5333.04
    0 5 -6 5688.34
    0 5 -6 5871.99
    -5 0 -6 5478.87
    5 0 -6 4820.94
    0 -5 -6 5498.29
    -5 0 -5 32132
    0 -5 -5 31845.7
    0 5 -5 32602.1
    0 5 -5 31911.1
    5 0 -5 32148.5
    0 -5 -5 33342.4
    5 0 -5 31515.7
    0 5 -4 2627.16
    0 -5 -4 1832.75
    0 5 -4 2098.75
    -5 0 -4 1988.88
    0 -5 -4 2240.71
    5 0 -4 2205.32
    5 0 -4 1977.61
    0 -5 -3 21568.3
    0 5 -3 22408.9
    -5 0 -3 21239
    0 5 -3 22133.5
    5 0 -3 20414.1
    0 -5 -3 19659.4
    5 0 -3 20936.2
    0 5 -2 1267.75
    0 -5 -2 1552.4
    5 0 -2 1181.4
    0 -5 -2 1397.06
    0 5 -2 1407.78
    -5 0 -2 1550.33
    0 -5 -2 1442.42
    5 0 -1 20542.7
    0 -5 -1 21253.2
    0 -5 -1 21373
    5 0 -1 20745.5
    0 5 -1 20556.9
    0 -5 -1 20319.7
    -5 0 -1 21867.6
    -5 0 0 603.045
    0 -5 0 697.747
    0 5 0 691.739
    0 5 0 754.366
    5 0 0 494.414
    5 0 0 734.372
    0 -5 0 590.897
    0 5 1 23258.9
    0 -5 1 22884.3
    5 0 1 23261.5
    0 5 1 24246.9
    0 -5 1 24048.6
    5 0 1 23166.6
    -5 0 1 23954.8
    0 5 2 587.843
    5 0 2 888.144
    -5 0 2 738.422
    5 0 2 814.079
    0 -5 2 649.739
    5 0 3 25638.1
    0 -5 3 25348
    5 0 3 25314.3
    0 5 3 24801.7
    0 -5 4 2519.7
    5 0 4 2684.96
    0 5 4 2352.43
    5 0 4 2796.48
    -5 0 5 35032.3
    0 -5 5 35645
    0 5 5 36630.4
    5 0 5 37518.6
    5 0 5 35311.7
    5 0 6 5053.39
    0 -5 6 4372.24
    0 5 6 5283.95
    -5 0 6 5263.99
    5 0 6 5064.84
    -5 0 7 27453.6
    0 5 7 26280.8
    0 -5 7 25984.6
    5 0 7 26152.5
    5 0 7 25108.6
    0 5 8 790.484
    5 0 8 1262.61
    0 -5 8 1516.41
    -5 0 8 1634.34
    0 5 8 1351.8
    0 5 9 6069.09
    -5 0 9 5948.58
    5 0 9 5977.39
    0 -5 9 5821.93
    0 5 9 6303.35
    -5 0 10 137.283
    5 0 10 480.546
    0 5 10 128.473
    0 -5 10 134.637
    0 5 11 3669.08
    0 -5 11 3404.35
    5 0 11 3102.28
    -5 0 11 3724.66
    5 0 12 1779.37
    0 5 12 1582.55
    0 -5 12 1134.11
    -5 0 12 1456.65
    5 0 13 8793.5
    -5 0 13 9252.9
    0 5 13 9218.27
    0 -5 13 8512.34
    -5 0 14 708.828
    0 5 14 819.882
    0 -5 14 219.542
    5 0 14 1375.38
    0 5 15 6805.85
    0 -5 15 6095.62
    -5 0 15 7256.87
    5 0 15 6615.01
    0 5 16 -0.5356
    0 -5 16 371.107
    -5 0 16 39.7219
    5 0 16 223.588
    5 0 17 2519.46
    -5 0 17 3981.78
    0 -5 17 3431.44
    0 5 17 3753.43
    0 5 18 151.002
    0 -5 18 -292.751
    5 0 18 906.025
    0 -5 19 4422.64
    5 0 19 3680.56
    0 -5 19 3877.09
    0 5 19 3742.98
    0 -5 20 873.58
    0 -5 20 284.284
    5 0 20 466.237
    0 5 20 30.3777
    -1 5 -20 2186.1
    -1 5 -20 2277.52
    -5 -1 -20 3173.5
    5 1 -20 2886.51
    -1 5 -19 2295.2
    -5 -1 -19 1494.19
    5 1 -19 2357.81
    -1 5 -19 716.823
    5 1 -18 1315.37
    -1 5 -18 1431.34
    -1 5 -18 1196.14
    -5 -1 -18 800.577
    -5 -1 -17 2508.03
    5 1 -17 2640.84
    -1 5 -17 3508.99
    -1 5 -17 3542.6
    5 1 -16 7136.17
    -1 5 -16 8038.99
    -5 -1 -16 7437.77
    -1 5 -16 8913.17
    -1 5 -15 3866.09
    -1 5 -15 5208.67
    5 1 -15 4461.31
    -5 -1 -15 4589.21
    1 -5 -15 5834.69
    1 -5 -14 1323.47
    -5 -1 -14 1312.53
    -1 5 -14 1668.27
    5 1 -14 1836.29
    -1 5 -14 1539.88
    -1 5 -13 4900.15
    1 -5 -13 5271.9
    -5 -1 -13 4230.93
    5 1 -13 5060.49
    5 1 -13 4767.92
    -1 5 -13 4052.52
    -5 -1 -12 7869.1
    1 -5 -12 7911.87
    -1 5 -12 7996.68
    5 1 -12 7615.79
    5 1 -12 8468.06
    -1 5 -12 7611.93
    -1 5 -11 2733
    1 -5 -11 3348.01
    5 1 -11 3179.43
    -5 -1 -11 3336.77
    1 -5 -11 2921.39
    5 1 -11 2481.31
    1 -5 -10 1533.68
    -1 5 -10 1359.6
    5 1 -10 924.938
    -5 -1 -10 1741.36
    1 -5 -10 1329.87
    5 1 -10 1549.9
    -5 -1 -10 1313.25
    1 -5 -10 1434.99
    5 1 -9 3627.11
    5 1 -9 2667.33
    1 -5 -9 3542.41
    -1 5 -9 3240.02
    -5 -1 -9 2549.58
    1 -5 -9 2510.71
    -5 -1 -9 2962.61
    1 -5 -8 18723.5
    -1 5 -8 19851
    1 -5 -8 18918
    5 1 -8 17664.7
    -5 -1 -8 18804.4
    -1 5 -8 18336
    -5 -1 -8 18885.9
    -5 -1 -7 6308.06
    1 -5 -7 6528.64
    1 -5 -7 7526.71
    -5 -1 -7 6707.38
    5 1 -7 7001.65
    -1 5 -7 6142.5
    -1 5 -7 6866.54
    -1 5 -6 4845.62
    1 -5 -6 4718.65
    5 1 -6 5026.21
    -1 5 -6 5408.97
    5 1 -6 4506.38
    -5 -1 -6 4832.61
    1 -5 -6 5652.88
    5 1 -5 12643.7
    -1 5 -5 12851.9
    -5 -1 -5 12311.2
    1 -5 -5 12857.5
    5 1 -5 11686.4
    1 -5 -5 12187.2
    -1 5 -5 11617.3
    5 1 -4 17115.4
    1 -5 -4 17509.9
    5 1 -4 17935
    -1 5 -4 18394
    -5 -1 -4 18905.7
    -1 5 -4 18342.9
    1 -5 -4 17384.9
    1 -5 -3 9107.47
    5 1 -3 5928.88
    5 1 -3 7067.34
    -1 5 -3 7342.07
    -5 -1 -3 7896.21
    -1 5 -3 6787.39
    1 -5 -3 6279.21
    1 -5 -2 2516.83
    -5 -1 -2 2798.7
    -1 5 -2 2649.95
    1 -5 -2 2831.32
    5 1 -2 2358.2
    -1 5 -2 2519.03
    5 1 -1 12198.9
    -1 5 -1 11970.3
    -1 5 -1 12300.3
    -5 -1 -1 12269.1
    1 -5 -1 11729.8
    5 1 -1 12260.2
    5 1 0 14957.8
    -1 5 0 14770.2
    1 -5 0 15067.6
    -5 -1 0 16234.7
    1 -5 0 15533
    5 1 0 14317.6
    1 -5 1 12095.8
    5 1 1 12495.3
    -1 5 1 12463.7
    5 1 1 12024.6
    -1 5 1 12047.8
    1 -5 1 12192.4
    -5 -1 1 12949.2
    -5 -1 2 3893.35
    1 -5 2 3386.98
    5 1 2 3671.38
    5 1 2 4273.3
    1 -5 2 3806.44
    -1 5 2 3885.07
    -1 5 2 3953.31
    1 -5 3 9288.57
    5 1 3 10418.5
    -1 5 3 9568.93
    5 1 3 9660.77
    -1 5 4 18507.9
    5 1 4 18816
    1 -5 4 17106.9
    5 1 4 17845.5
    -1 5 5 11915.7
    -5 -1 5 11548.7
    5 1 5 11747.4
    1 -5 5 11945
    5 1 5 11183.6
    -1 5 6 4875.21
    -1 5 6 4440.33
    1 -5 6 4819.37
    -5 -1 6 5027.97
    5 1 6 5112.97
    5 1 6 5030.28
    1 -5 7 6878.9
    5 1 7 7160.77
    -1 5 7 6675.57
    -5 -1 7 7391.7
    5 1 7 6447.21
    -1 5 7 6543.74
    -5 -1 8 20694.2
    5 1 8 21080.4
    -1 5 8 21655.2
    -1 5 8 22444.3
    1 -5 8 22563.3
    1 -5 9 3244.51
    -1 5 9 3575.04
    -5 -1 9 3307.47
    5 1 9 3352.74
    -1 5 9 3252.72
    5 1 10 1386.02
    1 -5 10 1196.33
    -1 5 10 1803.62
    -1 5 10 1479.05
    -5 -1 10 1690.28
    -5 -1 11 2314.91
    -1 5 11 2399.21
    5 1 11 1928.99
    1 -5 11 2377.12
    1 -5 12 6368.32
    -5 -1 12 7379.23
    5 1 12 8367.96
    -1 5 12 7465.85
    5 1 13 5263.67
    -1 5 13 5672.94
    -5 -1 13 5785.28
    1 -5 13 4628.48
    -5 -1 14 1973.32
    5 1 14 1870.64
    1 -5 14 1775.89
    -1 5 14 2054.94
    -1 5 15 3932.82
    -5 -1 15 4140.69
    1 -5 15 4180.02
    5 1 15 4766.13
    -5 -1 16 8574.72
    1 -5 16 8633.62
    5 1 16 7935.8
    -1 5 16 8076.21
    1 -5 17 3646.97
    -1 5 17 3678.86
    -5 -1 17 4293.22
    1 -5 17 3152.07
    5 1 17 4138.35
    -5 -1 18 1509.5
    1 -5 18 1137.09
    1 -5 18 1884.47
    5 1 18 1151.04
    -1 5 18 1261.46
    1 -5 19 1434.66
    1 -5 19 1165.03
    5 1 19 894.834
    -1 5 19 1680.16
    5 1 20 1935.75
    -1 5 20 1837.69
    1 -5 20 1673.83
    1 -5 20 1381.54
    -5 -2 -20 145.365
    -2 5 -20 72.1121
    5 2 -20 596.936
    -2 5 -20 597.323
    -2 5 -19 1700.34
    -5 -2 -19 1653.05
    5 2 -19 1436.27
    -2 5 -19 1070.91
    -2 5 -18 5763.39
    5 2 -18 5099.11
    -5 -2 -18 7033.01
    -2 5 -18 4969.2
    5 2 -17 2521.56
    -2 5 -17 2782
    -5 -2 -17 1459.92
    -2 5 -17 2464.06
    5 2 -16 586.724
    -5 -2 -16 426.646
    -2 5 -16 762.729
    -2 5 -16 1092.53
    -2 5 -15 4925.33
    -5 -2 -15 5055.12
    5 2 -15 4543.37
    -2 5 -15 4806.52
    2 -5 -15 4977.5
    2 -5 -14 9656.84
    2 -5 -14 9312.69
    -2 5 -14 9118.41
    -5 -2 -14 9354.06
    -2 5 -14 8615.93
    5 2 -14 10405.6
    -2 5 -13 2833.23
    5 2 -13 2547.1
    5 2 -13 2944.44
    -2 5 -13 3061.58
    -5 -2 -13 2007.22
    2 -5 -13 3840.89
    2 -5 -13 3061.07
    2 -5 -12 356.056
    -2 5 -12 825.248
    5 2 -12 515.1
    2 -5 -12 209.904
    -5 -2 -12 405.493
    -2 5 -12 554.763
    5 2 -12 653.763
    5 2 -11 3205.03
    2 -5 -11 3037.7
    -2 5 -11 2674.84
    5 2 -11 2856.2
    2 -5 -11 3130.65
    -5 -2 -11 2549.97
    -2 5 -11 3108.68
    2 -5 -11 3177.53
    -2 5 -10 11341.8
    2 -5 -10 11327.8
    2 -5 -10 11349.6
    5 2 -10 10699.4
    2 -5 -10 10554.9
    -5 -2 -10 11128.9
    -5 -2 -9 6828.55
    -5 -2 -9 6217.35
    2 -5 -9 6094.43
    2 -5 -9 7323.63
    2 -5 -9 7191.2
    5 2 -9 6446.45
    -2 5 -9 7476.32
    -5 -2 -8 191.529
    2 -5 -8 25.9734
    5 2 -8 270.967
    2 -5 -8 218.146
    -5 -2 -8 169.676
    2 -5 -8 112.893
    -2 5 -8 245.665
    -2 5 -7 5923.09
    -2 5 -7 5259.11
    2 -5 -7 5982.81
    -5 -2 -7 5824.99
    2 -5 -7 5479.9
    5 2 -7 5655.93
    2 -5 -7 5349.45
    5 2 -7 6209.55
    -5 -2 -7 5903.67
    2 -5 -6 28370
    -2 5 -6 26758.2
    -5 -2 -6 27731.2
    -5 -2 -6 25852.5
    2 -5 -6 25933.9
    2 -5 -6 25327
    5 2 -6 28371.8
    -2 5 -6 27907.7
    5 2 -6 28374.5
    5 2 -5 9182.41
    2 -5 -5 8543.13
    -5 -2 -5 9657.72
    2 -5 -5 7918.29
    -2 5 -5 8508.43
    5 2 -5 8101.81
    -2 5 -5 8840.96
    5 2 -4 404.673
    5 2 -4 261.699
    2 -5 -4 346.964
    -5 -2 -4 381.095
    -2 5 -4 431.491
    -2 5 -4 533.324
    2 -5 -4 320.939
    2 -5 -3 14353.5
    -2 5 -3 15297.6
    -2 5 -3 15919.5
    -5 -2 -3 15066.6
    5 2 -3 15231.2
    2 -5 -3 15481.8
    -5 -2 -2 16877.3
    2 -5 -2 16533.3
    -2 5 -2 16193.5
    -2 5 -2 18014
    -2 5 -1 6559
    2 -5 -1 6739.42
    5 2 -1 6611.49
    -5 -2 -1 6300.18
    -2 5 -1 6632.1
    2 -5 0 1352.33
    -2 5 0 1230.81
    5 2 0 1549.72
    -2 5 0 1681.13
    -5 -2 0 1646.15
    5 2 1 8413.87
    2 -5 1 7955.42
    -5 -2 1 7839.51
    -2 5 1 8126.11
    2 -5 1 7990.56
    2 -5 2 16292.4
    2 -5 2 15669.7
    -5 -2 2 16916.5
    -2 5 2 15753.4
    -2 5 2 16853.3
    5 2 2 16866.9
    2 -5 3 13738
    -2 5 3 15774.6
    -2 5 3 14073.2
    5 2 3 14936.6
    2 -5 3 14566.9
    -2 5 4 369.715
    5 2 4 355.926
    -2 5 4 448.381
    -5 -2 4 149.808
    2 -5 4 401.666
    -2 5 5 9636.16
    -5 -2 5 9393.04
    -2 5 5 9253.15
    2 -5 5 10040.4
    5 2 5 10040.7
    -2 5 6 31744.1
    5 2 6 30211
    2 -5 6 29735
    -2 5 6 31376.3
    -5 -2 6 31948.4
    -2 5 7 6292.53
    -2 5 7 7052.27
    -5 -2 7 6459.23
    5 2 7 6648.07
    2 -5 7 6504.61
    5 2 7 6502.25
    -2 5 8 88.1646
    -2 5 8 -57.0343
    -5 -2 8 164.261
    2 -5 8 132.761
    5 2 8 13.4497
    -2 5 9 6874.75
    5 2 9 6354.33
    2 -5 9 6447.33
    -2 5 9 6468.91
    -5 -2 9 7019.28
    -2 5 10 14519.6
    2 -5 10 14199
    -2 5 10 14208.5
    5 2 10 13316.2
    -5 -2 10 13621.6
    -2 5 11 3311.58
    5 2 11 3463.52
    -5 -2 11 3926.29
    2 -5 11 3132.82
    5 2 12 456.159
    -2 5 12 479.71
    -5 -2 12 544.904
    2 -5 12 397.098
    -2 5 13 2541.53
    -5 -2 13 2943.51
    2 -5 13 2222.78
    5 2 13 3142.64
    5 2 14 8000.91
    2 -5 14 8351.9
    -2 5 14 8957.18
    -5 -2 14 10398.2
    2 -5 15 4528.95
    -2 5 15 5451.33
    5 2 15 4249.94
    2 -5 15 4596.91
    -5 -2 15 4698.18
    2 -5 16 645.101
    -2 5 16 1022.26
    2 -5 16 141.068
    -5 -2 16 340.971
    5 2 16 855.437
    -5 -2 17 2190.16
    5 2 17 2499.72
    -2 5 17 2173.07
    2 -5 17 2411.9
    2 -5 17 2852.6
    -2 5 18 6238.65
    2 -5 18 4543.04
    -5 -2 18 5637
    2 -5 18 6283.03
    5 2 18 5204.17
    2 -5 19 1313.46
    5 2 19 1976.09
    -5 -2 19 1758.27
    2 -5 19 1854.45
    -2 5 19 1403.06
    -2 5 20 434.016
    2 -5 20 -52.2394
    2 -5 20 255.553
    5 2 20 251.576
    -5 -3 -20 763.409
    5 3 -20 975.708
    -3 5 -20 1021.79
    -3 5 -19 796.353
    5 3 -19 353.474
    -3 5 -19 998.769
    -5 -3 -19 286.509
    -5 -3 -18 1276.28
    -3 5 -18 1308.83
    5 3 -18 2332.17
    -3 5 -18 2972.16
    5 3 -17 5033.11
    -5 -3 -17 5656.45
    3 -5 -17 5716.53
    -3 5 -17 5263.17
    -3 5 -17 5728.84
    -3 5 -16 2159.17
    3 -5 -16 2761.72
    -3 5 -16 1703.41
    -5 -3 -16 2039.68
    5 3 -16 1611.49
    5 3 -15 3260.04
    -3 5 -15 4128.92
    3 -5 -15 4255.17
    -3 5 -15 4095.16
    -5 -3 -15 3217.27
    5 3 -14 3874.16
    -5 -3 -14 4151.29
    -3 5 -14 3386.28
    3 -5 -14 3780.24
    -3 5 -14 5110.38
    5 3 -14 3801.14
    -3 5 -13 4084.06
    3 -5 -13 2932.78
    5 3 -13 3870.66
    5 3 -13 3941.9
    -3 5 -13 4604.08
    -5 -3 -13 3877.53
    3 -5 -12 3252.76
    -5 -3 -12 4030.37
    -3 5 -12 2461.97
    5 3 -12 3133.01
    5 3 -12 3313.42
    3 -5 -12 3191.36
    -3 5 -12 3117.91
    3 -5 -11 6038.48
    3 -5 -11 5406.24
    -3 5 -11 4589.44
    3 -5 -11 5383.22
    -5 -3 -11 6721.76
    5 3 -11 5638.32
    -3 5 -11 5502.41
    3 -5 -10 9053.33
    3 -5 -10 8431.19
    -3 5 -10 9106.14
    -5 -3 -10 9380.87
    5 3 -10 7641.77
    3 -5 -10 8585.44
    -3 5 -10 8464.78
    5 3 -9 3971.21
    3 -5 -9 3972.12
    -3 5 -9 3692.6
    -5 -3 -9 4119.57
    3 -5 -9 3798.68
    3 -5 -9 3914.65
    5 3 -9 3776.01
    3 -5 -8 7915.48
    -3 5 -8 7996.63
    -5 -3 -8 7689.14
    5 3 -8 8202.52
    3 -5 -8 8404.14
    3 -5 -8 7870.73
    -5 -3 -8 8012.4
    5 3 -8 8085.97
    5 3 -7 20083.5
    3 -5 -7 20583.2
    -3 5 -7 20948.9
    -5 -3 -7 20084.1
    3 -5 -7 18759
    -5 -3 -7 20945.9
    3 -5 -7 19243.6
    5 3 -7 20124.5
    5 3 -6 6534.87
    -5 -3 -6 6250.22
    -5 -3 -6 6652.17
    3 -5 -6 5999.17
    3 -5 -6 6116.83
    -3 5 -6 6453.17
    3 -5 -6 5518.91
    -3 5 -6 6033.51
    5 3 -6 6717.97
    3 -5 -5 8923.3
    -5 -3 -5 8707.35
    -3 5 -5 9757.21
    -3 5 -5 9199.05
    3 -5 -5 8809.34
    5 3 -5 10059.3
    5 3 -5 8956.51
    -5 -3 -5 8504.59
    3 -5 -5 8975.12
    5 3 -4 4195.17
    3 -5 -4 4387.29
    3 -5 -4 3901.81
    -5 -3 -4 4336.92
    -3 5 -4 4164.99
    -5 -3 -4 3896.78
    -3 5 -4 4204.43
    5 3 -4 4404.53
    3 -5 -4 3640.84
    -3 5 -3 17561.5
    -3 5 -3 16569.9
    5 3 -3 17527.1
    -5 -3 -3 17373.8
    3 -5 -3 17063.9
    -3 5 -2 11960.6
    -3 5 -2 10871.1
    -5 -3 -2 11214.3
    3 -5 -2 11363.8
    5 3 -1 2821.17
    -3 5 -1 2737.42
    -5 -3 -1 2817.46
    3 -5 -1 2778.58
    -3 5 -1 2815.45
    5 3 0 8147.31
    -5 -3 0 7183.01
    -3 5 0 7143.51
    3 -5 0 7228.73
    5 3 1 4081.05
    -3 5 1 4854.28
    3 -5 1 4639.62
    -5 -3 1 4447.46
    3 -5 1 4038.12
    3 -5 2 8486.55
    3 -5 2 7716.25
    -3 5 2 7909.78
    5 3 2 8551.54
    -3 5 2 8530.21
    -5 -3 2 8855.78
    5 3 3 18719.8
    3 -5 3 18841.3
    3 -5 3 18990.4
    3 -5 3 17576.5
    -3 5 3 19752
    -5 -3 3 18840.6
    5 3 4 4801.17
    -5 -3 4 4583.83
    3 -5 4 4040.39
    3 -5 4 4059.53
    -3 5 4 4100.57
    5 3 5 7982.38
    3 -5 5 8012.04
    3 -5 5 8715.35
    -5 -3 5 8580.77
    -3 5 5 8586.08
    3 -5 6 5631.97
    5 3 6 5760.57
    -5 -3 6 5879.61
    -3 5 6 5461.96
    3 -5 7 20787.3
    -5 -3 7 21124.9
    -3 5 7 22506.3
    5 3 7 21078.7
    5 3 8 6450.5
    3 -5 8 6586.56
    -5 -3 8 7373.04
    -3 5 8 7212.47
    -3 5 9 5352.02
    -5 -3 9 5987.98
    5 3 9 4720
    3 -5 9 4218.85
    5 3 10 8955.52
    -5 -3 10 8707.54
    -3 5 10 9387.62
    3 -5 10 9114.85
    5 3 11 4517.9
    3 -5 11 4844.4
    -5 -3 11 4429.59
    3 -5 12 3048.27
    3 -5 12 3873.33
    5 3 12 3868.13
    -5 -3 12 3549.27
    3 -5 13 3606.86
    3 -5 13 2976.51
    -5 -3 13 4562
    -3 5 13 3857.37
    5 3 13 3648.47
    5 3 14 3264.2
    3 -5 14 3783.04
    -3 5 14 3187.17
    3 -5 14 3280.43
    -5 -3 14 3568.49
    -3 5 15 4608.16
    5 3 15 3981.61
    -5 -3 15 4592.15
    3 -5 15 4193.73
    3 -5 15 4380.54
    -3 5 16 2538.85
    5 3 16 1726
    3 -5 16 1827.69
    3 -5 16 1442.03
    -5 -3 16 2827.11
    3 -5 17 6556.49
    5 3 17 5947.88
    -3 5 17 5380.31
    -5 -3 17 5062.38
    3 -5 17 4922.13
    3 -5 18 2103.13
    5 3 18 1594.14
    -3 5 18 2114.14
    3 -5 18 3012.77
    -5 -3 18 2387.43
    -3 5 19 351.616
    3 -5 19 471.542
    -5 -3 19 405.044
    3 -5 19 440.454
    5 3 19 823.088
    -5 -3 20 298.548
    3 -5 20 1026.19
    5 3 20 689.734
    -3 5 20 380.512
    5 4 -19 14.6077
    -5 -4 -19 249.175
    -4 5 -19 383.406
    5 4 -18 377.751
    -4 5 -18 -121.307
    4 -5 -18 -100.474
    -5 -4 -18 163.103
    5 4 -17 20.1837
    -4 5 -17 1101.06
    -5 -4 -17 228.707
    4 -5 -17 1146.79
    -4 5 -17 500.412
    -4 5 -16 8421.87
    -5 -4 -16 7044.64
    -4 5 -16 9004.77
    4 -5 -16 7830.89
    5 4 -16 7177.28
    5 4 -15 899.314
    5 4 -15 590.26
    -4 5 -15 1588.61
    -4 5 -15 980.198
    -5 -4 -15 1036.24
    4 -5 -15 1586.4
    5 4 -14 398.894
    -5 -4 -14 299.596
    4 -5 -14 132.891
    -4 5 -14 454.815
    -4 5 -14 23.1181
    5 4 -14 429.543
    5 4 -13 2717.79
    -5 -4 -13 2911.99
    -4 5 -13 2776.3
    4 -5 -13 2617.4
    5 4 -13 2809.49
    -4 5 -13 2630.48
    4 -5 -12 9018.8
    4 -5 -12 10400.7
    -4 5 -12 9870.46
    -4 5 -12 9415.52
    5 4 -12 10859.4
    -5 -4 -12 9590.62
    4 -5 -11 1961.94
    5 4 -11 1362.47
    -4 5 -11 1061.87
    4 -5 -11 2011.11
    -5 -4 -11 1574.23
    -4 5 -11 1967.1
    -4 5 -10 1609.05
    4 -5 -10 1743.38
    5 4 -10 1388.57
    -4 5 -10 1178.63
    4 -5 -10 929.862
    -5 -4 -10 867.937
    5 4 -10 1354.99
    4 -5 -10 1279.7
    4 -5 -9 1283.39
    -4 5 -9 1639.66
    4 -5 -9 1285.36
    4 -5 -9 1200.5
    5 4 -9 1390.86
    5 4 -9 1270.91
    -4 5 -9 1398.69
    -5 -4 -9 1929.97
    4 -5 -8 17142.1
    5 4 -8 17471.8
    4 -5 -8 15936.8
    -4 5 -8 17587.9
    4 -5 -8 16967.5
    -5 -4 -8 17261.8
    5 4 -8 16085.4
    5 4 -7 863.578
    5 4 -7 1334.42
    4 -5 -7 927.119
    -4 5 -7 1111.17
    4 -5 -7 802.538
    -5 -4 -7 1476.18
    4 -5 -7 1000.15
    -5 -4 -7 1005.09
    4 -5 -6 477.925
    -5 -4 -6 942.501
    5 4 -6 335.219
    5 4 -6 800.84
    -4 5 -6 513.027
    4 -5 -6 497.266
    -5 -4 -6 454.49
    4 -5 -6 323.603
    4 -5 -5 2529.29
    -4 5 -5 2288.31
    4 -5 -5 2164.42
    4 -5 -5 2458.75
    5 4 -5 2557.6
    -5 -4 -5 2307.27
    -5 -4 -5 2270.37
    -4 5 -5 2639.75
    5 4 -5 2201.33
    4 -5 -4 51507.7
    -5 -4 -4 50836.8
    -5 -4 -4 50058.6
    5 4 -4 53095.5
    5 4 -4 52734.4
    -4 5 -4 51781
    -4 5 -4 52938.3
    4 -5 -4 50564.3
    -5 -4 -3 930.384
    -5 -4 -3 952.709
    4 -5 -3 760.775
    4 -5 -3 1206.14
    -4 5 -3 1027.4
    -4 5 -3 851.989
    5 4 -3 1419.83
    -5 -4 -2 1457.4
    -5 -4 -2 1747.08
    -4 5 -2 1866.61
    4 -5 -2 1455.72
    4 -5 -2 1575.66
    4 -5 -1 5004.06
    -5 -4 -1 4527.28
    -5 -4 -1 4536.74
    -4 5 -1 4519.79
    5 4 -1 4046.6
    -4 5 0 37359.7
    4 -5 0 37643.1
    -5 -4 0 36853.8
    5 4 0 36275
    -5 -4 0 37912.3
    -5 -4 1 4291.8
    4 -5 1 4523.08
    4 -5 1 4117.45
    -4 5 1 4254.06
    5 4 1 4799.61
    -5 -4 2 2046.56
    4 -5 2 1850.8
    4 -5 2 1922.01
    -4 5 2 1933.36
    5 4 2 1820.16
    -5 -4 3 1316.81
    5 4 3 1260.96
    -4 5 3 1502.31
    4 -5 3 1630.39
    4 -5 3 1459.69
    4 -5 4 47714.4
    -4 5 4 47817.1
    5 4 4 49581.1
    4 -5 4 47654.4
    -5 -4 4 45627.8
    -5 -4 5 2353.86
    -4 5 5 2876.48
    4 -5 5 2552.8
    4 -5 5 2705.4
    4 -5 5 2807.19
    5 4 5 3080.63
    5 4 6 361.66
    4 -5 6 477.74
    4 -5 6 412.223
    -5 -4 6 226.988
    4 -5 6 407.564
    -4 5 6 401.526
    4 -5 7 750.045
    -4 5 7 1113.75
    4 -5 7 1297.38
    -4 5 7 1143.77
    5 4 7 1377.81
    4 -5 7 1102.32
    -5 -4 7 1013.18
    -5 -4 8 18513.1
    4 -5 8 19229.8
    4 -5 8 18096.7
    -5 -4 8 18963.6
    5 4 8 19163.8
    -4 5 8 18003
    -5 -4 9 2252.81
    -4 5 9 1255.31
    5 4 9 1585.12
    4 -5 9 1523.66
    4 -5 9 1620.76
    -5 -4 9 1086.55
    4 -5 10 1493.53
    5 4 10 1548.01
    -4 5 10 1344.85
    4 -5 10 849.491
    -5 -4 10 1511.39
    -5 -4 11 1985.01
    4 -5 11 1818.4
    5 4 11 2162.07
    4 -5 11 2543.92
    5 4 12 10956.1
    -5 -4 12 11425.8
    4 -5 12 11132.9
    4 -5 12 10213.9
    5 4 13 4002.37
    4 -5 13 3419.19
    4 -5 13 3149.38
    -5 -4 13 3319.77
    4 -5 14 214.755
    -5 -4 14 335.201
    4 -5 14 -92.1099
    5 4 14 90.4926
    -5 -4 15 1094.54
    4 -5 15 1531.68
    5 4 15 1178.01
    4 -5 15 853.439
    -4 5 15 945.296
    -5 -4 16 9339.3
    -4 5 16 9268.03
    4 -5 16 8479.65
    5 4 16 8711.3
    4 -5 16 8062.78
    -4 5 17 113.79
    -5 -4 17 907.455
    4 -5 17 436.639
    5 4 17 325.76
    -4 5 18 232.367
    5 4 18 205.374
    -5 -4 18 21.1212
    4 -5 18 -584.745
    4 -5 19 -150.589
    -4 5 19 561.598
    -5 -4 19 29.3892
    5 4 19 188.254
    5 5 -19 892.405
    -5 5 -19 1259.23
    5 -5 -19 1118.8
    -5 -5 -19 1233.33
    -5 -5 -18 3669.72
    -5 5 -18 4803.04
    5 -5 -18 3625.62
    5 5 -18 2974.73
    5 5 -17 4.52535
    -5 5 -17 314.363
    -5 -5 -17 698.434
    5 -5 -17 198.619
    5 5 -16 538.46
    -5 5 -16 129.153
    -5 -5 -16 25.178
    5 -5 -16 -152.137
    -5 -5 -15 326.319
    5 5 -15 743.965
    5 5 -15 146.157
    5 -5 -15 146.978
    -5 5 -15 467.663
    5 5 -14 9702
    -5 -5 -14 9833.91
    5 -5 -14 10491.5
    -5 5 -14 10539
    -5 5 -14 10934.7
    5 5 -14 9895.86
    -5 -5 -13 1452.74
    -5 5 -13 1175.61
    -5 5 -13 1039.71
    5 5 -13 1259.01
    5 -5 -13 1143.43
    -5 -5 -12 486.279
    -5 5 -12 86.2597
    5 5 -12 -85.8788
    5 -5 -12 280.695
    5 -5 -12 212.766
    -5 5 -12 14.9094
    5 5 -11 929.128
    5 -5 -11 1237.14
    5 5 -11 890.938
    -5 5 -11 667.494
    -5 5 -11 694.743
    -5 -5 -11 1144.49
    5 -5 -11 771.659
    5 -5 -10 22271.2
    5 5 -10 23245.6
    5 5 -10 23437.4
    -5 5 -10 22613.3
    -5 5 -10 21144
    5 -5 -10 22989.8
    -5 -5 -10 24109.1
    5 -5 -9 3022.5
    -5 5 -9 2293.38
    -5 5 -9 2493.63
    -5 -5 -9 2696.96
    5 -5 -9 2117.28
    5 5 -9 2569.57
    5 5 -9 2814.91
    5 -5 -9 2355.61
    -5 5 -8 703.9
    5 5 -8 757.151
    -5 -5 -8 480.604
    5 -5 -8 688.807
    -5 5 -8 664.59
    5 5 -8 1148.22
    5 -5 -8 553.344
    5 -5 -8 444.082
    5 -5 -7 4132.69
    5 -5 -7 4397.17
    5 -5 -7 4367.42
    5 5 -7 4356.89
    -5 5 -7 4686.91
    5 5 -7 5338.13
    -5 -5 -7 3746.47
    -5 5 -7 4624.92
    -5 -5 -6 17000.1
    5 5 -6 18130
    5 -5 -6 16905.5
    -5 -5 -6 18219.2
    5 -5 -6 18616.5
    5 5 -6 18856
    5 5 -5 458.912
    5 5 -5 435.1
    -5 -5 -5 681.98
    5 -5 -5 682.943
    -5 -5 -5 1030.26
    5 -5 -5 656.816
    -5 -5 -4 2203.21
    -5 -5 -4 2222.4
    -5 5 -4 2341.8
    5 -5 -4 2482.68
    5 5 -4 2052.6
    5 5 -4 2242.11
    5 -5 -4 2626.82
    5 -5 -3 4406.61
    -5 -5 -3 4538.61
    -5 -5 -3 4251.62
    5 5 -3 4078.37
    -5 5 -3 4753.68
    -5 -5 -3 4428.05
    5 -5 -3 4341.26
    -5 5 -2 35409.2
    -5 -5 -2 34424.4
    -5 -5 -2 36535.8
    5 -5 -2 34351.7
    5 -5 -2 36044.4
    -5 -5 -1 9246.04
    5 -5 -1 8944
    -5 5 -1 8803.15
    -5 -5 -1 9263.78
    5 5 -1 9393.34
    -5 -5 0 846.691
    -5 -5 0 763.155
    -5 5 0 763.705
    5 -5 0 981.126
    5 5 0 480.988
    -5 -5 1 7751.87
    -5 -5 1 7435.72
    -5 5 1 8254.44
    5 -5 1 7533.55
    -5 -5 1 7635.8
    5 5 1 8182.63
    5 -5 1 7598.45
    -5 5 2 39373.9
    -5 -5 2 40373.3
    5 -5 2 38814.2
    -5 -5 2 40018.2
    5 5 2 40008.1
    5 -5 2 40834.7
    5 5 3 3261.9
    5 -5 3 3595.12
    -5 5 3 3178.47
    -5 -5 3 3781.58
    5 -5 3 2925.59
    -5 -5 3 3190.08
    5 -5 4 2487.16
    -5 -5 4 2195.79
    5 -5 4 2718.28
    5 5 4 2302.64
    -5 5 4 2750.22
    -5 -5 4 2311.78
    -5 -5 5 1104.88
    5 -5 5 824.1
    5 5 5 672.048
    -5 5 5 787.655
    -5 -5 5 867.047
    5 -5 5 528.19
    5 -5 6 20771.2
    5 -5 6 20357.4
    -5 -5 6 20429.2
    -5 5 6 21568.3
    5 5 6 21466.2
    -5 -5 6 22060.1
    5 -5 7 4122.5
    -5 -5 7 3895.76
    -5 -5 7 4065.93
    -5 5 7 3997.89
    5 5 7 4249.89
    5 -5 7 3936.77
    -5 5 7 3413.05
    5 -5 8 910.003
    -5 -5 8 646.725
    5 -5 8 530.325
    -5 5 8 681.479
    5 5 8 601.411
    -5 -5 8 500.044
    -5 -5 9 1814.22
    -5 5 9 1674.44
    5 -5 9 1019.4
    5 5 9 1728.74
    -5 -5 9 2107.31
    5 -5 9 1864.56
    5 5 10 23596.7
    5 -5 10 23413.8
    -5 5 10 24276.9
    -5 -5 10 25101
    5 -5 10 23439.5
    5 -5 11 1721.38
    5 5 11 1633.38
    -5 -5 11 1102.79
    5 5 12 -146.478
    -5 -5 12 -76.2954
    5 -5 12 164.026
    5 -5 13 894.263
    5 5 13 1956.13
    -5 -5 13 1216.12
    5 -5 14 10101.7
    5 5 14 10445.6
    -5 -5 14 10551.3
    -5 -5 15 507.603
    5 5 15 110.202
    5 -5 15 327.393
    5 5 16 76.4013
    -5 5 16 94.3458
    -5 -5 16 -67.1796
    5 -5 16 423.027
    5 -5 17 266.27
    -5 5 17 443.887
    -5 -5 17 8.75201
    5 5 17 221.027
    5 5 18 4816.02
    -5 -5 18 4340.7
    -5 5 18 5715.13
    5 -5 18 5675.18
    -5 5 19 1363.76
    5 5 19 418.178
    -5 -5 19 1166.58
    5 -5 19 1544.9
    -5 -6 -19 2722.71
    6 -5 -19 2304.55
    -6 5 -19 3566.62
    5 6 -19 3188.9
    -5 -6 -18 477.318
    6 -5 -18 245.221
    5 6 -18 459.842
    -6 5 -18 332.993
    -5 -6 -17 1923.2
    5 6 -17 2174.47
    -6 5 -17 2564.8
    6 -5 -17 2415.58
    -6 5 -16 1134.57
    6 -5 -16 1022.08
    5 6 -16 1124.38
    -5 -6 -16 1388.18
    5 6 -15 3273.76
    5 6 -15 2493.45
    -5 -6 -15 2532.41
    6 -5 -15 2387.84
    -6 5 -15 2933.42
    6 -5 -14 427.97
    -5 -6 -14 602.571
    5 6 -14 619.676
    -6 5 -14 602.136
    5 6 -13 5599.07
    -6 5 -13 7245.27
    -5 -6 -13 5305.61
    6 -5 -13 5470.98
    -6 5 -12 8057.9
    -5 -6 -12 7770.53
    5 6 -12 7573.2
    6 -5 -12 8992.13
    6 -5 -12 8533.05
    5 6 -11 9443.08
    -5 -6 -11 8929.74
    6 -5 -11 9207.96
    -6 5 -11 8996.06
    6 -5 -11 9137.04
    5 6 -11 9272.92
    6 -5 -10 1853.77
    -6 5 -10 1788.8
    5 6 -10 1950.88
    5 6 -10 1423.32
    -5 -6 -10 1672.82
    6 -5 -10 1757.65
    5 6 -9 7889.98
    -6 5 -9 6253.18
    -5 -6 -9 7292.05
    6 -5 -9 7989.21
    6 -5 -9 7122.75
    5 6 -9 8638.2
    -5 -6 -8 4350.42
    6 -5 -8 4416.54
    -6 5 -8 5009.31
    6 -5 -8 4961.28
    5 6 -8 5517.29
    5 6 -8 5043.31
    5 6 -7 3806.16
    6 -5 -7 2919.66
    6 -5 -7 3275.08
    5 6 -7 3355.18
    -6 5 -7 3654.74
    -5 -6 -7 3880.12
    5 6 -6 1025.55
    -6 5 -6 1234.33
    5 6 -6 1002.85
    6 -5 -6 998.031
    -5 -6 -6 1062.42
    6 -5 -6 1368.11
    6 -5 -5 14638.4
    -5 -6 -5 13860.1
    6 -5 -5 14629.9
    5 6 -5 15480.8
    -5 -6 -5 14211.5
    5 6 -5 14614.6
    -6 5 -5 14917.8
    -5 -6 -5 13506.4
    6 -5 -4 2627.43
    5 6 -4 2370.07
    -5 -6 -4 2590.79
    6 -5 -4 2395.83
    5 6 -4 2151.77
    -5 -6 -4 2827.32
    -5 -6 -4 2401.85
    6 -5 -3 16594.8
    6 -5 -3 16529.7
    5 6 -3 16764.1
    -5 -6 -3 17988.6
    -5 -6 -3 16332.6
    -5 -6 -3 17516.3
    6 -5 -2 2179.86
    5 6 -2 1767.05
    -6 5 -2 2004.47
    6 -5 -2 2007.17
    -5 -6 -2 1866.15
    -5 -6 -2 1765.27
    -5 -6 -2 2121.69
    6 -5 -1 9289.79
    5 6 -1 9459.22
    -5 -6 -1 8877.09
    -6 5 -1 10202.9
    -5 -6 -1 9639.29
    6 -5 0 5682.2
    -5 -6 0 5367.14
    -6 5 0 5942.34
    5 6 0 6107.39
    -5 -6 0 5643.58
    6 -5 0 6029.52
    -5 -6 0 6114.7
    -5 -6 1 9523.27
    -5 -6 1 9397.09
    6 -5 1 9432.72
    -5 -6 1 9385.36
    5 6 1 8396.97
    -6 5 1 9951.42
    6 -5 1 9355.74
    -6 5 2 1979.65
    5 6 2 2411.56
    -5 -6 2 2362.56
    6 -5 2 2079.52
    -5 -6 2 2083.69
    6 -5 2 2041.93
    5 6 3 15729.8
    -6 5 3 16637.1
    -5 -6 3 17320
    6 -5 3 17051
    6 -5 3 16117.6
    -5 -6 3 17995.6
    -5 -6 4 4836.96
    6 -5 4 4727.74
    -5 -6 4 4233.51
    -6 5 4 5360.66
    5 6 4 4647.75
    6 -5 4 4429.71
    -6 5 5 13525
    -5 -6 5 13736
    5 6 5 13315
    6 -5 5 12909.7
    -5 -6 5 13463
    6 -5 5 13498.3
    -5 -6 6 685.915
    6 -5 6 762.508
    5 6 6 730.295
    6 -5 6 368.889
    -6 5 6 608.717
    -5 -6 6 973.516
    6 -5 7 2741.07
    6 -5 7 3223.87
    -5 -6 7 3214.93
    5 6 7 3613.96
    -5 -6 7 3068.74
    -5 -6 8 5849.2
    -5 -6 8 6548.31
    5 6 8 5816
    -6 5 8 6338.16
    6 -5 8 6312.21
    6 -5 8 6285.07
    6 -5 9 8791.81
    5 6 9 7368.94
    -5 -6 9 8515.97
    -6 5 9 8554.34
    -5 -6 9 9232.6
    6 -5 9 8148.58
    -6 5 10 1449.84
    -5 -6 10 1341.92
    6 -5 10 1764.55
    5 6 10 1491.43
    6 -5 10 1746.53
    6 -5 11 8914.63
    5 6 11 8757.76
    -5 -6 11 8021.36
    6 -5 11 9212.24
    5 6 12 8066.44
    -5 -6 12 8408.8
    6 -5 12 9017.74
    6 -5 12 9311.82
    -5 -6 13 5425.29
    5 6 13 5426.95
    6 -5 13 5139.31
    6 -5 13 5101.08
    5 6 14 911.015
    6 -5 14 261.746
    -5 -6 14 541.321
    6 -5 14 135.367
    -5 -6 15 2802.99
    6 -5 15 3027.2
    5 6 15 2335.91
    5 6 16 1020.25
    6 -5 16 959.213
    -5 -6 16 566.825
    -6 5 17 3272.42
    -5 -6 17 3246.67
    5 6 17 1921.27
    6 -5 17 2559.08
    -6 5 18 249.434
    -5 -6 18 304.643
    6 -5 18 -44.5882
    5 6 18 380.883
    -6 5 19 2716.69
    6 -5 19 3240.47
    -5 -6 19 2961.21
    5 6 19 2027.5
    -6 4 -19 2951.39
    6 -4 -19 2506.76
    -4 -6 -19 2403.28
    4 6 -19 3314.72
    4 6 -18 64.475
    -6 4 -18 495.407
    6 -4 -18 389.857
    -4 -6 -18 521.504
    6 -4 -17 1055.04
    4 6 -17 585.889
    4 6 -17 776.063
    -6 4 -17 720.56
    -4 -6 -17 584.494
    -4 -6 -16 1269.69
    4 6 -16 1011.31
    4 6 -16 1210.06
    6 -4 -16 1075.66
    -6 4 -16 1359.86
    6 -4 -15 3859.64
    4 6 -15 4006.76
    4 6 -15 3973.31
    -6 4 -15 3922.69
    -4 -6 -15 4044.54
    -6 4 -14 574.535
    6 -4 -14 518.436
    -4 -6 -14 225.193
    4 6 -14 234.271
    -6 4 -13 8500.59
    -4 -6 -13 9469.34
    4 6 -13 9918.42
    6 -4 -13 8143.15
    4 6 -12 2124.27
    6 -4 -12 2569.5
    -4 -6 -12 1796.38
    -6 4 -12 2499.56
    4 6 -11 7148.43
    -6 4 -11 5848.22
    6 -4 -11 5738.11
    6 -4 -11 6419.52
    4 6 -11 6599.27
    -4 -6 -11 7440.33
    6 -4 -10 5497.04
    4 6 -10 5020.98
    -6 4 -10 4857.65
    4 6 -10 5846.89
    -4 -6 -10 3922.72
    6 -4 -10 5381
    6 -4 -9 6387.31
    4 6 -9 6789.69
    6 -4 -9 7315.49
    -4 -6 -9 7313.89
    -6 4 -9 8076.15
    4 6 -9 7433.12
    6 -4 -8 2122.28
    -4 -6 -8 2513.65
    6 -4 -8 2390.07
    -6 4 -8 2157.19
    4 6 -8 2589.03
    4 6 -8 2723.83
    4 6 -7 6109.71
    6 -4 -7 6849.07
    4 6 -7 6452.27
    -4 -6 -7 6535.37
    -4 -6 -7 6299.9
    -6 4 -7 5772.46
    6 -4 -7 5951.16
    -4 -6 -6 1026.58
    4 6 -6 950.041
    -4 -6 -6 1046.56
    -6 4 -6 911.393
    4 6 -6 1194.1
    6 -4 -6 1214.82
    6 -4 -6 910.134
    -4 -6 -5 12199.7
    -6 4 -5 11546.6
    6 -4 -5 12112.3
    4 6 -5 12578.3
    -4 -6 -5 12232.3
    4 6 -5 12442
    6 -4 -5 11718.9
    -4 -6 -4 5696.99
    -6 4 -4 5312.65
    4 6 -4 5533.25
    4 6 -4 5118.83
    6 -4 -4 4920.3
    -4 -6 -4 5027.77
    6 -4 -4 4953.5
    -4 -6 -3 5936.47
    4 6 -3 6132.59
    -4 -6 -3 5722.65
    -6 4 -3 5544.55
    6 -4 -3 5128.64
    -4 -6 -3 5459.21
    6 -4 -3 5489.89
    -4 -6 -2 1677.25
    -4 -6 -2 1654.9
    6 -4 -2 2178.55
    4 6 -2 2020.07
    6 -4 -2 1680.92
    -6 4 -2 1630.02
    -4 -6 -2 1653.02
    -4 -6 -1 32018.8
    -4 -6 -1 31967.8
    6 -4 -1 33115
    -4 -6 -1 32143.6
    -6 4 -1 34430.3
    6 -4 -1 32124.3
    4 6 -1 32896.8
    -4 -6 0 23988.1
    -4 -6 0 24497.4
    6 -4 0 24444.3
    -6 4 0 24424.7
    6 -4 0 27049.6
    -4 -6 0 25412.4
    4 6 0 26667.7
    -4 -6 1 33425
    6 -4 1 34289.2
    4 6 1 32912.4
    -4 -6 1 33584.1
    6 -4 1 33402.7
    -4 -6 2 2435.43
    6 -4 2 2171.56
    4 6 2 2768.93
    -6 4 2 2350
    6 -4 2 2504.28
    -4 -6 2 2158.92
    -6 4 2 2481.93
    4 6 3 5487.03
    -4 -6 3 5308.33
    -6 4 3 5226.48
    6 -4 3 5162.15
    6 -4 3 5457.62
    -4 -6 3 5200.78
    4 6 4 6225.47
    6 -4 4 5642.17
    -4 -6 4 6243.68
    -4 -6 4 6358.43
    6 -4 4 6204.35
    -6 4 4 6033.28
    -6 4 5 11627
    6 -4 5 10873.8
    6 -4 5 11662.9
    4 6 5 11979.8
    -4 -6 5 11442
    -4 -6 5 10970.7
    4 6 6 396.611
    -4 -6 6 678.78
    6 -4 6 690.669
    6 -4 6 784.917
    -4 -6 6 455.123
    -6 4 6 509.298
    -4 -6 7 6363.36
    -4 -6 7 5703.84
    6 -4 7 5729.45
    4 6 7 5273.82
    6 -4 7 5797.03
    4 6 8 2141.52
    6 -4 8 1804.27
    -6 4 8 1772.57
    6 -4 8 1706.14
    -4 -6 8 1327.49
    -6 4 9 7165.25
    6 -4 9 6132.02
    6 -4 9 6290.45
    4 6 9 6673.8
    -4 -6 9 5916.49
    6 -4 10 5291.99
    -6 4 10 5945.63
    4 6 10 5848.58
    6 -4 10 6353.18
    -4 -6 10 5828.44
    -4 -6 11 6351.88
    6 -4 11 7061.82
    4 6 11 6338.55
    -6 4 11 6433.82
    6 -4 11 6264.32
    -6 4 12 2447.37
    6 -4 12 2638.44
    -4 -6 12 3594.92
    6 -4 12 2664.69
    4 6 12 2987.28
    6 -4 13 8571.52
    6 -4 13 8521
    -4 -6 13 8414.19
    4 6 13 9481.7
    4 6 14 -34.6729
    6 -4 14 487.603
    -4 -6 14 254.12
    6 -4 15 4448.79
    4 6 15 5195.1
    -4 -6 15 5845.26
    6 -4 16 1836.25
    4 6 16 919.04
    -4 -6 16 1735.08
    6 -4 17 1054.54
    -4 -6 17 1137.21
    4 6 17 1715.85
    4 6 18 872.524
    -4 -6 18 380.139
    6 -4 18 579.763
    -6 4 19 3298.52
    -4 -6 19 3017.42
    6 -4 19 3297.16
    4 6 19 1566.41
    3 6 -19 75.0177
    6 -3 -19 518.09
    -6 3 -19 133.364
    -3 -6 -19 1097.02
    -3 -6 -18 3836.35
    -6 3 -18 3861.48
    3 6 -18 4328.6
    3 6 -18 3134.99
    6 -3 -18 5713.61
    -6 3 -17 179.193
    3 6 -17 -87.768
    6 -3 -17 801.422
    3 6 -17 421.651
    -3 -6 -17 669.947
    -3 -6 -16 -182.453
    6 -3 -16 263.304
    -6 3 -16 -162.149
    3 6 -16 -64.4915
    3 6 -16 499.796
    6 -3 -15 653.078
    3 6 -15 782.266
    3 6 -15 1005.48
    -6 3 -15 1308.48
    -3 -6 -15 762.554
    6 -3 -14 4219.15
    3 6 -14 4594.78
    -6 3 -14 5029.66
    -3 -6 -14 6100.42
    -3 -6 -13 2003.05
    6 -3 -13 1825.88
    3 6 -13 1745.79
    -6 3 -13 1849.04
    -3 -6 -12 -84.874
    3 6 -12 -75.3912
    6 -3 -12 367.121
    -6 3 -12 263.92
    -3 -6 -11 1398.96
    -6 3 -11 1894.54
    3 6 -11 2250.39
    3 6 -11 1866.46
    6 -3 -11 1905.93
    6 -3 -10 19735.9
    6 -3 -10 18611.1
    3 6 -10 23333.6
    -6 3 -10 18812.7
    3 6 -10 21281.2
    -3 -6 -10 19203.1
    -6 3 -9 1568.56
    3 6 -9 2383.78
    3 6 -9 1457.08
    6 -3 -9 1972.62
    -3 -6 -9 1833.92
    6 -3 -9 2200.18
    6 -3 -8 136.61
    -3 -6 -8 -111.497
    3 6 -8 247.056
    6 -3 -8 46.3194
    -3 -6 -8 -0.11603
    6 -3 -8 -196.389
    -6 3 -8 269.439
    3 6 -8 133.113
    -6 3 -7 6962.15
    6 -3 -7 6314.78
    6 -3 -7 6258.83
    -3 -6 -7 7174.28
    3 6 -7 7246.82
    -3 -6 -7 6794.64
    3 6 -7 7304.74
    3 6 -6 18015.9
    -3 -6 -6 15828.7
    -6 3 -6 16275.1
    3 6 -6 16799.5
    6 -3 -6 16812.6
    -3 -6 -6 17938.1
    6 -3 -6 16532.4
    -3 -6 -5 4927.77
    -3 -6 -5 4769.46
    -6 3 -5 4584.67
    6 -3 -5 5095.17
    3 6 -5 5042.63
    6 -3 -5 4231.03
    3 6 -5 4769.37
    6 -3 -4 838.245
    3 6 -4 1121.53
    -6 3 -4 840.489
    3 6 -4 1137.69
    -3 -6 -4 912.254
    -3 -6 -4 697.239
    6 -3 -4 1173.44
    6 -3 -3 2692.25
    6 -3 -3 3189.28
    -3 -6 -3 2902.07
    -6 3 -3 3765.39
    3 6 -3 3409.56
    -3 -6 -3 3394.66
    3 6 -3 3512.76
    -6 3 -2 49003
    3 6 -2 49467.4
    6 -3 -2 48427.7
    -3 -6 -2 49323.6
    -3 -6 -2 49197.1
    6 -3 -2 47432.3
    -3 -6 -2 46701.1
    -3 -6 -1 11019.4
    -3 -6 -1 9969.3
    6 -3 -1 11037.6
    -6 3 -1 10835.5
    -3 -6 -1 10600.9
    3 6 -1 10420.6
    6 -3 0 1461.34
    -6 3 0 1376.92
    -3 -6 0 1201.74
    3 6 0 1793.33
    6 -3 0 1684.35
    -3 -6 0 1692.82
    6 -3 1 9832.79
    -6 3 1 10132.4
    6 -3 1 10540
    -3 -6 1 9627.14
    3 6 1 9627.09
    6 -3 2 54838.9
    -3 -6 2 54900
    -6 3 2 54144.5
    3 6 2 55634.7
    6 -3 2 54639.4
    6 -3 3 1438.72
    -3 -6 3 1479.85
    6 -3 3 2108.87
    3 6 3 1301.41
    6 -3 4 1059.63
    3 6 4 1086.58
    6 -3 4 903.733
    -3 -6 4 937.496
    -3 -6 5 5241.87
    3 6 5 4402.6
    6 -3 5 4714.62
    6 -3 5 4907.59
    3 6 6 17563.4
    6 -3 6 16423.1
    6 -3 6 17117.7
    -3 -6 6 16500.9
    -3 -6 7 7830.83
    6 -3 7 8419.89
    -6 3 7 8498.64
    6 -3 7 8558.41
    3 6 7 7840.94
    -6 3 8 59.7124
    3 6 8 274.07
    6 -3 8 47.7684
    -3 -6 8 -70.8736
    6 -3 8 -59.2883
    -3 -6 9 2292.89
    6 -3 9 2211.18
    3 6 9 1633.55
    -6 3 9 2018
    6 -3 9 1912.86
    -3 -6 10 19462.3
    -6 3 10 19975.9
    3 6 10 19625.9
    6 -3 10 20109.3
    6 -3 10 21056.8
    -3 -6 11 2054.6
    -6 3 11 1410.93
    6 -3 11 1852.47
    3 6 11 1514.22
    6 -3 11 1672.53
    -3 -6 12 -180.022
    -6 3 12 121.432
    6 -3 12 -47.8997
    6 -3 12 -23.0847
    3 6 12 -80.4711
    -6 3 13 1960.5
    6 -3 13 1754.7
    -3 -6 13 2174.88
    3 6 13 2292.96
    -3 -6 14 6480.99
    6 -3 14 7058.89
    3 6 14 6723.14
    -3 -6 15 943.78
    3 6 15 853.867
    6 -3 15 904.673
    6 -3 16 -24.5772
    -3 -6 16 -379.855
    3 6 16 186.779
    6 -3 17 -45.0344
    -3 -6 17 -132.164
    3 6 17 197.452
    3 6 18 3841.72
    6 -3 18 3124.85
    -3 -6 18 5433.97
    -3 -6 19 1327.64
    3 6 19 911.085
    6 -3 19 1170.81
    2 6 -19 507.593
    -6 2 -19 961.77
    6 -2 -19 560.446
    2 6 -19 957.099
    -2 -6 -18 333.445
    -6 2 -18 21.2829
    2 6 -18 112.765
    6 -2 -18 264.22
    2 6 -18 -371.821
    -6 2 -17 622.549
    -2 -6 -17 419.434
    2 6 -17 23.3169
    2 6 -17 102.597
    6 -2 -17 291.895
    2 6 -16 6497.6
    6 -2 -16 6350.3
    2 6 -16 6710.9
    -6 2 -16 6860.99
    -2 -6 -16 6889.68
    -6 2 -15 956.889
    2 6 -15 831.164
    6 -2 -15 905.937
    2 6 -15 845.251
    -2 -6 -15 935.214
    2 6 -14 240.145
    6 -2 -14 -107.651
    -2 -6 -14 16.1559
    -6 2 -14 -2.93628
    2 6 -14 79.7259
    -6 2 -13 800.675
    6 -2 -13 848.504
    2 6 -13 427.874
    -2 -6 -13 769.205
    2 6 -12 14811.7
    -6 2 -12 13868.4
    -2 -6 -12 14551.4
    6 -2 -12 16113.2
    2 6 -11 377.579
    -2 -6 -11 280.271
    -6 2 -11 524.824
    6 -2 -11 93.6192
    2 6 -11 -53.0604
    6 -2 -10 666.334
    2 6 -10 490.346
    -6 2 -10 392.119
    2 6 -10 513.368
    -2 -6 -10 241.921
    6 -2 -9 6713.76
    -2 -6 -9 6793.89
    2 6 -9 7926.33
    -6 2 -9 6626.32
    2 6 -9 7411.19
    6 -2 -9 6004.32
    -2 -6 -9 7170.53
    6 -2 -9 6093.1
    2 6 -8 36756.6
    -2 -6 -8 36505.9
    6 -2 -8 36806.7
    -2 -6 -8 39086
    6 -2 -8 34829.4
    6 -2 -8 35807.4
    2 6 -8 40241
    -6 2 -8 37680.3
    -2 -6 -7 1379.81
    -2 -6 -7 1308.47
    2 6 -7 1270.37
    6 -2 -7 1083.42
    6 -2 -7 1301.12
    -6 2 -7 985.962
    2 6 -7 1454.46
    -2 -6 -6 4210.58
    2 6 -6 4324.94
    6 -2 -6 3455.51
    2 6 -6 4023.59
    -2 -6 -6 4326.45
    -6 2 -6 4104.12
    6 -2 -6 4012.55
    2 6 -5 1407.27
    -6 2 -5 1522.52
    6 -2 -5 1521.59
    6 -2 -5 1522.14
    -2 -6 -5 1853.48
    -2 -6 -5 1687.31
    2 6 -5 1960.5
    2 6 -4 17584.7
    -2 -6 -4 16281.9
    6 -2 -4 16403.3
    2 6 -4 16955.3
    -2 -6 -4 15570.1
    -2 -6 -4 16247.1
    -6 2 -4 16035.2
    6 -2 -4 15956.9
    2 6 -3 2932.96
    -2 -6 -3 3293.04
    6 -2 -3 2979.9
    -6 2 -3 3406.17
    -2 -6 -3 2895.04
    -2 -6 -3 3192.87
    6 -2 -3 3362.43
    2 6 -3 3471.21
    -6 2 -2 403.596
    2 6 -2 539.053
    -2 -6 -2 369.756
    -2 -6 -2 438.751
    6 -2 -2 549.095
    6 -2 -2 349.986
    -2 -6 -2 519.997
    -6 2 -1 8810.18
    -2 -6 -1 8381.02
    -2 -6 -1 9070.78
    6 -2 -1 8630.29
    2 6 -1 8431.24
    -2 -6 -1 8634.78
    6 -2 -1 8250.76
    -2 -6 0 23478.9
    2 6 0 22769.2
    -6 2 0 24934.6
    6 -2 0 23452.2
    2 6 0 23438.4
    6 -2 0 22523.7
    -2 -6 0 23822.7
    6 -2 1 9648.69
    -6 2 1 9424.12
    2 6 1 9373.8
    6 -2 1 9730.84
    -2 -6 1 9159.15
    -6 2 2 309.836
    6 -2 2 585.171
    6 -2 2 626.798
    -2 -6 2 589.811
    2 6 2 589.014
    6 -2 3 3731.44
    2 6 3 4447.58
    -2 -6 3 3855.81
    6 -2 3 4315.43
    2 6 4 14279.3
    6 -2 4 13419.9
    6 -2 4 13928.7
    -2 -6 4 13424.1
    6 -2 5 1732.64
    2 6 5 1701.47
    -2 -6 5 1318.02
    6 -2 5 1790.04
    6 -2 6 4383.56
    2 6 6 4927.17
    6 -2 6 4830.31
    -2 -6 6 4453.52
    6 -2 7 565.933
    -2 -6 7 480.438
    -6 2 7 471.074
    6 -2 7 420.227
    2 6 7 587.66
    6 -2 8 36331.6
    -2 -6 8 35827.2
    6 -2 8 34802.7
    -6 2 8 37366.2
    2 6 8 37759.8
    2 6 9 6182.06
    6 -2 9 6397.74
    6 -2 9 6834.05
    -2 -6 9 5664.4
    -6 2 9 7060.12
    2 6 10 377.683
    6 -2 10 237.478
    -2 -6 10 107.596
    -6 2 10 106.893
    6 -2 10 93.7899
    6 -2 11 975.659
    -2 -6 11 718.383
    2 6 11 916.912
    -6 2 11 729.884
    6 -2 11 1358.8
    6 -2 12 14484.2
    -2 -6 12 15372.3
    -6 2 12 14781.3
    2 6 12 16222.5
    6 -2 13 1221.39
    2 6 13 1405.14
    -2 -6 13 1153.84
    -6 2 13 988.59
    6 -2 14 -18.8731
    -6 2 14 143.622
    -2 -6 14 765.513
    2 6 14 241.916
    2 6 15 701.426
    -2 -6 15 1127.03
    6 -2 15 1029.01
    -2 -6 16 7680.47
    2 6 16 8610.96
    6 -2 16 7107.78
    -2 -6 17 33.1868
    6 -2 17 -498.685
    2 6 17 411.495
    6 -2 18 48.8317
    -2 -6 18 -85.5029
    2 6 18 -73.9518
    -2 -6 19 516.146
    2 6 19 226.427
    6 -2 19 836.466
    6 -1 -20 1598.34
    1 6 -20 1518.95
    -6 1 -20 231.791
    1 6 -20 1640.73
    -6 1 -19 2482.43
    1 6 -19 1837.92
    1 6 -19 897.887
    6 -1 -19 1588.98
    6 -1 -18 3311.42
    1 6 -18 2799.75
    1 6 -18 2231.36
    -6 1 -18 3183.67
    -1 -6 -17 2738.24
    1 6 -17 2906.59
    1 6 -17 3758.03
    -6 1 -17 3168.89
    6 -1 -17 3462.54
    1 6 -16 1451
    1 6 -16 1772.66
    -6 1 -16 2269.14
    6 -1 -16 1251.7
    -1 -6 -16 1856.19
    6 -1 -15 2309.47
    -6 1 -15 2362.95
    1 6 -15 2201.76
    1 6 -15 2101.24
    -1 -6 -15 2458.53
    6 -1 -14 5231.78
    1 6 -14 3834.91
    -6 1 -14 5150.02
    1 6 -14 3970.42
    -1 -6 -14 5471.57
    1 6 -13 1895.71
    -6 1 -13 1830.46
    -1 -6 -13 1560.51
    6 -1 -13 2323.67
    1 6 -12 3272.53
    -6 1 -12 3975.37
    6 -1 -12 3174.83
    -1 -6 -12 3237.32
    -6 1 -11 4484.51
    -1 -6 -11 3443.11
    1 6 -11 4280.55
    6 -1 -11 4771.8
    -6 1 -10 4624.43
    -1 -6 -10 4469.06
    1 6 -10 5023.28
    6 -1 -10 4835.79
    6 -1 -10 4442.19
    -1 -6 -10 5030.64
    1 6 -10 4574.45
    -6 1 -10 4874.26
    -1 -6 -9 3402.88
    1 6 -9 3239.59
    -6 1 -9 3191.75
    -1 -6 -9 3522.94
    6 -1 -9 2975.35
    1 6 -9 3539.7
    6 -1 -9 3636.6
    6 -1 -8 5175.73
    -6 1 -8 4663.16
    1 6 -8 5084.26
    1 6 -8 4248.41
    6 -1 -8 4756.37
    -1 -6 -8 4613.18
    6 -1 -8 5005.03
    -1 -6 -8 4591.01
    1 6 -7 8241.38
    6 -1 -7 8072.33
    -1 -6 -7 7859.35
    6 -1 -7 7670.4
    -6 1 -7 7480.27
    -1 -6 -7 6955.71
    6 -1 -7 7806.26
    1 6 -7 7314.81
    -6 1 -6 15726.2
    6 -1 -6 14993.6
    -1 -6 -6 15213.6
    1 6 -6 15111.6
    -1 -6 -6 15141.9
    1 6 -6 15392.7
    6 -1 -6 16402.8
    6 -1 -5 17608.4
    1 6 -5 17421.9
    -1 -6 -5 17811.6
    -1 -6 -5 17921.9
    6 -1 -5 17719.6
    -6 1 -5 17210.6
    1 6 -5 17849.1
    6 -1 -4 11015.1
    -6 1 -4 10654
    -1 -6 -4 10746
    1 6 -4 11953.3
    -1 -6 -4 9734.37
    1 6 -4 10899.1
    6 -1 -4 11013
    1 6 -3 11922
    -1 -6 -3 10972.2
    1 6 -3 10335.4
    6 -1 -3 12456.9
    -1 -6 -3 10675.6
    -1 -6 -3 10630.6
    -6 1 -3 11459.8
    6 -1 -3 11125.1
    -1 -6 -2 8058.16
    1 6 -2 8982.31
    -1 -6 -2 8585.4
    6 -1 -2 8424.58
    -1 -6 -2 9351.01
    -6 1 -2 9143.08
    1 6 -2 8194.04
    -1 -6 -1 12353.7
    6 -1 -1 13598.6
    6 -1 -1 14206.4
    -1 -6 -1 13955.8
    -6 1 -1 13832.9
    1 6 -1 12771.6
    -1 -6 -1 14006.8
    6 -1 0 108.953
    6 -1 0 119.887
    -1 -6 0 81.7617
    1 6 0 178.747
    -6 1 0 129.175
    -1 -6 0 117.435
    1 6 0 130.912
    1 6 1 13312.9
    6 -1 1 13265.4
    1 6 1 13690.2
    -6 1 1 14130.2
    -1 -6 1 13100.4
    6 -1 1 13619
    1 6 2 6448.6
    6 -1 2 6536.69
    -1 -6 2 6149.72
    -6 1 2 5417.27
    6 -1 2 6658.03
    6 -1 3 9478.4
    6 -1 3 8748.86
    1 6 3 10399.1
    -1 -6 3 9446.94
    -1 -6 4 11568.7
    6 -1 4 11255.7
    1 6 4 12424.7
    6 -1 4 12214.4
    1 6 5 18802.3
    -1 -6 5 16668.5
    6 -1 5 17714.2
    6 -1 5 16994.7
    -6 1 6 12903.4
    6 -1 6 12835.3
    6 -1 6 12599.3
    1 6 6 13632.7
    -1 -6 6 12345.9
    -6 1 7 9172.3
    1 6 7 9505.31
    -1 -6 7 9366.52
    6 -1 7 8812.75
    6 -1 7 7685.89
    6 -1 8 5683.26
    1 6 8 5644.88
    -1 -6 8 4748.88
    6 -1 8 5235.38
    -6 1 8 4956.21
    1 6 9 3090.69
    -1 -6 9 2625.02
    -6 1 9 3974.46
    6 -1 9 2456.26
    6 -1 9 3212.92
    6 -1 10 5659.89
    -6 1 10 5829.44
    6 -1 10 5623.65
    -1 -6 10 4961.52
    1 6 10 5841.6
    -1 -6 11 3191.22
    -6 1 11 3453.78
    6 -1 11 3446.04
    1 6 11 2844.31
    6 -1 12 3192.77
    -6 1 12 3582.55
    1 6 12 3873.45
    -1 -6 12 3843.22
    -1 -6 13 2321.92
    6 -1 13 3512.91
    -6 1 13 3079.32
    1 6 13 2482.8
    6 -1 14 4989.39
    -6 1 14 5698.25
    -1 -6 14 3881.96
    1 6 14 4905.84
    -6 1 15 3460.53
    1 6 15 4335.62
    6 -1 15 4064.63
    -1 -6 15 3328.21
    1 6 16 1522.25
    6 -1 16 1608.3
    -1 -6 16 2179.77
    -6 1 16 2020.66
    1 6 17 1888.23
    -1 -6 17 2639.23
    6 -1 17 2373.83
    6 -1 18 3592.74
    1 6 18 4185.89
    -1 -6 18 2223.26
    6 -1 19 1194.89
    1 6 19 1086.31
    -1 -6 19 1384.64
    -1 -6 20 1257.09
    -1 -6 20 1123.07
    1 6 20 1311.77
    6 -1 20 1614.73
    6 0 -20 170.028
    0 6 -20 81.4933
    0 6 -20 -2.76999
    -6 0 -20 -48.4436
    0 6 -19 1644.7
    6 0 -19 1524.27
    0 6 -19 993.037
    -6 0 -19 1892.85
    0 6 -18 6815.95
    -6 0 -18 5197.52
    6 0 -18 8015.47
    0 6 -18 6141.58
    6 0 -17 3788.48
    -6 0 -17 3833.36
    0 6 -17 5354.55
    0 6 -17 3516.68
    6 0 -16 236.747
    0 6 -16 183.606
    -6 0 -16 467.076
    0 -6 -16 224.501
    0 6 -16 246.836
    0 6 -15 1847.31
    6 0 -15 2428.39
    -6 0 -15 2335.64
    0 6 -15 2273.51
    0 -6 -15 2704.38
    6 0 -14 5734.33
    0 6 -14 5477.71
    -6 0 -14 4935.86
    0 -6 -14 5871.08
    0 6 -14 6666.5
    -6 0 -13 2699.13
    0 -6 -13 2368.37
    0 6 -13 2893.63
    0 6 -13 2149.45
    6 0 -13 2791.87
    -6 0 -12 258.042
    0 6 -12 -235.605
    6 0 -12 57.5613
    0 -6 -12 107.25
    6 0 -11 2095.85
    0 -6 -11 2321.72
    0 6 -11 2397.8
    -6 0 -11 2440.71
    0 -6 -11 2351.04
    -6 0 -10 9317.38
    0 -6 -10 8846.33
    0 6 -10 7820.56
    6 0 -10 9453.92
    0 6 -10 9131.44
    0 -6 -10 9246.98
    -6 0 -10 9218.13
    6 0 -10 9797.72
    -6 0 -9 714.105
    0 6 -9 435.927
    6 0 -9 583.909
    0 6 -9 674.529
    0 -6 -9 605.84
    -6 0 -9 491.401
    6 0 -9 766.888
    0 -6 -9 907.385
    6 0 -8 932.869
    0 6 -8 1506.51
    -6 0 -8 1145.14
    0 6 -8 860.381
    0 -6 -8 1073.95
    6 0 -8 995.072
    0 -6 -8 1161.95
    6 0 -7 9843.68
    -6 0 -7 9800.08
    0 -6 -7 10036.6
    0 -6 -7 10351.1
    6 0 -7 9422.86
    0 6 -7 9743.56
    0 6 -7 9278.9
    0 -6 -6 31587.9
    -6 0 -6 30655
    6 0 -6 29631.6
    6 0 -6 30126.3
    0 6 -6 30945.1
    0 6 -6 29427
    0 -6 -6 29046.1
    0 -6 -5 17366.3
    0 -6 -5 18526
    -6 0 -5 17893.1
    6 0 -5 17721.4
    0 6 -5 17299.7
    6 0 -5 17962.6
    0 6 -5 17771.9
    -6 0 -4 1573.88
    6 0 -4 1339.94
    0 6 -4 1410.07
    0 -6 -4 1528.59
    6 0 -4 1498.32
    0 -6 -4 1718.9
    6 0 -4 1769.81
    0 6 -4 1776.12
    0 -6 -3 9359.82
    0 -6 -3 8806.42
    6 0 -3 8385.56
    6 0 -3 9017.66
    0 6 -3 9678.65
    -6 0 -3 9292.28
    0 6 -3 9732
    0 -6 -2 19659
    0 6 -2 18786.2
    0 6 -2 18963.5
    6 0 -2 19407.6
    -6 0 -2 19995.7
    0 -6 -2 20945
    0 -6 -2 20051
    0 -6 -1 5912.24
    0 -6 -1 6448
    0 6 -1 5853.81
    -6 0 -1 6618.02
    6 0 -1 6773.09
    6 0 -1 6558.37
    0 -6 0 158.717
    -6 0 0 337.273
    0 -6 0 203.243
    6 0 0 210.061
    0 6 0 233.162
    6 0 0 307.921
    0 6 1 6449.8
    6 0 1 6967.82
    6 0 1 6488.44
    0 -6 1 6668.62
    0 6 1 6348.25
    -6 0 1 7152.53
    0 -6 1 7435.38
    6 0 2 21482
    0 6 2 23076.2
    0 -6 2 21083.6
    6 0 2 20980.7
    0 6 2 20918.3
    -6 0 2 20141.1
    0 -6 3 9031.15
    0 6 3 8419.74
    6 0 3 8966.44
    6 0 3 8848
    0 6 4 1629.06
    0 -6 4 1671.87
    6 0 4 1777.33
    6 0 4 1591.9
    0 6 5 20139.5
    0 -6 5 18757.2
    6 0 5 19888.8
    6 0 5 18330.9
    6 0 6 31314.5
    0 -6 6 31673.2
    0 6 6 30204.9
    -6 0 6 30885.7
    6 0 6 29528.9
    6 0 7 11620.9
    0 -6 7 11165.3
    0 6 7 11033.5
    -6 0 7 11231.8
    6 0 7 10492.8
    0 6 8 1814.55
    6 0 8 1159.57
    0 -6 8 1224.12
    -6 0 8 1395.37
    6 0 8 1118.98
    -6 0 9 1221.74
    0 6 9 1457.66
    0 -6 9 1321.91
    6 0 9 1094.06
    6 0 9 1585.46
    0 6 10 10192.6
    0 -6 10 10890.7
    -6 0 10 10815.6
    6 0 10 10822.8
    6 0 10 10403.7
    0 -6 11 2163.47
    0 6 11 2111.23
    -6 0 11 2975.48
    6 0 11 2460.88
    -6 0 12 -25.7015
    0 -6 12 -122.038
    6 0 12 88.6643
    0 6 12 80.2521
    0 -6 13 1625.11
    -6 0 13 2908.41
    6 0 13 2387.01
    0 6 13 2577.54
    6 0 14 6815.42
    0 6 14 7131.15
    0 -6 14 6738.41
    -6 0 14 7460.86
    6 0 15 2294.74
    0 -6 15 2597.86
    -6 0 15 2513.27
    0 6 15 2316.44
    -6 0 16 -14.5636
    0 6 16 173.213
    6 0 16 19.0456
    0 -6 16 91.4248
    0 6 17 3731.31
    -6 0 17 5923.68
    0 -6 17 5004.45
    6 0 17 4109.38
    6 0 18 5608.5
    0 6 18 6305.04
    0 -6 18 6118.47
    6 0 19 1942.82
    0 -6 19 1005.22
    0 -6 19 768.566
    0 6 19 1030.15
    0 6 20 -32.8035
    0 -6 20 -304.369
    6 0 20 331.215
    0 -6 20 891.518
    -1 6 -20 2800.35
    -1 6 -20 3084.49
    6 1 -20 3350.94
    -6 -1 -20 3198.24
    6 1 -19 2438.13
    -1 6 -19 1822.12
    -6 -1 -19 1240.65
    -1 6 -19 2683.93
    6 1 -18 205.292
    -1 6 -18 566.329
    -6 -1 -18 630.037
    -1 6 -18 374.402
    -1 6 -17 1628.06
    -6 -1 -17 1789.87
    -1 6 -17 2462.45
    6 1 -17 1237.48
    6 1 -16 9972.3
    -1 6 -16 8549.67
    -1 6 -16 7731.26
    -6 -1 -16 8257.49
    -6 -1 -15 3933.4
    -1 6 -15 3585.09
    6 1 -15 4039.85
    1 -6 -15 4016.26
    -1 6 -15 3567.31
    6 1 -14 646.755
    1 -6 -14 681.032
    -6 -1 -14 446.885
    -1 6 -14 864.766
    -1 6 -14 611.336
    6 1 -13 4752.27
    -1 6 -13 4198.89
    -1 6 -13 4545.95
    1 -6 -13 3657.09
    -6 -1 -13 4212.82
    1 -6 -12 6128.42
    -6 -1 -12 6634.52
    6 1 -12 5608.97
    -1 6 -12 5817.14
    6 1 -11 3230.18
    6 1 -11 3182.29
    -1 6 -11 2824.1
    1 -6 -11 3061.29
    1 -6 -11 2909.54
    -6 -1 -11 2533.68
    -6 -1 -11 3325.17
    1 -6 -10 1705.26
    6 1 -10 1201.4
    -6 -1 -10 1580.55
    6 1 -10 1667.02
    -6 -1 -10 1560.12
    -1 6 -10 1601.38
    1 -6 -10 1921.94
    6 1 -9 4370.5
    1 -6 -9 4495.29
    1 -6 -9 4314.92
    -1 6 -9 4632.25
    -6 -1 -9 4061.68
    6 1 -9 4066.49
    -1 6 -9 4322.49
    -6 -1 -9 3737.84
    -6 -1 -8 21156.6
    1 -6 -8 21439.4
    -1 6 -8 23012.4
    -1 6 -8 21549.1
    6 1 -8 21709.7
    1 -6 -8 22001.1
    -6 -1 -8 21121.6
    -1 6 -7 7753.14
    1 -6 -7 7598.28
    -6 -1 -7 7236.15
    6 1 -7 6762.14
    -1 6 -7 8587.32
    1 -6 -7 6952.19
    -1 6 -6 631.252
    6 1 -6 129.445
    6 1 -6 423.173
    -1 6 -6 625.25
    1 -6 -6 86.181
    -6 -1 -6 449.877
    1 -6 -6 594.161
    -6 -1 -5 14705.9
    1 -6 -5 14354.9
    6 1 -5 13716.7
    -1 6 -5 13866
    -1 6 -5 14194
    6 1 -5 13740.1
    1 -6 -5 13935
    1 -6 -4 25489.2
    -1 6 -4 26153.9
    -6 -1 -4 24876.1
    6 1 -4 25298.9
    -1 6 -4 23549.5
    1 -6 -4 23236.2
    6 1 -4 24772.1
    1 -6 -3 3194.15
    1 -6 -3 3448.98
    -6 -1 -3 2769.3
    -1 6 -3 2919.8
    6 1 -3 3411.83
    6 1 -3 3024.07
    -1 6 -3 3259.32
    -1 6 -2 3878.09
    1 -6 -2 3496.62
    6 1 -2 3376.37
    -6 -1 -2 4164.51
    -1 6 -2 3624.69
    -1 6 -1 4256.16
    6 1 -1 4104.86
    -6 -1 -1 3876.51
    1 -6 -1 4336.28
    1 -6 -1 3921.87
    6 1 -1 4117.89
    -1 6 -1 3979.71
    1 -6 0 1235.27
    -1 6 0 1391.06
    6 1 0 1249.29
    6 1 0 1296.58
    -6 -1 0 1270.4
    1 -6 0 1145.23
    -1 6 1 3966.27
    6 1 1 3857.51
    1 -6 1 4262.68
    6 1 1 4183.15
    -1 6 1 4163.31
    -6 -1 1 3903.58
    1 -6 1 3935.93
    1 -6 2 3325.11
    6 1 2 3547.01
    1 -6 2 4017.95
    -6 -1 2 3187.19
    -1 6 2 3491.75
    -1 6 2 3517.64
    6 1 2 2869.67
    6 1 3 2918.25
    6 1 3 2649.31
    1 -6 3 2762.22
    -1 6 3 2368.56
    -1 6 3 2900.41
    -1 6 4 28065.7
    6 1 4 25804.6
    1 -6 4 28064.1
    6 1 4 25994.4
    6 1 5 15622.7
    6 1 5 15641.8
    -6 -1 5 16508.4
    1 -6 5 15618.5
    -1 6 5 16030
    -6 -1 6 484.144
    6 1 6 547.896
    1 -6 6 546.182
    6 1 6 696.822
    -1 6 6 587.475
    1 -6 7 7731.37
    6 1 7 8366.72
    -1 6 7 9019.58
    -6 -1 7 7293.62
    6 1 7 7741.38
    -1 6 8 20186.8
    6 1 8 19457
    1 -6 8 20440.7
    -6 -1 8 19440.4
    6 1 8 18878.8
    6 1 9 4553.83
    -6 -1 9 5086.73
    -1 6 9 4141.17
    6 1 9 3653.69
    1 -6 9 3426.91
    -6 -1 10 1723.03
    1 -6 10 1440.52
    6 1 10 1827.89
    -1 6 10 1450.6
    6 1 11 5092.07
    -6 -1 11 4018.18
    1 -6 11 4194.37
    -1 6 11 5189.52
    -6 -1 12 5902.82
    -1 6 12 6449.8
    6 1 12 6246.21
    1 -6 12 4322.08
    -6 -1 13 3994.56
    6 1 13 3914.57
    1 -6 13 3217.27
    -1 6 13 3258.69
    -6 -1 14 303.231
    6 1 14 208.757
    1 -6 14 516.167
    -1 6 14 301.862
    -6 -1 15 3087.04
    -1 6 15 3617.6
    6 1 15 3215.95
    1 -6 15 3230.61
    -1 6 16 7755.39
    6 1 16 7473.5
    1 -6 16 9533.02
    -6 -1 16 7987.39
    -6 -1 17 3596.29
    -1 6 17 2428.45
    1 -6 17 2301.56
    6 1 17 2259.01
    -1 6 18 822.056
    -6 -1 18 651.481
    6 1 18 605.678
    1 -6 18 687.097
    1 -6 18 371.571
    6 1 19 895.63
    1 -6 19 1281.57
    1 -6 19 830.83
    -1 6 19 1802.71
    -1 6 20 3815.28
    1 -6 20 3992.78
    6 1 20 2701.28
    1 -6 20 3072.67
    -2 6 -19 2528.87
    -2 6 -19 2782.83
    6 2 -19 2044.72
    -6 -2 -19 2699.98
    -6 -2 -18 649.906
    -2 6 -18 1881.76
    -2 6 -18 788.536
    6 2 -18 1318.82
    -2 6 -17 3976.63
    -2 6 -17 4222.88
    -6 -2 -17 4720.35
    6 2 -17 4528.5
    -2 6 -16 335.205
    6 2 -16 1142.54
    -2 6 -16 337.039
    -6 -2 -16 752.704
    -2 6 -15 5382.06
    6 2 -15 5508.79
    -6 -2 -15 5152.7
    -2 6 -15 6929.69
    -2 6 -14 713.965
    6 2 -14 1029.49
    -6 -2 -14 404.338
    -2 6 -14 994.235
    -2 6 -13 7663.58
    -6 -2 -13 8337.9
    2 -6 -13 7361.64
    -2 6 -13 8300.28
    6 2 -13 6640.98
    2 -6 -12 -19.6266
    6 2 -12 147.799
    6 2 -12 -203.055
    -2 6 -12 -114.696
    -6 -2 -12 618.078
    2 -6 -12 237.239
    -2 6 -12 96.6252
    6 2 -11 7475.88
    6 2 -11 7755.24
    -2 6 -11 7245.53
    2 -6 -11 7401.17
    -6 -2 -11 6476.83
    2 -6 -11 7520.24
    -6 -2 -10 1527.08
    2 -6 -10 1261.26
    2 -6 -10 1608.69
    -2 6 -10 1349.15
    6 2 -10 1378.49
    -6 -2 -10 967.771
    -6 -2 -9 6048.29
    6 2 -9 5518.36
    -2 6 -9 6735.4
    2 -6 -9 6325.45
    -6 -2 -9 6070.34
    2 -6 -9 6239.72
    6 2 -8 157.58
    6 2 -8 326.055
    -2 6 -8 231.616
    2 -6 -8 287.837
    2 -6 -8 328.343
    -2 6 -8 392.919
    -6 -2 -8 442.598
    -6 -2 -8 106.573
    -2 6 -7 18726.3
    6 2 -7 20517.2
    -6 -2 -7 19262.9
    2 -6 -7 18580.1
    -2 6 -7 19852.6
    6 2 -7 19539.9
    -6 -2 -7 18051.3
    2 -6 -7 18366.3
    -2 6 -6 11224.4
    2 -6 -6 11566.2
    6 2 -6 10950.6
    2 -6 -6 10579.2
    -6 -2 -6 10876.2
    -2 6 -6 10398.7
    6 2 -6 10117
    -2 6 -5 22360.4
    6 2 -5 24126
    6 2 -5 23370.7
    2 -6 -5 22713.4
    -6 -2 -5 23974.3
    2 -6 -5 23134.6
    -2 6 -5 24844.8
    -2 6 -4 1428.65
    6 2 -4 1770.95
    6 2 -4 1711.14
    -6 -2 -4 1454.51
    -2 6 -4 1599.15
    2 -6 -4 2024.03
    2 -6 -4 1799.53
    -2 6 -3 15720.8
    2 -6 -3 14860.1
    -6 -2 -3 16775.8
    -2 6 -3 15889.9
    2 -6 -2 2369.45
    -2 6 -2 2265.91
    -6 -2 -2 2664.77
    -2 6 -2 2685.57
    -2 6 -1 14515.8
    -2 6 -1 13063.9
    -6 -2 -1 15176.6
    2 -6 -1 14931
    6 2 -1 14529
    2 -6 0 697.665
    -2 6 0 621.078
    -2 6 0 624.24
    6 2 0 792.911
    -6 -2 0 571.365
    -6 -2 1 14754.1
    2 -6 1 14450.3
    6 2 1 13639.9
    2 -6 1 15279.5
    -2 6 1 14947.2
    2 -6 2 3519.06
    -2 6 2 3106.18
    6 2 2 3244.81
    2 -6 2 3404.77
    -2 6 2 2938.08
    -6 -2 2 3212.98
    6 2 3 16461.1
    2 -6 3 15949.5
    -2 6 3 16013.2
    2 -6 3 15867.6
    6 2 3 16403.8
    -2 6 3 16689.9
    -2 6 4 1569.82
    2 -6 4 1796.76
    -2 6 4 1622.77
    6 2 4 1869.82
    2 -6 4 1704.29
    -2 6 5 24130.6
    -6 -2 5 23685.8
    6 2 5 23968.3
    2 -6 5 24550.8
    6 2 6 10547.5
    -2 6 6 9351.74
    -6 -2 6 10297.9
    -2 6 6 10782.1
    2 -6 6 10874.8
    -2 6 7 21462.8
    -2 6 7 23825.8
    -6 -2 7 21238.5
    6 2 7 22755.9
    2 -6 7 22661.1
    2 -6 8 412.757
    -2 6 8 481.597
    -2 6 8 461.826
    -6 -2 8 401.035
    6 2 8 702.273
    -2 6 9 8814.86
    -6 -2 9 8521.32
    2 -6 9 8425.64
    6 2 9 8306.77
    -6 -2 10 284.644
    2 -6 10 1019.49
    -2 6 10 724.09
    6 2 10 710.385
    2 -6 11 7212.3
    -6 -2 11 7582.96
    -2 6 11 7740.3
    6 2 11 6661.27
    6 2 12 83.4853
    2 -6 12 407.713
    -2 6 12 611.042
    -6 -2 12 408.317
    2 -6 13 6499.72
    -2 6 13 8158.17
    6 2 13 7464.56
    -6 -2 13 7258.28
    -6 -2 14 1520.66
    2 -6 14 890.82
    6 2 14 624.223
    -2 6 14 829.793
    6 2 15 5650.45
    2 -6 15 6039.8
    -2 6 15 6524.18
    -6 -2 15 5864.82
    6 2 16 600.93
    2 -6 16 317.998
    -6 -2 16 665.98
    -2 6 16 853.289
    2 -6 16 570.375
    -6 -2 17 4639.26
    -2 6 17 4401.53
    6 2 17 4325.75
    2 -6 17 4301.48
    2 -6 17 3225.6
    -6 -2 18 995.752
    2 -6 18 615.367
    2 -6 18 2023.47
    -2 6 18 1487.46
    6 2 18 895.377
    -6 -2 19 2593.28
    2 -6 19 2883.95
    6 2 19 1451.72
    2 -6 19 1653.82
    -2 6 19 1849.01
    -3 6 -19 1892.17
    6 3 -19 2443.91
    -3 6 -19 1842.85
    -6 -3 -19 2132.14
    6 3 -18 -150.729
    -3 6 -18 610.426
    -3 6 -18 299.222
    -6 -3 -18 231.173
    6 3 -17 2791.89
    -3 6 -17 4135.95
    -3 6 -17 3141.16
    -6 -3 -17 2862.46
    -3 6 -16 1752.41
    -3 6 -16 1123.07
    -6 -3 -16 925.01
    6 3 -16 1642.25
    6 3 -15 7520.34
    -3 6 -15 7922.58
    -6 -3 -15 7135.08
    -3 6 -15 7870.33
    6 3 -14 -13.1194
    -3 6 -14 564.845
    -3 6 -14 119.904
    3 -6 -14 230.757
    -6 -3 -14 -280.921
    -6 -3 -13 4342.11
    6 3 -13 3424.8
    -3 6 -13 4276.36
    3 -6 -13 4317.13
    -3 6 -13 4035.57
    6 3 -13 3884.73
    3 -6 -12 5668.38
    6 3 -12 5140.74
    6 3 -12 5804.92
    -3 6 -12 4139.06
    -6 -3 -12 5879.35
    -3 6 -12 5092.1
    3 -6 -12 5076.87
    3 -6 -12 5227.35
    -3 6 -11 6181.92
    3 -6 -11 5812.6
    -3 6 -11 6511.55
    3 -6 -11 5267.02
    6 3 -11 8177.85
    -6 -3 -11 5484.96
    3 -6 -11 6061.59
    3 -6 -10 261.324
    -3 6 -10 94.3942
    3 -6 -10 326.937
    6 3 -10 -51.9653
    -6 -3 -10 188.796
    3 -6 -10 -48.1811
    3 -6 -9 7517.94
    6 3 -9 7803.72
    -3 6 -9 7393.94
    3 -6 -9 7467.23
    -6 -3 -9 7688.13
    6 3 -9 8075.98
    3 -6 -9 7434.63
    -6 -3 -9 6941.35
    6 3 -8 6540.57
    -3 6 -8 7384.65
    -6 -3 -8 6689.39
    3 -6 -8 6228.82
    -6 -3 -8 6472.02
    3 -6 -8 7119.04
    6 3 -8 7234.44
    3 -6 -8 6941.71
    -3 6 -7 9477.77
    6 3 -7 10297.6
    3 -6 -7 8057.44
    -3 6 -7 9603.21
    6 3 -7 9658.15
    3 -6 -7 9476.55
    3 -6 -7 8709.85
    -6 -3 -7 10413.9
    -6 -3 -7 9944.65
    -3 6 -6 1632.68
    -3 6 -6 1325.37
    3 -6 -6 1262.39
    -6 -3 -6 1711.59
    3 -6 -6 1361.67
    6 3 -6 1675.86
    -6 -3 -6 1155.48
    6 3 -6 1500.65
    6 3 -5 25667.9
    3 -6 -5 24711.5
    6 3 -5 25162.6
    -3 6 -5 26393.2
    3 -6 -5 23821.8
    -6 -3 -5 24858.7
    -6 -3 -5 25084.3
    -3 6 -5 24945.4
    6 3 -4 400.744
    -3 6 -4 473.859
    -3 6 -4 498.666
    -6 -3 -4 381.058
    3 -6 -4 582.2
    6 3 -4 451.253
    -3 6 -3 16097.1
    -3 6 -3 15320.2
    -6 -3 -3 16360.9
    3 -6 -3 15822.5
    -6 -3 -2 594.061
    -3 6 -2 292.559
    3 -6 -2 272.583
    -3 6 -2 463.327
    -6 -3 -1 14252.4
    3 -6 -1 13302.5
    -3 6 -1 13587.8
    -3 6 -1 13778.1
    6 3 -1 14178.7
    -6 -3 0 2931.22
    3 -6 0 1982.55
    6 3 0 1768.4
    -3 6 0 1791.66
    -6 -3 1 15768.4
    6 3 1 16240.2
    -3 6 1 16285.9
    3 -6 1 15744.2
    6 3 2 528.226
    3 -6 2 499.142
    -3 6 2 355.57
    3 -6 2 404.198
    -6 -3 2 502.541
    -3 6 3 14876.8
    3 -6 3 14690.4
    3 -6 3 15376
    -3 6 3 15730
    6 3 3 15643.3
    3 -6 4 1186.87
    -6 -3 4 1376.26
    -3 6 4 1333.98
    -3 6 4 1024.38
    3 -6 4 1294.89
    6 3 4 1076.05
    -3 6 5 24038.8
    3 -6 5 24362.8
    3 -6 5 25606.9
    6 3 5 23151.5
    -6 -3 5 24833.2
    -3 6 5 25042.1
    -3 6 6 1881.79
    3 -6 6 1742.2
    -6 -3 6 1682.84
    -3 6 6 1844.6
    3 -6 6 1830.4
    -3 6 6 1540.65
    6 3 6 1619.33
    -3 6 7 9020.54
    3 -6 7 8134.66
    -3 6 7 9302.61
    -6 -3 7 9725.2
    6 3 7 9167.33
    -3 6 8 7637.51
    6 3 8 8237.73
    3 -6 8 8499.94
    -6 -3 8 7822.88
    -3 6 8 8131.44
    6 3 9 7178.49
    3 -6 9 6796.22
    -6 -3 9 7009.67
    -3 6 9 7582.17
    6 3 10 251.97
    -3 6 10 -45.867
    3 -6 10 685.872
    -6 -3 10 109.833
    6 3 11 7307.27
    3 -6 11 6992.04
    -6 -3 11 5398.46
    -3 6 11 6821.27
    -3 6 12 5427.94
    3 -6 12 5370.12
    6 3 12 5520.02
    -6 -3 12 5442.94
    6 3 13 3800.24
    -6 -3 13 5314.5
    3 -6 13 4480.4
    3 -6 13 4409.85
    -3 6 13 4250.29
    3 -6 14 -231.276
    3 -6 14 -144.793
    -3 6 14 -189.173
    -6 -3 14 -126.777
    6 3 14 422.297
    -3 6 15 9245.05
    3 -6 15 7715.15
    6 3 15 7170.81
    -6 -3 15 8548.63
    3 -6 15 8742.38
    -3 6 16 1351.49
    3 -6 16 1030.16
    3 -6 16 1141.71
    6 3 16 351.439
    -6 -3 16 437.423
    6 3 17 3869.35
    3 -6 17 3773.35
    -6 -3 17 4142.9
    3 -6 17 2987.32
    -3 6 17 4052.64
    3 -6 18 295.538
    -6 -3 18 -22.2246
    -3 6 18 673.486
    6 3 18 -42.9626
    3 -6 18 9.22541
    6 3 19 2594.28
    -3 6 19 2477.5
    -6 -3 19 2533.59
    3 -6 19 2867.66
    3 -6 19 1443.25
    -4 6 -19 1717.33
    6 4 -19 843.446
    -6 -4 -19 682.593
    6 4 -18 3092.81
    -4 6 -18 4274.52
    -6 -4 -18 3493.42
    -4 6 -18 4725.22
    6 4 -17 2209.18
    -4 6 -17 2957.79
    -4 6 -17 2074.53
    -6 -4 -17 1496.57
    -4 6 -16 1360.86
    4 -6 -16 1917.76
    -6 -4 -16 1016.77
    -4 6 -16 1137.28
    6 4 -16 1298.79
    6 4 -15 2286.19
    -6 -4 -15 1941.15
    -4 6 -15 1909.93
    -4 6 -15 2536.29
    4 -6 -15 2509.86
    4 -6 -14 9933.43
    -4 6 -14 9496.05
    -4 6 -14 9834.98
    -6 -4 -14 9876.92
    6 4 -14 9534.97
    -4 6 -13 1988.85
    6 4 -13 1331.35
    -4 6 -13 1101.52
    4 -6 -13 1125.87
    -6 -4 -13 1358.2
    6 4 -12 422.146
    4 -6 -12 560.747
    -4 6 -12 848.994
    -4 6 -12 610.372
    4 -6 -12 742.94
    -6 -4 -12 545.196
    4 -6 -11 2192.9
    4 -6 -11 2441.87
    -4 6 -11 2185.62
    -6 -4 -11 2612.24
    -4 6 -11 2449.6
    6 4 -11 2286.69
    6 4 -10 17126
    4 -6 -10 16448.7
    -4 6 -10 16659.7
    -4 6 -10 16733.5
    -6 -4 -10 16039.1
    6 4 -10 16812.7
    4 -6 -10 16098.1
    4 -6 -10 15722
    6 4 -9 4040.03
    4 -6 -9 4877.55
    6 4 -9 4097.56
    -4 6 -9 4901.03
    -6 -4 -9 4255.38
    4 -6 -9 4964.01
    4 -6 -9 3958.56
    -6 -4 -9 4717.07
    6 4 -8 1712.41
    4 -6 -8 2633.92
    -6 -4 -8 2607.78
    -4 6 -8 2159.72
    4 -6 -8 2336.49
    4 -6 -8 2099.77
    -6 -4 -8 2413.85
    6 4 -8 1810.28
    4 -6 -7 4217.52
    4 -6 -7 4225.09
    -4 6 -7 4189.18
    4 -6 -7 4570.99
    -6 -4 -7 4144.33
    6 4 -7 4625.77
    -6 -4 -7 4486.61
    6 4 -7 4121.46
    -6 -4 -6 12865
    4 -6 -6 12304.1
    -4 6 -6 11781.3
    -4 6 -6 13319.5
    6 4 -6 12766.8
    4 -6 -6 13124.6
    -6 -4 -6 12762.1
    4 -6 -6 12890.8
    6 4 -6 13932.7
    4 -6 -5 7770.3
    -4 6 -5 7308.88
    -4 6 -5 7311.93
    -6 -4 -5 7862.47
    -6 -4 -5 6873.19
    6 4 -5 7960.17
    6 4 -5 9049.66
    4 -6 -5 7281.37
    4 -6 -4 479.96
    -6 -4 -4 1079.05
    6 4 -4 590.993
    6 4 -4 832.835
    -4 6 -4 473.08
    -4 6 -4 676.149
    -6 -4 -4 658.053
    -4 6 -3 9917.4
    4 -6 -3 8638.96
    -4 6 -3 10081.2
    -6 -4 -3 9518
    -6 -4 -3 10666.6
    6 4 -3 10633.9
    -6 -4 -2 21387.5
    -6 -4 -2 22204.1
    4 -6 -2 21503.5
    -4 6 -2 20150.4
    6 4 -1 3877.56
    4 -6 -1 3624.96
    -4 6 -1 4168.36
    -6 -4 -1 3531.68
    4 -6 0 1038.02
    -6 -4 0 914.339
    -4 6 0 1175.4
    6 4 0 1196.69
    -6 -4 1 3186.63
    6 4 1 3102.38
    4 -6 1 3325.39
    -4 6 1 2705.71
    4 -6 2 21019.4
    4 -6 2 21593
    -6 -4 2 20636.4
    6 4 2 22091
    -4 6 2 22203.6
    4 -6 3 9072.05
    -6 -4 3 9730.34
    -4 6 3 10268.2
    6 4 3 9455.88
    4 -6 3 9862.64
    6 4 4 737.03
    4 -6 4 773.982
    -4 6 4 521.555
    4 -6 4 661.36
    -6 -4 4 800.097
    -4 6 5 6546.08
    4 -6 5 5890.71
    -6 -4 5 6343.48
    4 -6 5 7003.55
    6 4 5 6355.63
    4 -6 5 5638.63
    4 -6 6 11155.2
    4 -6 6 11317.5
    -6 -4 6 11306.2
    -4 6 6 12029.9
    4 -6 6 11806
    6 4 6 11541.8
    4 -6 7 3134.78
    -4 6 7 2738.54
    4 -6 7 3249.34
    -4 6 7 2782.11
    -6 -4 7 2935.25
    4 -6 7 2887.06
    6 4 7 3014.11
    4 -6 8 2495.22
    -6 -4 8 2887.12
    4 -6 8 2763.16
    -4 6 8 2497.97
    -4 6 8 2605.62
    6 4 8 2155.19
    4 -6 8 2379.78
    6 4 9 3659.34
    -6 -4 9 3900.81
    4 -6 9 4316.9
    4 -6 9 4355.32
    -4 6 9 5075.91
    -6 -4 10 16808.2
    4 -6 10 16782.4
    6 4 10 16773.4
    4 -6 10 17001.4
    4 -6 11 1799.23
    -6 -4 11 1848.38
    4 -6 11 1906.58
    6 4 11 1509.29
    -4 6 12 468.957
    -6 -4 12 699.064
    6 4 12 292.406
    4 -6 12 463.755
    4 -6 12 305.442
    4 -6 13 1966.96
    6 4 13 1397.62
    -6 -4 13 1793.29
    4 -6 13 1680.11
    -4 6 13 2034.29
    -6 -4 14 11677.6
    4 -6 14 7991.39
    6 4 14 8930.02
    -4 6 14 10096
    4 -6 14 9148.77
    -6 -4 15 2446.46
    4 -6 15 2092.13
    -4 6 15 2759.84
    4 -6 15 3353.14
    6 4 15 2463.08
    6 4 16 915.536
    4 -6 16 1366.75
    -4 6 16 2412.25
    4 -6 16 1757.21
    -6 -4 16 1723.21
    -6 -4 17 1403.03
    4 -6 17 2662.69
    6 4 17 3055.85
    4 -6 17 2692.74
    -4 6 17 3285.58
    -6 -4 18 3964.12
    -4 6 18 4220.35
    6 4 18 4370.77
    4 -6 18 3824.19
    -6 -4 19 1688.66
    6 4 19 1490.23
    -4 6 19 1881.96
    4 -6 19 1111.3
    -5 6 -19 923.974
    -6 -5 -19 858.632
    6 5 -19 1089.59
    6 5 -18 98.0988
    -5 6 -18 -111.139
    -6 -5 -18 -216.541
    6 5 -17 1065.57
    -6 -5 -17 1364.42
    -5 6 -17 1154.55
    5 -6 -17 977.363
    6 5 -16 3983.89
    -5 6 -16 3988.6
    5 -6 -16 3419.38
    -6 -5 -16 3262.14
    6 5 -15 2916.41
    -5 6 -15 2952.77
    5 -6 -15 2829.43
    -5 6 -15 2907.94
    -6 -5 -15 3317.38
    6 5 -14 -33.4293
    -6 -5 -14 -234.029
    6 5 -14 -78.2252
    5 -6 -14 79.7882
    -5 6 -14 339.982
    -5 6 -14 325.369
    5 -6 -13 4881.88
    5 -6 -13 5250.17
    -5 6 -13 4770.32
    -5 6 -13 4910.55
    -6 -5 -13 4464.57
    6 5 -13 4372.93
    5 -6 -12 12815.9
    6 5 -12 13529.7
    -5 6 -12 14026.9
    -5 6 -12 13933.1
    5 -6 -12 15328.7
    -6 -5 -12 15413.5
    6 5 -11 2438.28
    -5 6 -11 3115.04
    -5 6 -11 2560.64
    -6 -5 -11 3372.35
    5 -6 -11 2904.53
    5 -6 -11 2922.83
    -6 -5 -10 322.074
    6 5 -10 178.588
    -5 6 -10 -59.7108
    5 -6 -10 -254.868
    5 -6 -10 45.422
    6 5 -10 8.61925
    -5 6 -10 153.701
    6 5 -9 3539.44
    5 -6 -9 3530.54
    -5 6 -9 2458.96
    -5 6 -9 2981.15
    5 -6 -9 3054.6
    -6 -5 -9 2790.18
    6 5 -9 3071.64
    -6 -5 -8 8222.62
    -5 6 -8 9171.11
    5 -6 -8 9376.87
    -6 -5 -8 8142.23
    6 5 -8 8661.94
    5 -6 -8 8422.07
    6 5 -8 9380.83
    5 -6 -8 8879.06
    5 -6 -7 6122.92
    6 5 -7 6909.82
    -6 -5 -7 7155.16
    5 -6 -7 6984.79
    6 5 -7 6478.46
    -6 -5 -7 6368.37
    5 -6 -7 7131.56
    -5 6 -7 7070.14
    6 5 -6 1011.84
    5 -6 -6 909.16
    5 -6 -6 881.524
    -5 6 -6 993.826
    -6 -5 -6 1077.69
    6 5 -6 985.421
    -6 -5 -6 871.613
    5 -6 -5 4960.46
    6 5 -5 4411.12
    -5 6 -5 5049.38
    5 -6 -5 5396.54
    6 5 -5 5374.65
    -6 -5 -5 5136.53
    -6 -5 -5 5553.38
    -5 6 -4 17161.4
    5 -6 -4 16971.9
    -6 -5 -4 17741.8
    6 5 -4 16239.3
    5 -6 -4 17709.6
    6 5 -4 18495.6
    -6 -5 -4 16664.9
    6 5 -3 3027.85
    -6 -5 -3 2674.04
    5 -6 -3 2871.33
    -5 6 -3 2675.53
    -6 -5 -3 2805.04
    -6 -5 -3 2715.51
    5 -6 -3 3167.77
    5 -6 -2 4010.45
    -5 6 -2 4211.42
    -6 -5 -2 3769.29
    -6 -5 -2 4183.19
    5 -6 -1 5260.39
    -6 -5 -1 5500.14
    -5 6 -1 5475.83
    -6 -5 -1 5045.58
    6 5 -1 5992.49
    -5 6 0 32080.8
    -6 -5 0 30718.7
    6 5 0 32760.3
    -6 -5 0 31142.6
    5 -6 0 32595.5
    5 -6 1 5700.81
    -5 6 1 6832.66
    -6 -5 1 6172
    -6 -5 1 5933.84
    6 5 1 6652.81
    5 -6 1 5349.94
    6 5 2 4103.99
    5 -6 2 4392.18
    -6 -5 2 4146.42
    -5 6 2 4002.22
    5 -6 2 4016.25
    -6 -5 2 4534.48
    5 -6 3 2848.72
    -5 6 3 2891.18
    -6 -5 3 2629.24
    5 -6 3 3164.17
    -6 -5 3 2416.75
    6 5 3 2665.62
    5 -6 4 16812.2
    -5 6 4 16538
    -6 -5 4 16861.9
    6 5 4 17164.6
    -6 -5 4 16392.7
    5 -6 4 16358.4
    5 -6 5 7053.1
    -6 -5 5 5917.25
    -6 -5 5 6446.06
    -5 6 5 6650.34
    6 5 5 6199.3
    5 -6 5 6490.63
    -6 -5 6 634.901
    5 -6 6 880.856
    -5 6 6 727.018
    -6 -5 6 614.818
    6 5 6 711.093
    5 -6 6 664.61
    -5 6 7 7342.53
    6 5 7 8059.63
    -6 -5 7 7576.34
    -5 6 7 8006.1
    -6 -5 7 8127.91
    5 -6 7 8720.24
    5 -6 7 8217.9
    -6 -5 8 9872.72
    5 -6 8 9558.36
    6 5 8 9702.83
    5 -6 8 9694.26
    -6 -5 8 10355.7
    -5 6 8 10009.2
    -6 -5 9 3035.55
    -6 -5 9 2807.19
    6 5 9 2521.79
    5 -6 9 2497.68
    -5 6 9 2762.93
    5 -6 9 3367.04
    5 -6 10 90.9364
    -6 -5 10 273.325
    5 -6 10 -86.9592
    6 5 10 19.6449
    6 5 11 2631.42
    -6 -5 11 2520.14
    5 -6 11 3264.38
    5 -6 11 2746.48
    -6 -5 12 14113.3
    5 -6 12 11833.2
    6 5 12 13500.7
    5 -6 12 14244.8
    6 5 13 5063.44
    -6 -5 13 5919.01
    5 -6 13 4850.75
    -6 -5 14 225.021
    6 5 14 -53.5642
    -5 6 14 152.323
    5 -6 14 -71.7902
    -6 -5 15 1892.61
    -5 6 15 3466.83
    6 5 15 3456.7
    5 -6 15 3315.77
    -5 6 16 4875.25
    5 -6 16 4071.37
    6 5 16 4612.42
    -6 -5 16 4372.08
    5 -6 17 203.266
    -6 -5 17 1375.92
    6 5 17 518.338
    -5 6 17 1312.36
    -6 -5 18 320.721
    6 5 18 30.2264
    -5 6 18 96.6114
    5 -6 18 176.395
    -6 -5 19 881.594
    6 5 19 812.077
    -5 6 19 1580.15
    5 -6 19 869.851
    6 6 -19 581.328
    -6 6 -19 191.658
    -6 -6 -19 973.533
    6 6 -18 926.326
    6 -6 -18 493.003
    -6 6 -18 1175.27
    -6 -6 -18 1089.79
    -6 6 -17 3082.76
    6 6 -17 1821.27
    6 -6 -17 2552.11
    -6 -6 -17 2329.16
    6 6 -16 3230.7
    -6 6 -16 3179.86
    6 -6 -16 3138.8
    -6 -6 -16 2677.17
    -6 6 -15 3311.51
    -6 -6 -15 3580.97
    6 -6 -15 3447.08
    6 6 -15 2681.98
    6 6 -14 1540.25
    -6 -6 -14 2038.57
    6 -6 -14 2186.67
    -6 6 -14 1572.72
    6 6 -13 3603.98
    -6 6 -13 3275.82
    6 -6 -13 3502.85
    6 -6 -13 2717.55
    -6 -6 -13 3593.74
    6 6 -12 2944.44
    6 -6 -12 4195.26
    6 -6 -12 4474.47
    -6 6 -12 3869.83
    -6 -6 -12 4432.72
    -6 6 -11 6434.74
    -6 -6 -11 6923.33
    6 -6 -11 6580.74
    6 6 -11 7176.5
    6 -6 -11 7097.4
    6 6 -11 7722.35
    6 6 -10 5043.11
    -6 -6 -10 4264.12
    6 -6 -10 4988.85
    6 -6 -10 4273.06
    -6 6 -10 4997.52
    6 6 -10 4286.25
    6 -6 -9 10055.7
    -6 6 -9 9494.87
    -6 -6 -9 9909.49
    6 6 -9 11036.6
    6 -6 -9 8723.25
    6 6 -9 9632.75
    6 6 -8 5678.11
    6 -6 -8 5663.55
    6 -6 -8 5130.34
    -6 6 -8 5727.41
    -6 -6 -8 5094.43
    6 6 -8 4674.83
    6 6 -7 9201.46
    -6 6 -7 8311.31
    6 -6 -7 8376.2
    -6 -6 -7 9591.82
    6 -6 -7 8080.25
    6 6 -7 7970.5
    -6 -6 -6 3352.12
    -6 -6 -6 2590.06
    6 -6 -6 2410.23
    6 6 -6 2397.44
    6 6 -6 2904.08
    6 -6 -6 2386.56
    -6 -6 -5 1761.68
    6 -6 -5 1749.03
    -6 -6 -5 1548.89
    6 -6 -5 1745.21
    6 6 -5 1859.37
    6 6 -5 1900.63
    -6 -6 -4 7259.01
    -6 -6 -4 6435.59
    6 -6 -4 6775.99
    6 6 -4 6695.15
    6 -6 -4 6621.37
    6 6 -4 6843.5
    -6 -6 -4 7089.24
    -6 6 -3 3884.03
    6 -6 -3 3930.06
    -6 -6 -3 3880.36
    -6 -6 -3 4617.67
    6 6 -3 4047.53
    6 -6 -3 3986.8
    -6 -6 -3 4250.18
    -6 -6 -2 7623.24
    -6 6 -2 7216.38
    -6 -6 -2 5774.32
    6 -6 -2 7670.35
    6 6 -1 4257.17
    -6 6 -1 4809.04
    6 -6 -1 4937.67
    -6 -6 -1 4499.88
    -6 -6 -1 4299.09
    -6 -6 0 25680.6
    -6 6 0 26063.1
    -6 -6 0 24290
    6 -6 0 27103.8
    6 6 0 27228.2
    6 -6 1 3932.75
    -6 6 1 4675.72
    6 -6 1 4330.84
    -6 -6 1 4084.52
    -6 -6 1 4420.02
    -6 -6 1 3874.95
    6 6 1 3562.74
    -6 -6 2 6842.9
    -6 6 2 7005.86
    6 -6 2 6774.85
    -6 -6 2 6349.28
    6 6 2 8068.61
    6 -6 2 6316.84
    -6 -6 3 5066.41
    -6 -6 3 4788.37
    6 -6 3 4371.5
    6 -6 3 5650.5
    6 6 3 4618.59
    -6 6 3 5241.47
    6 -6 4 7719.15
    -6 -6 4 8062.77
    -6 6 4 7879.32
    -6 -6 4 7112.16
    6 -6 4 7065.1
    6 6 4 6965.09
    6 -6 5 2092.75
    6 6 5 1758.15
    6 -6 5 1848.27
    -6 -6 5 2053.3
    -6 6 5 2141.58
    -6 -6 5 2142.4
    6 -6 6 4012.54
    6 6 6 3429.69
    -6 6 6 4189.41
    6 -6 6 3926.03
    -6 -6 6 3368.11
    -6 -6 6 4366.07
    6 -6 7 8763.76
    -6 -6 7 10084.2
    6 -6 7 9020.16
    6 6 7 9122.05
    -6 -6 7 9578.7
    6 6 8 6490.41
    6 -6 8 5062.34
    6 -6 8 6237.09
    -6 -6 8 5153.65
    -6 6 8 5597.8
    -6 -6 8 6278.54
    -6 -6 9 11169.9
    -6 6 9 11647
    6 -6 9 12346.2
    6 6 9 11941.5
    -6 -6 9 12375.2
    6 -6 9 11500.2
    -6 -6 10 4592.71
    6 -6 10 4048.1
    6 6 10 4509.43
    6 -6 10 4228.84
    6 -6 11 6514.7
    -6 -6 11 6382.4
    6 -6 11 7811.59
    6 6 11 6513.5
    6 -6 12 3930.1
    -6 -6 12 3726.3
    6 -6 12 4343.29
    6 6 12 3548.86
    6 -6 13 3900.73
    6 6 13 2681.21
    -6 -6 13 3344.34
    6 -6 13 3547.81
    6 -6 14 2351.1
    6 -6 14 2482.57
    6 6 14 2448.14
    -6 -6 14 3239.85
    6 -6 15 2232.49
    6 6 15 2354.88
    -6 -6 15 2275.43
    -6 6 16 2274.1
    6 -6 16 3214.26
    6 6 16 3042.33
    -6 -6 16 2650.37
    -6 -6 17 3298.58
    -6 6 17 1499.54
    6 -6 17 2572.12
    6 6 17 2629.12
    6 -6 18 195.808
    6 6 18 278.921
    -6 -6 18 1678.37
    -6 6 18 -82.1528
    -6 6 19 754.642
    -6 -6 19 735.471
    6 -6 19 1741.71
    6 6 19 1268.16
    -6 -7 -18 6206.86
    7 -6 -18 3894.71
    -7 6 -18 4147.39
    6 7 -18 5159.21
    6 7 -17 580.182
    7 -6 -17 202.267
    -7 6 -17 165.89
    -6 -7 -17 962.381
    6 7 -16 141.311
    -6 -7 -16 641.012
    -7 6 -16 -29.3968
    7 -6 -16 94.1908
    7 -6 -15 1479.35
    -7 6 -15 1528.59
    -6 -7 -15 1703.75
    6 7 -15 1260.77
    -7 6 -14 13425.1
    7 -6 -14 14530.1
    -6 -7 -14 14587.8
    6 7 -14 12857.2
    6 7 -13 1046.06
    7 -6 -13 906.663
    -7 6 -13 1480.19
    -6 -7 -13 1352.22
    7 -6 -13 1004.95
    6 7 -12 783.567
    7 -6 -12 528.283
    -6 -7 -12 311.015
    7 -6 -12 451.117
    -7 6 -12 354.252
    6 7 -11 695.629
    6 7 -11 1140.63
    7 -6 -11 1148.18
    -7 6 -11 1290.19
    7 -6 -11 1114.67
    -6 -7 -11 1495.77
    7 -6 -10 14509.3
    7 -6 -10 14760.5
    -7 6 -10 16424.6
    -6 -7 -10 15278
    6 7 -10 16382.8
    6 7 -10 15506
    6 7 -9 4086.03
    7 -6 -9 3803.92
    -6 -7 -9 3653.09
    7 -6 -9 4071.48
    6 7 -9 3639.65
    -7 6 -9 3259.74
    6 7 -8 143.324
    6 7 -8 529.694
    7 -6 -8 292.375
    -6 -7 -8 56.8044
    7 -6 -8 128.246
    -7 6 -8 220.829
    7 -6 -7 1677.53
    6 7 -7 1721.33
    7 -6 -7 1639.32
    -7 6 -7 1597.53
    -6 -7 -7 1704.21
    6 7 -7 1476.44
    7 -6 -6 14759.7
    7 -6 -6 15015.8
    -7 6 -6 16626.6
    6 7 -6 16975.6
    6 7 -6 15999.4
    -6 -7 -6 14589.8
    -6 -7 -5 295.244
    -7 6 -5 289.421
    7 -6 -5 532.057
    -6 -7 -5 508.818
    6 7 -5 42.294
    7 -6 -5 210.637
    6 7 -5 296.743
    6 7 -4 1511.68
    -6 -7 -4 757.367
    7 -6 -4 590.679
    -6 -7 -4 1182.65
    6 7 -4 1153.85
    -7 6 -4 1486.32
    -6 -7 -4 1484.76
    7 -6 -4 1008.28
    7 -6 -3 46.8466
    -6 -7 -3 84.0024
    -6 -7 -3 -90.6325
    6 7 -3 -91.1703
    7 -6 -3 12.6575
    -6 -7 -3 -15.7337
    -6 -7 -2 20940.2
    -6 -7 -2 21506.2
    7 -6 -2 19038.5
    6 7 -2 20589.5
    -6 -7 -2 20817.4
    -6 -7 -1 8197.91
    -7 6 -1 8396.47
    -6 -7 -1 7998.36
    -6 -7 -1 8098.05
    7 -6 -1 7828.67
    6 7 -1 8052.67
    -6 -7 0 2969.82
    7 -6 0 2784.73
    -6 -7 0 3378
    -6 -7 0 2971.25
    -7 6 0 3283.57
    6 7 0 4049.5
    -6 -7 1 6536.13
    6 7 1 7678.45
    -6 -7 1 8034.05
    -7 6 1 7849.09
    -6 -7 1 8293.72
    7 -6 1 7968.74
    7 -6 1 7752.65
    -6 -7 2 18546.2
    -7 6 2 18679.3
    6 7 2 17293.5
    7 -6 2 17939
    -6 -7 2 18104.1
    7 -6 2 19320.7
    -6 -7 3 24.6072
    7 -6 3 -42.3785
    6 7 3 100.241
    7 -6 3 259.057
    -6 -7 3 179.037
    -7 6 3 37.2583
    6 7 4 1170.9
    -6 -7 4 1134.8
    7 -6 4 1184
    -7 6 4 1345.59
    7 -6 4 1243.07
    -6 -7 4 1457.11
    -6 -7 5 937.203
    -7 6 5 918.537
    7 -6 5 597.466
    6 7 5 673.029
    -6 -7 5 616.638
    7 -6 5 497.37
    7 -6 6 16497.6
    -6 -7 6 17465.6
    6 7 6 17379.8
    7 -6 6 17687.5
    -6 -7 6 17601.2
    6 7 7 1698.86
    -6 -7 7 1585.1
    7 -6 7 1574.94
    -6 -7 7 1725.8
    7 -6 7 1336.74
    7 -6 8 81.227
    -6 -7 8 142.836
    -6 -7 8 275.912
    -7 6 8 25.3323
    6 7 8 -191.297
    7 -6 8 81.5517
    7 -6 9 3988.89
    6 7 9 3816.79
    -6 -7 9 4041.13
    -6 -7 9 3624.39
    7 -6 9 3482.95
    -7 6 9 4156.03
    7 -6 10 15976.1
    6 7 10 16833.6
    -6 -7 10 16238.9
    7 -6 10 17383.9
    7 -6 11 1724.81
    7 -6 11 1820.49
    6 7 11 1593.96
    -6 -7 11 1956.86
    7 -6 12 900.963
    7 -6 12 414.23
    6 7 12 -195.9
    -6 -7 12 352.879
    6 7 13 1051.33
    7 -6 13 525.171
    7 -6 13 1371.64
    -6 -7 13 724.771
    7 -6 14 11832.6
    -6 -7 14 11916.8
    6 7 14 11919.5
    -6 -7 15 1571.15
    6 7 15 1869.05
    7 -6 15 1027.48
    7 -6 16 129.776
    -6 -7 16 403.999
    6 7 16 -192.143
    7 -6 17 393.4
    -6 -7 17 90.5398
    -7 6 17 -169.07
    6 7 17 297.918
    -6 -7 18 6121.16
    7 -6 18 6534.59
    6 7 18 5505.98
    5 7 -19 2853.22
    7 -5 -19 2091.08
    -7 5 -19 2886.72
    -5 -7 -19 2255.4
    5 7 -18 539.813
    7 -5 -18 -237.216
    -7 5 -18 298.058
    -5 -7 -18 416.901
    5 7 -17 3363.34
    7 -5 -17 3313.42
    -7 5 -17 2300.54
    -5 -7 -17 2478.87
    -5 -7 -16 1544.31
    5 7 -16 2776.05
    5 7 -16 2839.74
    7 -5 -16 1837.77
    -7 5 -16 2508.53
    7 -5 -15 2010.54
    5 7 -15 2606.81
    -7 5 -15 1642.61
    -5 -7 -15 2517.1
    -5 -7 -14 312.923
    5 7 -14 278.766
    7 -5 -14 130.431
    -7 5 -14 527.372
    7 -5 -13 5134.99
    5 7 -13 6363.47
    -7 5 -13 6252.25
    -5 -7 -13 6387.3
    -5 -7 -12 3158.27
    7 -5 -12 3010.22
    5 7 -12 2947.04
    5 7 -12 3603.76
    7 -5 -12 3581.16
    -7 5 -12 2598.24
    -7 5 -11 7217.89
    7 -5 -11 7442.99
    7 -5 -11 8211.05
    -5 -7 -11 8058.57
    5 7 -11 8642.78
    5 7 -11 8696.38
    -5 -7 -10 319.512
    5 7 -10 77.6737
    7 -5 -10 9.8926
    7 -5 -10 39.4646
    -7 5 -10 -91.727
    5 7 -10 39.1482
    7 -5 -9 5673.95
    7 -5 -9 5217.17
    -7 5 -9 5173.29
    -5 -7 -9 5006.2
    5 7 -9 6240.52
    5 7 -9 4970.91
    7 -5 -8 6230.72
    5 7 -8 6935.67
    7 -5 -8 5698.17
    -7 5 -8 6680.99
    -5 -7 -8 5720.74
    5 7 -8 6212.92
    5 7 -7 7702.69
    -5 -7 -7 7233.47
    7 -5 -7 7281.07
    7 -5 -7 6748.45
    5 7 -7 7364.63
    -7 5 -7 6591.24
    7 -5 -6 2343.35
    5 7 -6 2270.94
    -7 5 -6 1971.23
    -5 -7 -6 1904.33
    7 -5 -6 1698.76
    5 7 -6 1827.88
    7 -5 -5 8409.11
    -5 -7 -5 8135.83
    -5 -7 -5 8994.79
    -7 5 -5 7886.12
    5 7 -5 8882.76
    5 7 -5 8955.92
    7 -5 -5 8050.69
    5 7 -4 1399.94
    -7 5 -4 1241.32
    7 -5 -4 1229.16
    7 -5 -4 1188.58
    -5 -7 -4 1641.57
    -5 -7 -4 1212.97
    5 7 -4 1324.15
    7 -5 -3 10915.2
    -5 -7 -3 11068.9
    -5 -7 -3 10968.9
    5 7 -3 11935.6
    -5 -7 -3 10900.8
    7 -5 -3 10375.8
    -7 5 -3 10755.4
    7 -5 -2 752.005
    7 -5 -2 1057.26
    -5 -7 -2 1413.37
    -5 -7 -2 1136.82
    -5 -7 -2 1406.66
    -7 5 -2 1248.63
    5 7 -2 1185.22
    -5 -7 -2 1078.57
    -5 -7 -1 15551.7
    7 -5 -1 14401.7
    -7 5 -1 14950.4
    7 -5 -1 13658
    -5 -7 -1 13856.9
    5 7 -1 15472.5
    -5 -7 -1 16171.6
    5 7 0 34703.3
    -7 5 0 34597.1
    7 -5 0 33348.1
    -5 -7 0 33773.9
    -5 -7 0 33411.2
    7 -5 0 35834.6
    -5 -7 0 34257.8
    -7 5 1 16922.3
    -5 -7 1 16495.8
    7 -5 1 16472.5
    7 -5 1 15939.4
    -5 -7 1 17273.3
    5 7 1 16083
    -5 -7 2 1118.67
    7 -5 2 1290.69
    5 7 2 1211.93
    -7 5 2 1093.7
    -7 5 2 1142.13
    7 -5 2 1081.51
    -5 -7 2 983.763
    7 -5 3 12562.4
    -7 5 3 13013.6
    5 7 3 13505.8
    7 -5 3 12225
    -5 -7 3 12828.1
    -5 -7 3 12333.8
    -5 -7 4 2683.02
    -5 -7 4 2454.85
    7 -5 4 2565.48
    -7 5 4 2490.27
    7 -5 4 2623.55
    5 7 4 2744.41
    7 -5 5 8318.9
    -5 -7 5 8165.11
    -5 -7 5 8413.6
    5 7 5 7740.49
    7 -5 5 8229.25
    -7 5 5 8184.23
    7 -5 6 1493.21
    -5 -7 6 1804.37
    -5 -7 6 1988.33
    7 -5 6 1365.37
    5 7 6 1656.78
    -5 -7 7 9141.33
    -5 -7 7 8259.76
    7 -5 7 8098.22
    5 7 7 8593.76
    7 -5 7 7987.49
    5 7 8 6608.21
    7 -5 8 7129.82
    -5 -7 8 6588.97
    7 -5 8 6075.45
    -7 5 8 6213.93
    5 7 9 7094.87
    -7 5 9 6295.96
    7 -5 9 6630.55
    -5 -7 9 5778.52
    7 -5 9 6706.22
    7 -5 10 -55.6214
    7 -5 10 315.579
    -5 -7 10 84.6625
    5 7 10 -27.1988
    -7 5 10 177.473
    -5 -7 11 6656.12
    7 -5 11 8224.85
    7 -5 11 7854.22
    5 7 11 7672.43
    5 7 12 3311.42
    7 -5 12 4248.73
    7 -5 12 3804.84
    -5 -7 12 4135.83
    -5 -7 13 6672.28
    5 7 13 6109.67
    7 -5 13 6130.68
    7 -5 13 5462.99
    -5 -7 14 51.1579
    5 7 14 -79.1229
    7 -5 14 207.58
    -5 -7 15 2020.97
    5 7 15 2244.54
    7 -5 15 2396.81
    5 7 16 1536.35
    -5 -7 16 1684.62
    7 -5 16 1472.93
    5 7 17 2079.09
    -5 -7 17 2548.01
    7 -5 17 1365.94
    -7 5 18 1073.45
    7 -5 18 964.559
    -5 -7 18 1288.37
    5 7 18 45.6515
    -7 5 19 2743.73
    -5 -7 19 2506.45
    5 7 19 1472.99
    7 -5 19 2822.41
    -4 -7 -19 1367.92
    4 7 -19 999.672
    7 -4 -19 740.695
    -7 4 -19 740.753
    -4 -7 -18 -2.02243
    4 7 -18 581.504
    7 -4 -18 282.171
    -7 4 -18 64.2352
    7 -4 -17 1468.93
    -4 -7 -17 1618.51
    4 7 -17 2965.77
    -7 4 -17 1989.7
    4 7 -17 2058.11
    4 7 -16 1828.77
    4 7 -16 1559.23
    7 -4 -16 2112.71
    -4 -7 -16 1888.37
    -7 4 -16 2263.96
    4 7 -15 2202.4
    -7 4 -15 1955.38
    7 -4 -15 2478.18
    -4 -7 -15 1692.96
    7 -4 -14 791.193
    4 7 -14 496.314
    -7 4 -14 18.4418
    -4 -7 -14 293.908
    7 -4 -13 7680.74
    -7 4 -13 7977.9
    -4 -7 -13 8227.17
    4 7 -13 8767.03
    4 7 -12 1652.09
    7 -4 -12 1476.04
    -4 -7 -12 1452.46
    4 7 -12 1082.06
    -7 4 -12 1076.67
    4 7 -11 15333.4
    4 7 -11 13789.6
    7 -4 -11 13699.8
    7 -4 -11 13751.1
    -7 4 -11 14018.5
    -4 -7 -11 14199.4
    4 7 -10 460.99
    7 -4 -10 -116.966
    7 -4 -10 214.889
    -7 4 -10 309.763
    -4 -7 -10 131.915
    4 7 -10 143.024
    4 7 -9 4968.79
    4 7 -9 5097.98
    7 -4 -9 5035.67
    -7 4 -9 4695.04
    -4 -7 -9 5104.11
    7 -4 -9 5201.24
    4 7 -8 3755.43
    7 -4 -8 3016.14
    -4 -7 -8 3523.11
    7 -4 -8 3339.57
    -7 4 -8 3186.13
    4 7 -8 3591.53
    4 7 -7 12711.6
    -4 -7 -7 12166.4
    4 7 -7 12256
    7 -4 -7 11866.1
    -7 4 -7 11505.2
    -4 -7 -7 11342.9
    7 -4 -7 11609.8
    4 7 -6 1179.3
    7 -4 -6 1184.9
    -4 -7 -6 745.554
    -4 -7 -6 1027.25
    -7 4 -6 781.128
    7 -4 -6 1115.46
    4 7 -6 1036.75
    -4 -7 -5 4714.54
    7 -4 -5 3805.05
    4 7 -5 4348.04
    7 -4 -5 4183.33
    -7 4 -5 4109.21
    4 7 -5 4304.06
    -4 -7 -5 4168.71
    7 -4 -4 7315.93
    7 -4 -4 7320.93
    -7 4 -4 7293.53
    -4 -7 -4 7071.07
    4 7 -4 6924.39
    4 7 -4 7719.43
    -4 -7 -4 7120.13
    7 -4 -3 23408
    -4 -7 -3 26227.4
    -7 4 -3 24061.6
    -4 -7 -3 25623.6
    -4 -7 -3 25049.4
    4 7 -3 24657
    7 -4 -3 25047.6
    -4 -7 -2 390.225
    -4 -7 -2 173.888
    7 -4 -2 244.044
    7 -4 -2 20.1825
    -7 4 -2 231.141
    -4 -7 -2 159.003
    4 7 -2 230.239
    -4 -7 -1 9726.71
    7 -4 -1 9602.81
    -7 4 -1 10203
    -4 -7 -1 10045
    4 7 -1 10587.1
    -4 -7 -1 9494.08
    7 -4 -1 9487.68
    7 -4 0 10528.6
    -4 -7 0 9724.37
    -7 4 0 9387.88
    4 7 0 10119.1
    -4 -7 0 9977.68
    7 -4 0 10386.7
    4 7 1 9988.73
    7 -4 1 9464.58
    -7 4 1 9995.71
    -4 -7 1 9749.95
    7 -4 1 9475.47
    7 -4 2 226.536
    -7 4 2 251.231
    -4 -7 2 289.403
    7 -4 2 426.32
    4 7 2 90.8065
    -4 -7 2 355.231
    7 -4 3 24161.3
    -4 -7 3 25707.9
    4 7 3 25126.3
    7 -4 3 24608.5
    -4 -7 3 24082.6
    -4 -7 4 8688.31
    7 -4 4 8726.66
    7 -4 4 8493.35
    4 7 4 8305.99
    7 -4 5 6750.98
    -4 -7 5 5933.19
    7 -4 5 6314.13
    4 7 5 6283.05
    7 -4 6 990.777
    -4 -7 6 1288.03
    4 7 6 1402.12
    7 -4 6 1468.77
    -4 -7 7 12807.3
    7 -4 7 13926.1
    7 -4 7 14778.5
    4 7 7 14812.6
    4 7 8 2342.05
    -4 -7 8 2383.49
    7 -4 8 2651.56
    -7 4 8 3079.08
    7 -4 8 2897.07
    4 7 9 5329.85
    7 -4 9 4115.56
    -4 -7 9 5103.87
    -7 4 9 5415.79
    7 -4 9 5025.5
    7 -4 10 283.673
    -7 4 10 98.8289
    7 -4 10 332.708
    -4 -7 10 236.455
    4 7 10 196.095
    4 7 11 13536.6
    7 -4 11 13319.4
    7 -4 11 14572.8
    -7 4 11 14037.9
    -4 -7 11 12786.8
    4 7 12 1553.05
    7 -4 12 2004.63
    -7 4 12 1852.28
    -4 -7 12 1757.43
    7 -4 12 1162.7
    -4 -7 13 8181.07
    4 7 13 7402.38
    7 -4 13 8117.83
    4 7 14 413.551
    7 -4 14 408.871
    -4 -7 14 477.536
    4 7 15 2330.97
    -4 -7 15 3131.55
    7 -4 15 1920.14
    4 7 16 2531.01
    -4 -7 16 2871.48
    7 -4 16 2201.09
    4 7 17 1659.78
    -4 -7 17 1138.25
    7 -4 17 1289.41
    4 7 18 102.754
    -4 -7 18 322.157
    7 -4 18 274.664
    -4 -7 19 755.912
    7 -4 19 697.829
    4 7 19 1403.04
    -3 -7 -19 1231.36
    7 -3 -19 1156.71
    -7 3 -19 2261.95
    3 7 -19 1059.48
    3 7 -18 3313.2
    -3 -7 -18 3124.84
    7 -3 -18 2790.34
    3 7 -18 2435.04
    -7 3 -18 2579
    3 7 -17 358.206
    7 -3 -17 645.165
    3 7 -17 889.722
    -7 3 -17 955.624
    -3 -7 -17 694.143
    3 7 -16 3643.37
    3 7 -16 3747.43
    7 -3 -16 4262.14
    -7 3 -16 3223.79
    -3 -7 -16 3711.7
    -3 -7 -15 2404.02
    3 7 -15 1908.82
    3 7 -15 2269.6
    7 -3 -15 2285.73
    -7 3 -15 1566.86
    7 -3 -14 1710.2
    3 7 -14 1993.26
    -7 3 -14 1927.71
    -3 -7 -14 1868.54
    7 -3 -13 5708.53
    -7 3 -13 4216.01
    -3 -7 -13 5386.59
    3 7 -13 5079.25
    7 -3 -12 938.691
    3 7 -12 1310.02
    -7 3 -12 1461.7
    3 7 -12 1939.38
    -3 -7 -12 2001.95
    3 7 -11 8079.28
    7 -3 -11 8419.62
    -7 3 -11 8640.13
    3 7 -11 7523.81
    -3 -7 -11 8038.31
    3 7 -10 4523.46
    7 -3 -10 4925.65
    -3 -7 -10 5350.87
    -7 3 -10 5046.81
    3 7 -10 6086.85
    7 -3 -10 5899.28
    3 7 -9 9213.76
    3 7 -9 10620.5
    7 -3 -9 10817.1
    -3 -7 -9 10981.9
    -7 3 -9 9725.06
    -3 -7 -9 10984.7
    7 -3 -9 9737.81
    7 -3 -8 10043.9
    7 -3 -8 10905.2
    -7 3 -8 11667
    3 7 -8 12102.8
    -3 -7 -8 11622
    3 7 -8 11595.2
    -3 -7 -8 11938.7
    3 7 -7 930.18
    7 -3 -7 732.615
    3 7 -7 775.679
    7 -3 -7 928.365
    -3 -7 -7 869.827
    -7 3 -7 815.582
    -3 -7 -7 769.942
    3 7 -6 4035.06
    -3 -7 -6 4548.06
    7 -3 -6 3806.56
    -7 3 -6 4254.15
    7 -3 -6 4213.43
    -3 -7 -6 4028.42
    3 7 -6 4084.87
    3 7 -5 3558.48
    7 -3 -5 3798.98
    3 7 -5 3075.02
    -3 -7 -5 3518.81
    7 -3 -5 3794.78
    -3 -7 -5 3401.42
    -7 3 -5 3267.59
    -3 -7 -5 3388.27
    7 -3 -4 7499.17
    -3 -7 -4 8188.61
    7 -3 -4 8012.51
    -7 3 -4 7725.2
    -3 -7 -4 7661.68
    3 7 -4 8241.39
    -3 -7 -4 6847.81
    3 7 -4 7701.39
    -3 -7 -3 16881
    -3 -7 -3 15850.7
    7 -3 -3 16151.7
    3 7 -3 16279.7
    -7 3 -3 15968.6
    -3 -7 -3 17588.1
    3 7 -3 16294.1
    7 -3 -3 15579.8
    -3 -7 -2 5420.77
    -7 3 -2 6583.68
    -3 -7 -2 5295.25
    3 7 -2 4707.75
    -3 -7 -2 5314.67
    7 -3 -2 5772.43
    7 -3 -2 4893.55
    -3 -7 -1 8652.82
    7 -3 -1 8605.09
    3 7 -1 9076.4
    -3 -7 -1 7771.85
    -3 -7 -1 8940.61
    -7 3 -1 7857.02
    7 -3 0 20778
    7 -3 0 20996.9
    -7 3 0 21342.6
    3 7 0 20434.9
    -3 -7 0 20697.3
    -3 -7 0 23296.5
    3 7 0 20921.8
    7 -3 1 6958.53
    3 7 1 7423.31
    7 -3 1 6512.96
    -7 3 1 7026.43
    -3 -7 1 6924.4
    7 -3 2 5733.33
    7 -3 2 5616.38
    -7 3 2 6354.48
    -3 -7 2 5434.12
    3 7 2 6313.82
    3 7 3 15253.5
    7 -3 3 15427.3
    7 -3 3 16576.3
    -3 -7 3 15493.9
    3 7 4 7506.47
    7 -3 4 7365.98
    -3 -7 4 7760.13
    7 -3 4 7735.54
    7 -3 5 3418.07
    -3 -7 5 2851.1
    7 -3 5 3117.89
    3 7 5 3423.89
    3 7 6 3514.99
    7 -3 6 3207.67
    -3 -7 6 3116.67
    7 -3 6 2745.82
    7 -3 7 485.241
    7 -3 7 580.803
    -3 -7 7 321.478
    3 7 7 404.184
    7 -3 8 10608.4
    3 7 8 11001.9
    -7 3 8 11562.5
    7 -3 8 10023.4
    -3 -7 8 10049.5
    7 -3 9 9465.32
    -3 -7 9 9037.62
    -7 3 9 10334.3
    3 7 9 9700.43
    7 -3 9 10129.8
    3 7 10 6193.31
    7 -3 10 5932.03
    -7 3 10 5371.02
    7 -3 10 5105.31
    -3 -7 10 5339.53
    7 -3 11 7418.74
    7 -3 11 6956.94
    -3 -7 11 6867.62
    -7 3 11 7401.75
    3 7 11 7282.97
    -3 -7 12 2887.01
    7 -3 12 3228.4
    3 7 12 2452.34
    -7 3 12 2696.43
    7 -3 13 4285.81
    -3 -7 13 5057.85
    -7 3 13 4974.51
    3 7 13 5218.27
    -3 -7 14 2132.24
    3 7 14 2185.33
    7 -3 14 3240.7
    7 -3 15 2629.14
    -3 -7 15 2397.24
    3 7 15 2848.48
    -3 -7 16 3825.14
    7 -3 16 4156.09
    3 7 16 3444.03
    -3 -7 17 1566.45
    3 7 17 1789.89
    7 -3 17 1479.54
    -3 -7 18 2019.19
    3 7 18 1804.55
    7 -3 18 2162.22
    3 7 19 952.395
    7 -3 19 2002.19
    -3 -7 19 1772.35
    7 -2 -19 3729.55
    2 7 -19 2139.57
    -7 2 -19 3731.5
    2 7 -19 3009.76
    2 7 -18 3368.67
    7 -2 -18 2384.96
    2 7 -18 2278.17
    -2 -7 -18 2655.87
    -7 2 -18 2729.15
    -7 2 -17 2095.35
    -2 -7 -17 3409.48
    2 7 -17 2070.49
    2 7 -17 1926.73
    7 -2 -17 2302.14
    2 7 -16 293.304
    7 -2 -16 516.484
    2 7 -16 336.299
    -7 2 -16 -10.7568
    -2 -7 -16 110.056
    -2 -7 -15 926.625
    2 7 -15 1683.42
    7 -2 -15 874.021
    2 7 -15 614.899
    -7 2 -15 1002.73
    7 -2 -14 2022.72
    2 7 -14 2466.19
    -2 -7 -14 1512.29
    -7 2 -14 1962.36
    7 -2 -13 4636.98
    -2 -7 -13 5898.1
    2 7 -13 4612.56
    -7 2 -13 5401.28
    2 7 -12 528.011
    7 -2 -12 772.306
    -7 2 -12 1046.44
    -2 -7 -12 820.069
    2 7 -11 11563.6
    7 -2 -11 10544.6
    2 7 -11 10733.7
    -2 -7 -11 9772.35
    -7 2 -11 10260.8
    2 7 -10 9029.69
    2 7 -10 7396.76
    7 -2 -10 7699.71
    -2 -7 -10 9408.57
    -7 2 -10 7837.15
    -2 -7 -10 7562.92
    7 -2 -9 4563.74
    7 -2 -9 5263.81
    2 7 -9 5220.81
    2 7 -9 4822.13
    -2 -7 -9 5171.8
    -7 2 -9 4964.64
    -2 -7 -9 4902.33
    2 7 -8 788.329
    2 7 -8 1138.22
    -2 -7 -8 1043.78
    7 -2 -8 1353.81
    -7 2 -8 923.91
    -2 -7 -8 635.287
    7 -2 -8 957.971
    2 7 -7 8120.42
    7 -2 -7 6641.08
    -7 2 -7 8766.9
    2 7 -7 7749.45
    -2 -7 -7 8355.89
    -2 -7 -7 7602.98
    7 -2 -7 7775.77
    7 -2 -6 6919.17
    2 7 -6 7417.69
    -2 -7 -6 7514
    7 -2 -6 7429.2
    -7 2 -6 7097.5
    2 7 -6 6842.8
    -2 -7 -6 7043.59
    7 -2 -5 11338.5
    -2 -7 -5 11250
    2 7 -5 11932.2
    2 7 -5 10980
    -7 2 -5 10406.4
    -2 -7 -5 10710.8
    7 -2 -5 10757.6
    -2 -7 -4 182.779
    -7 2 -4 -53.7575
    7 -2 -4 153.121
    -2 -7 -4 88.6912
    -2 -7 -4 280.165
    2 7 -4 -15.9157
    7 -2 -4 54.7355
    2 7 -4 124.534
    -2 -7 -3 15126.4
    7 -2 -3 15443.3
    7 -2 -3 15688.8
    2 7 -3 16021.2
    -7 2 -3 15924.2
    2 7 -3 15287.1
    -2 -7 -3 14284.7
    -2 -7 -3 16475.4
    -2 -7 -2 13250.9
    -2 -7 -2 14076.8
    2 7 -2 13698.3
    7 -2 -2 13390.1
    -2 -7 -2 13289.7
    -7 2 -2 13703
    -2 -7 -1 22758.1
    -7 2 -1 22466.6
    7 -2 -1 21992.3
    -2 -7 -1 22653
    2 7 -1 21868.4
    7 -2 -1 21377.9
    -2 -7 -1 23164.2
    2 7 0 310.38
    7 -2 0 98.8725
    -2 -7 0 194.838
    7 -2 0 -45.698
    -7 2 0 50.3717
    2 7 0 143.728
    -2 -7 0 18.3857
    7 -2 1 25866.1
    2 7 1 26320.2
    -2 -7 1 25868
    7 -2 1 27049.4
    2 7 2 15211.6
    -7 2 2 15533
    -2 -7 2 14556.4
    7 -2 2 14314.3
    7 -2 2 15203.8
    2 7 3 17035.5
    7 -2 3 17961.6
    -2 -7 3 17236.8
    7 -2 3 18766.8
    7 -2 4 31.6319
    2 7 4 31.0118
    7 -2 4 28.5324
    -2 -7 4 62.3519
    7 -2 5 8838.88
    -2 -7 5 8183.82
    7 -2 5 9069.53
    2 7 5 9416.1
    7 -2 6 5858.68
    -2 -7 6 5678.72
    2 7 6 5793.71
    7 -2 6 5870.83
    -2 -7 7 9930.47
    -7 2 7 10012.7
    7 -2 7 9170.31
    7 -2 7 9337.41
    2 7 7 9755.65
    -7 2 8 1013.01
    -2 -7 8 1123.53
    2 7 8 1367.42
    7 -2 8 1208
    7 -2 8 1077.09
    7 -2 9 5845.77
    2 7 9 6286.23
    -2 -7 9 6302.01
    -7 2 9 6682.71
    7 -2 9 6570.53
    7 -2 10 8129.9
    -2 -7 10 7710.72
    7 -2 10 8717.57
    2 7 10 8545
    -7 2 10 8356.71
    -7 2 11 10561.3
    7 -2 11 9466.54
    2 7 11 9550.14
    -2 -7 11 11112.2
    -7 2 12 751.162
    2 7 12 975.217
    -2 -7 12 809.959
    7 -2 12 935.778
    2 7 13 6770.5
    -7 2 13 6866.19
    -2 -7 13 6006.41
    7 -2 13 7068.94
    7 -2 14 2377.35
    -7 2 14 2883.84
    -2 -7 14 2827.17
    2 7 14 2261.48
    7 -2 15 497.33
    2 7 15 697.773
    -2 -7 15 782.28
    2 7 16 366.246
    -2 -7 16 -348.794
    7 -2 16 -447.561
    7 -2 17 2726.83
    -2 -7 17 2149.71
    2 7 17 1718.73
    -2 -7 18 3478.44
    7 -2 18 2725.62
    2 7 18 4007.55
    -2 -7 19 1974.99
    7 -2 19 2123.67
    2 7 19 4382.29
    1 7 -19 2098.18
    1 7 -19 1338.97
    7 -1 -19 1419.85
    -7 1 -19 1484.89
    7 -1 -18 1735.42
    1 7 -18 1559.64
    -7 1 -18 2682.47
    1 7 -18 2427.86
    1 7 -17 2071.42
    -7 1 -17 2081.62
    7 -1 -17 1127.76
    1 7 -17 1221.84
    1 7 -16 1435.04
    -7 1 -16 1000.84
    7 -1 -16 1022.74
    1 7 -16 1216.22
    -1 -7 -16 1530.95
    -1 -7 -15 7441.79
    -7 1 -15 5315.4
    7 -1 -15 6284.78
    1 7 -15 6381.43
    1 7 -15 5422.08
    -1 -7 -14 2575.29
    1 7 -14 2096.66
    7 -1 -14 3149.61
    -7 1 -14 2692.09
    7 -1 -13 2099.13
    -7 1 -13 2173.09
    1 7 -13 2561.77
    -1 -7 -13 2366.33
    -7 1 -12 2758.08
    7 -1 -12 2910.2
    -1 -7 -12 3049.16
    1 7 -12 2398.4
    7 -1 -11 5022.27
    1 7 -11 5179.66
    -1 -7 -11 4759.17
    -7 1 -11 5289.06
    1 7 -11 4739.52
    -1 -7 -11 3839.04
    7 -1 -10 3877.75
    1 7 -10 3199.95
    -1 -7 -10 4253.94
    -7 1 -10 4429.47
    -1 -7 -10 4384.67
    1 7 -10 4296.98
    7 -1 -9 14323.7
    1 7 -9 13518.1
    -7 1 -9 14048.6
    1 7 -9 13508.9
    -1 -7 -9 13749.4
    -1 -7 -9 13602.7
    1 7 -8 701.643
    7 -1 -8 845.916
    7 -1 -8 1237.72
    -1 -7 -8 938.56
    -7 1 -8 883.302
    1 7 -8 1197.61
    -1 -7 -8 1181.42
    1 7 -7 7429.18
    -1 -7 -7 6295.47
    -7 1 -7 7221.98
    7 -1 -7 7267.26
    7 -1 -7 7165.2
    1 7 -7 7274.5
    -1 -7 -7 7133.92
    1 7 -6 7651.3
    -1 -7 -6 7545.02
    1 7 -6 8074.7
    7 -1 -6 6962.09
    -1 -7 -6 7331.38
    7 -1 -6 8120.01
    -7 1 -6 7652.26
    -1 -7 -5 17194.8
    7 -1 -5 17047.1
    -1 -7 -5 17295.9
    1 7 -5 17814.4
    1 7 -5 15837.5
    7 -1 -5 17180.2
    -7 1 -5 15337.4
    -1 -7 -4 5900.6
    -7 1 -4 5776.75
    7 -1 -4 6225.26
    -1 -7 -4 6337.95
    1 7 -4 6651.18
    1 7 -4 6187.09
    7 -1 -4 6077.23
    -1 -7 -3 13851.3
    7 -1 -3 14910.3
    1 7 -3 14133.2
    -7 1 -3 13806.2
    -1 -7 -3 13593.4
    1 7 -3 13496.7
    -1 -7 -3 11797.1
    7 -1 -3 12751.4
    7 -1 -2 8742.52
    -1 -7 -2 8732.16
    -7 1 -2 8670.28
    1 7 -2 8930.58
    -1 -7 -2 7531.89
    -1 -7 -2 8816.54
    1 7 -2 8951.17
    7 -1 -1 13400.3
    -1 -7 -1 12888.2
    1 7 -1 12436.4
    7 -1 -1 12620.1
    -7 1 -1 13056.2
    -1 -7 -1 12333.5
    -1 -7 0 197.987
    -1 -7 0 34.3107
    7 -1 0 162.907
    1 7 0 190.151
    -7 1 0 128.589
    1 7 0 78.2292
    7 -1 0 204.103
    7 -1 1 12649.4
    1 7 1 12948.6
    1 7 1 11637.3
    7 -1 1 13120.9
    -7 1 1 12871
    -1 -7 1 12041.7
    -1 -7 1 13015
    1 7 2 9097.73
    -1 -7 2 8446.77
    -7 1 2 8586.42
    7 -1 2 8359.07
    7 -1 2 8423.14
    7 -1 3 12508.6
    -1 -7 3 12104.7
    7 -1 3 12564.4
    1 7 3 12601.8
    7 -1 4 6513.43
    7 -1 4 6104.16
    1 7 4 6995.92
    -1 -7 4 6458.9
    7 -1 5 20160.9
    1 7 5 20873.1
    7 -1 5 21077
    -1 -7 5 19932.6
    7 -1 6 7396.99
    7 -1 6 7587.72
    1 7 6 7278.03
    -1 -7 6 7149.56
    7 -1 7 6126.93
    -1 -7 7 5654.47
    7 -1 7 6381.93
    -7 1 7 6568.57
    1 7 7 6622.83
    7 -1 8 1659.75
    -1 -7 8 1623.86
    -7 1 8 1702.16
    1 7 8 1633.75
    7 -1 8 1794.35
    -1 -7 9 11825.9
    -7 1 9 11345
    7 -1 9 12237
    1 7 9 13589.3
    7 -1 9 12538.6
    -7 1 10 3781.07
    -1 -7 10 2726.84
    1 7 10 3464.77
    7 -1 10 3535.24
    -1 -7 11 6982.47
    7 -1 11 5846.23
    -7 1 11 6917.89
    1 7 11 7265.95
    -7 1 12 2057.24
    1 7 12 2464.06
    -1 -7 12 1296.1
    7 -1 12 2741
    -1 -7 13 3179.93
    -7 1 13 3000.34
    1 7 13 2895.66
    7 -1 13 3361.78
    7 -1 14 2988.22
    -7 1 14 3050.07
    -1 -7 14 2716.74
    1 7 14 2460.06
    -7 1 15 6535.72
    1 7 15 6067.03
    -1 -7 15 6389.43
    7 -1 15 6504.56
    1 7 16 1838.54
    -1 -7 16 1241.61
    -7 1 16 1492.89
    7 -1 16 1427.36
    7 -1 17 1570.6
    -1 -7 17 1221.12
    1 7 17 1044.27
    7 -1 18 3974.86
    1 7 18 1818.54
    -1 -7 18 3116.71
    -1 -7 19 1558.35
    7 -1 19 2528.05
    1 7 19 1525.75
    7 0 -19 69.3219
    -7 0 -19 237.317
    0 7 -19 583.002
    0 7 -19 8.08778
    7 0 -18 -52.552
    0 7 -18 38.6391
    0 7 -18 -417.285
    -7 0 -18 105.518
    0 7 -17 1298.74
    0 7 -17 695.418
    -7 0 -17 2169.95
    7 0 -17 903.833
    0 7 -16 9156.61
    0 7 -16 9621.08
    7 0 -16 9339.38
    -7 0 -16 9569.01
    0 7 -15 314.999
    0 7 -15 410.202
    -7 0 -15 137.196
    7 0 -15 318.806
    0 -7 -15 311.108
    7 0 -14 1135.66
    0 -7 -14 1134.05
    0 7 -14 617.982
    0 7 -14 2329.76
    -7 0 -14 602.774
    -7 0 -13 609.278
    7 0 -13 537.025
    0 -7 -13 376.105
    0 7 -13 807.734
    0 7 -12 13796
    -7 0 -12 12824
    0 -7 -12 13891.5
    7 0 -12 13273.6
    0 7 -11 1138.8
    7 0 -11 786.766
    0 -7 -11 940.19
    -7 0 -11 714.283
    0 -7 -11 1101.39
    7 0 -10 -157.718
    0 -7 -10 57.9666
    0 7 -10 558.966
    -7 0 -10 184.388
    -7 0 -10 207.494
    0 7 -10 255.929
    0 -7 -10 137.523
    7 0 -9 252.942
    0 7 -9 99.3888
    0 7 -9 568.485
    0 -7 -9 365.026
    -7 0 -9 208.996
    0 -7 -9 142.142
    0 7 -8 30290
    7 0 -8 29894.6
    7 0 -8 31639
    0 -7 -8 30987.9
    -7 0 -8 28543.2
    0 -7 -8 31797.9
    0 7 -8 30210.9
    0 -7 -7 3367.04
    -7 0 -7 4049.23
    7 0 -7 3767.06
    0 -7 -7 3950.93
    0 7 -7 3638.99
    0 7 -7 4256.43
    0 -7 -6 8201.11
    7 0 -6 8432.52
    0 7 -6 8744.98
    -7 0 -6 9393.28
    0 -7 -6 8479.53
    7 0 -6 8632.77
    0 7 -6 8748.48
    7 0 -5 1884.45
    0 7 -5 2297.83
    0 7 -5 2378.98
    0 -7 -5 2021.3
    7 0 -5 2345.37
    -7 0 -5 2031.26
    0 -7 -5 2415.25
    0 -7 -4 24133.8
    0 7 -4 24713.4
    7 0 -4 25641.7
    -7 0 -4 25772.9
    0 -7 -4 29012.8
    7 0 -4 24301.7
    0 7 -4 25825.4
    0 -7 -3 1304.58
    0 7 -3 2265.74
    7 0 -3 1842.47
    -7 0 -3 1883.49
    7 0 -3 1752.96
    0 7 -3 2063.64
    0 -7 -3 1961.09
    0 7 -2 916.242
    -7 0 -2 850.349
    7 0 -2 1120.09
    0 -7 -2 1139.84
    0 7 -2 1073.99
    0 -7 -2 1085.45
    0 -7 -2 963.078
    7 0 -1 2213.16
    0 -7 -1 2810.4
    7 0 -1 3074.41
    -7 0 -1 2921.96
    0 7 -1 2683.01
    0 -7 -1 2989.04
    0 7 0 18459.4
    7 0 0 19133.5
    7 0 0 19431.7
    0 -7 0 19294.8
    -7 0 0 19447.2
    0 -7 0 16992.2
    0 -7 1 3317.68
    0 7 1 3110.76
    7 0 1 3358.76
    0 -7 1 3216.92
    -7 0 1 3410.02
    0 7 1 3703.13
    7 0 1 3495.45
    -7 0 2 947.416
    7 0 2 881.538
    0 -7 2 838.526
    0 -7 2 814.975
    0 7 2 1092.25
    0 7 2 945.655
    7 0 2 1082.96
    7 0 3 2324.26
    0 7 3 1984.13
    0 -7 3 2126.83
    7 0 3 2265.25
    0 -7 4 26977.9
    0 7 4 28989.8
    7 0 4 27507.7
    7 0 4 28054.3
    7 0 5 2097.07
    7 0 5 2111.81
    0 -7 5 1953.07
    0 7 5 2646.11
    7 0 6 9367.38
    7 0 6 9568.7
    0 7 6 9254.23
    0 -7 6 9525.4
    7 0 7 4181.29
    0 7 7 4782.05
    -7 0 7 4656.08
    7 0 7 4530.13
    0 -7 7 3953.62
    7 0 8 31501.8
    0 -7 8 30384.1
    0 7 8 30348.9
    7 0 8 29011.1
    -7 0 8 30926.8
    0 -7 9 242.905
    -7 0 9 345.477
    0 7 9 421.027
    7 0 9 513.411
    0 -7 10 -190.159
    -7 0 10 700.205
    0 7 10 296.513
    7 0 10 601.576
    -7 0 11 724.162
    7 0 11 1039.43
    0 -7 11 799.082
    0 7 11 1035.07
    7 0 12 15705.4
    -7 0 12 14718.7
    0 7 12 13333
    0 -7 12 13502.9
    0 -7 13 758.524
    0 7 13 669.371
    -7 0 13 699.836
    7 0 13 622.576
    0 7 14 779.199
    7 0 14 923.976
    0 -7 14 421.009
    -7 0 14 1080.1
    0 -7 15 106.88
    0 7 15 283.675
    -7 0 15 536.47
    7 0 15 628.08
    0 7 16 8565.84
    -7 0 16 10764
    0 -7 16 9601.62
    7 0 16 9982.29
    7 0 17 919.915
    0 7 17 1295.47
    0 -7 17 523.719
    -7 0 17 725.473
    0 7 18 671.14
    7 0 18 -212.538
    0 -7 18 -307.691
    0 -7 19 -341.59
    7 0 19 193.71
    0 -7 19 -138.211
    0 7 19 747.074
    7 1 -19 -355.735
    -1 7 -19 341.398
    -1 7 -19 518.919
    -7 -1 -19 575.215
    -1 7 -18 7141.27
    -7 -1 -18 8476.44
    7 1 -18 8855.53
    -1 7 -18 8142.1
    -1 7 -17 550.24
    -1 7 -17 -145.172
    7 1 -17 -121.841
    -7 -1 -17 188.41
    7 1 -16 29.358
    -1 7 -16 323.422
    -1 7 -16 250.236
    -7 -1 -16 30.0566
    -1 7 -15 374.429
    -1 7 -15 517.511
    -7 -1 -15 516.639
    7 1 -15 240.635
    -1 7 -14 7704.4
    7 1 -14 8168.61
    -1 7 -14 7554.84
    -7 -1 -14 7536.08
    1 -7 -14 8152.62
    7 1 -13 1149.31
    1 -7 -13 1340.99
    -7 -1 -13 1439.28
    -1 7 -13 645.875
    -1 7 -13 1139.02
    -7 -1 -12 524.424
    -1 7 -12 354.542
    1 -7 -12 45.8833
    7 1 -12 153.851
    1 -7 -12 -17.3947
    7 1 -11 2686.53
    -7 -1 -11 2662.45
    1 -7 -11 2923.6
    -1 7 -11 2791.27
    -7 -1 -11 2017.26
    1 -7 -11 2313.38
    1 -7 -10 9819.57
    -1 7 -10 9736.12
    1 -7 -10 8837.29
    7 1 -10 8611.9
    -7 -1 -10 9138.59
    -1 7 -10 8251.73
    -7 -1 -10 9531.04
    1 -7 -9 2592.28
    -7 -1 -9 3192.67
    7 1 -9 2932.86
    -1 7 -9 2570.75
    -1 7 -9 2609.46
    -7 -1 -9 2917.88
    1 -7 -9 2668.85
    1 -7 -8 1315.13
    7 1 -8 1485.33
    -1 7 -8 1386.11
    -7 -1 -8 1405.06
    -1 7 -8 1373.82
    1 -7 -8 1391.07
    -1 7 -7 1708.86
    -1 7 -7 1708.38
    1 -7 -7 2157.9
    1 -7 -7 1911.78
    -7 -1 -7 1655.91
    7 1 -7 2101.05
    7 1 -6 41040.5
    1 -7 -6 44064.9
    -1 7 -6 41309.1
    -7 -1 -6 43519.6
    -1 7 -6 44856.7
    1 -7 -6 40709
    -1 7 -5 1759.11
    -1 7 -5 1833.68
    7 1 -5 1582.11
    1 -7 -5 1481.76
    -7 -1 -5 1917.36
    1 -7 -5 1408.55
    7 1 -5 1494.66
    7 1 -4 696.012
    1 -7 -4 687.535
    -1 7 -4 419.023
    -1 7 -4 551.324
    7 1 -4 608.585
    -7 -1 -4 381.199
    1 -7 -4 486.356
    -7 -1 -3 2339.39
    -1 7 -3 1855.44
    7 1 -3 1971.06
    1 -7 -3 1844.95
    -1 7 -3 2060.16
    1 -7 -3 1359.21
    1 -7 -2 25479
    -1 7 -2 25226
    7 1 -2 24385
    -7 -1 -2 27138.7
    -1 7 -2 25199.7
    1 -7 -1 9686.23
    7 1 -1 10421.8
    -1 7 -1 9932
    -1 7 -1 10438.7
    -7 -1 -1 10233.5
    7 1 -1 8687.89
    1 -7 -1 10727.8
    1 -7 0 4720.86
    7 1 0 4961.68
    1 -7 0 4341.61
    -1 7 0 4357.38
    -7 -1 0 4706.53
    7 1 0 4246.92
    7 1 1 11398.1
    -1 7 1 11054
    7 1 1 11212.4
    -7 -1 1 10577.9
    1 -7 1 10582.1
    1 -7 1 10575.7
    -1 7 1 10571.4
    -7 -1 2 28162.3
    7 1 2 26285.7
    1 -7 2 27717.7
    7 1 2 27710.5
    -1 7 2 30106.6
    -1 7 2 27429.5
    1 -7 2 27070.4
    1 -7 3 1294.94
    1 -7 3 1497.45
    -1 7 3 1020.68
    -1 7 3 1526.7
    7 1 3 1196.22
    7 1 3 1610.52
    -1 7 4 481.343
    -1 7 4 314.302
    7 1 4 502.697
    1 -7 4 367.02
    7 1 4 232.773
    7 1 5 2378.26
    7 1 5 2181.91
    -1 7 5 2412.46
    1 -7 5 2748.25
    7 1 6 48809.6
    -7 -1 6 44716.7
    -1 7 6 46805.6
    7 1 6 43605.9
    1 -7 6 45999.4
    7 1 7 2599.27
    1 -7 7 3333.81
    -7 -1 7 2757.45
    -1 7 7 2607.47
    7 1 7 2530.47
    1 -7 8 1121.04
    7 1 8 1923.89
    -1 7 8 1768.59
    -7 -1 8 1795.79
    7 1 9 2986.52
    -1 7 9 3420.14
    -7 -1 9 2535.1
    1 -7 9 1780.11
    -1 7 10 10472.4
    7 1 10 10721.4
    -7 -1 10 9178.23
    1 -7 10 9885.85
    -7 -1 11 2389.03
    1 -7 11 2900.13
    -1 7 11 2583.38
    7 1 11 3008
    -1 7 12 520.064
    7 1 12 208.556
    -7 -1 12 299.871
    1 -7 12 118.342
    1 -7 13 961.478
    -7 -1 13 868.108
    -1 7 13 630.76
    7 1 13 1459.78
    1 -7 14 7648.22
    -1 7 14 8125.06
    -7 -1 14 7243.67
    7 1 14 6917.79
    -1 7 15 695.147
    7 1 15 486.438
    1 -7 15 667.5
    -7 -1 15 686.576
    7 1 16 923.452
    -1 7 16 425.244
    1 -7 16 -30.7656
    -7 -1 16 722.873
    7 1 17 270.836
    -1 7 17 162.211
    1 -7 17 -937.197
    -7 -1 17 -8.58684
    1 -7 18 6994.81
    -1 7 18 8518.93
    -7 -1 18 10245.9
    7 1 18 8202.99
    1 -7 18 8651.53
    7 1 19 342.669
    1 -7 19 275.117
    1 -7 19 213.051
    -1 7 19 669.205
    -2 7 -19 1285.82
    7 2 -19 724.061
    -7 -2 -19 832.589
    -2 7 -19 1473.09
    7 2 -18 2654.02
    -2 7 -18 2249.23
    -2 7 -18 1832.66
    -7 -2 -18 2017.88
    -7 -2 -17 3016.87
    7 2 -17 2733.59
    -2 7 -17 1971.47
    -2 7 -17 2883.46
    7 2 -16 4525.54
    -2 7 -16 4555.35
    -2 7 -16 4674.55
    -7 -2 -16 4299.06
    7 2 -15 2559.43
    -2 7 -15 3039.83
    -2 7 -15 2708.65
    -7 -2 -15 2219.44
    7 2 -14 1255.21
    -2 7 -14 1051.29
    -2 7 -14 824.142
    -7 -2 -14 1900.08
    7 2 -13 3549.12
    -2 7 -13 3231.38
    -2 7 -13 2174.53
    -7 -2 -13 3173.8
    2 -7 -13 2935.05
    -7 -2 -12 0.90161
    2 -7 -12 -111.415
    7 2 -12 292.323
    -2 7 -12 -16.6483
    2 -7 -12 218.251
    -7 -2 -11 5486.68
    -2 7 -11 5287.33
    7 2 -11 6112.09
    -7 -2 -11 5408.75
    2 -7 -11 5016.6
    2 -7 -11 5304.08
    7 2 -10 5702.81
    -2 7 -10 6487.95
    2 -7 -10 6300.3
    -7 -2 -10 5659.64
    2 -7 -10 5848.83
    -7 -2 -10 6639.64
    -7 -2 -9 6874.79
    2 -7 -9 5401.48
    2 -7 -9 6168.52
    -2 7 -9 6106.44
    -2 7 -9 6908.63
    -7 -2 -9 5958.09
    7 2 -9 6104.93
    -2 7 -8 4098.6
    7 2 -8 4984.47
    2 -7 -8 5417.92
    -2 7 -8 5274.92
    -7 -2 -8 4813.67
    -7 -2 -8 4637.07
    2 -7 -8 4803.45
    7 2 -8 5162.29
    2 -7 -7 8698.22
    7 2 -7 7896.22
    -2 7 -7 9530.92
    -7 -2 -7 10375.2
    -7 -2 -7 8472.56
    2 -7 -7 8972.58
    7 2 -7 8516.44
    -2 7 -7 9256.21
    -2 7 -6 3501.83
    2 -7 -6 3377.61
    2 -7 -6 4290.25
    -7 -2 -6 2999.71
    7 2 -6 4267.83
    -2 7 -6 3761.3
    7 2 -6 4146.74
    2 -7 -5 7689.3
    -2 7 -5 9523.95
    7 2 -5 7661.44
    -7 -2 -5 8658.2
    7 2 -5 8654.97
    2 -7 -5 8556.85
    -2 7 -5 7957.35
    -2 7 -4 16677.2
    2 -7 -4 17230.1
    7 2 -4 17489.2
    -7 -2 -4 17040
    2 -7 -4 18202.9
    -2 7 -4 17715.3
    7 2 -4 16545.1
    -7 -2 -3 11522.4
    -2 7 -3 11157.8
    -2 7 -3 11106.4
    2 -7 -3 12108.7
    2 -7 -2 5368.08
    -2 7 -2 5359.59
    -7 -2 -2 4359.13
    -2 7 -2 5066.32
    -7 -2 -1 18439.3
    -2 7 -1 17125
    -2 7 -1 18127.9
    2 -7 -1 16299.2
    7 2 -1 19024.4
    -2 7 0 9866.54
    -7 -2 0 9517.13
    2 -7 0 10212.9
    -2 7 0 10093.4
    7 2 0 10495.9
    7 2 1 15429.1
    7 2 1 16500.1
    2 -7 1 16663.8
    -2 7 1 15974.6
    -7 -2 1 16215.9
    2 -7 1 15565.3
    2 -7 2 4023.47
    7 2 2 3588.15
    2 -7 2 3023.02
    7 2 2 3236.34
    -2 7 2 3676.57
    -2 7 2 3660.83
    -7 -2 2 3781.79
    2 -7 3 12576.2
    -2 7 3 12087.9
    7 2 3 12265.6
    -2 7 3 12748.2
    2 -7 3 11674.3
    7 2 3 12156.3
    2 -7 4 17173.5
    7 2 4 16147
    7 2 4 16116.6
    -2 7 4 18056.9
    -2 7 4 17223.9
    2 -7 4 15561.4
    2 -7 5 9667.89
    7 2 5 8361.01
    -7 -2 5 8393.11
    -2 7 5 7959.17
    -2 7 5 8938.23
    2 -7 5 8690.03
    7 2 6 2205.15
    -2 7 6 2646.05
    2 -7 6 3066.67
    -7 -2 6 3454.81
    -7 -2 7 9391.22
    -2 7 7 9632.42
    2 -7 7 9689.76
    7 2 7 9272.09
    7 2 8 3619.89
    2 -7 8 3443.52
    -7 -2 8 3639.53
    -2 7 8 4185.42
    2 -7 9 7020.27
    -7 -2 9 8311.87
    -2 7 9 9403.86
    7 2 9 7882.69
    7 2 10 6837.42
    -2 7 10 8005.23
    -7 -2 10 7125.82
    2 -7 10 7696.89
    2 -7 11 5941.8
    7 2 11 5548.07
    -7 -2 11 5077.06
    -2 7 11 5616.31
    -7 -2 12 223.361
    7 2 12 404.343
    2 -7 12 398.709
    -2 7 12 242.465
    -7 -2 13 3087.24
    2 -7 13 3381.86
    7 2 13 3172.22
    -2 7 13 3058.48
    -7 -2 14 877.057
    -2 7 14 1158.42
    7 2 14 1210.55
    2 -7 14 1319.39
    -2 7 15 2303.81
    7 2 15 926.377
    -7 -2 15 2452.59
    2 -7 15 3145.5
    -7 -2 16 6394.84
    2 -7 16 4785.39
    2 -7 16 4563.59
    7 2 16 4727.27
    -2 7 16 4976.03
    -7 -2 17 2311.16
    2 -7 17 2330.96
    2 -7 17 3281.37
    7 2 17 1839.56
    -2 7 17 3188.44
    -7 -2 18 2784.35
    -2 7 18 1352.2
    2 -7 18 1003.34
    7 2 18 2195.59
    2 -7 18 1209.63
    -7 -2 19 1054.18
    2 -7 19 841.072
    2 -7 19 1166.46
    -2 7 19 1309.44
    7 2 19 1237.6
    -3 7 -19 2803.02
    7 3 -19 3513.52
    -3 7 -19 2122.91
    -7 -3 -19 3473.99
    7 3 -18 728.274
    -7 -3 -18 591.688
    -3 7 -18 159.941
    -3 7 -18 -51.8114
    7 3 -17 2005.77
    -3 7 -17 961.1
    -3 7 -17 1426.48
    -7 -3 -17 748.827
    7 3 -16 4865.59
    -3 7 -16 5261.04
    -3 7 -16 5532.65
    -7 -3 -16 5482.36
    7 3 -15 2277.89
    -3 7 -15 2407.75
    -7 -3 -15 2430.26
    -3 7 -15 1918.8
    7 3 -14 272.005
    -3 7 -14 727.226
    -3 7 -14 421.962
    -7 -3 -14 381.433
    3 -7 -13 2982.93
    -3 7 -13 3028.49
    -3 7 -13 1786.46
    7 3 -13 3542.5
    -7 -3 -13 2445.1
    -3 7 -12 7218.93
    3 -7 -12 6479.89
    -3 7 -12 6764
    -7 -3 -12 5531.35
    7 3 -12 7013.52
    3 -7 -11 3307.35
    -7 -3 -11 2506.87
    3 -7 -11 3486.93
    7 3 -11 2879.48
    -3 7 -11 3893.98
    3 -7 -10 1630.13
    -3 7 -10 2183.25
    -7 -3 -10 2645.57
    7 3 -10 2078.37
    -7 -3 -10 2183.87
    3 -7 -10 2119.4
    3 -7 -9 6423.53
    7 3 -9 5931.82
    -7 -3 -9 5652.83
    3 -7 -9 6936.1
    -3 7 -9 5988.98
    -7 -3 -9 6654.53
    7 3 -8 8180.08
    7 3 -8 9661.68
    -3 7 -8 9106.16
    3 -7 -8 9505.01
    -3 7 -8 9636.28
    -7 -3 -8 8958.93
    3 -7 -8 9501.67
    -7 -3 -8 9649.56
    -7 -3 -7 3172.53
    3 -7 -7 3138.58
    -7 -3 -7 3746.54
    3 -7 -7 3064.99
    -3 7 -7 3018.59
    7 3 -7 3262.12
    7 3 -7 2951.93
    -3 7 -7 2601.4
    3 -7 -6 1319.02
    -7 -3 -6 1219.09
    7 3 -6 1292.13
    7 3 -6 985.553
    3 -7 -6 1280.29
    -3 7 -6 1097.57
    -7 -3 -6 1688.87
    -3 7 -6 1186.12
    -3 7 -5 9272.28
    7 3 -5 9235.95
    3 -7 -5 9701.02
    -3 7 -5 9630.71
    7 3 -5 9724.51
    -7 -3 -5 8975.35
    3 -7 -5 9713.74
    7 3 -4 19213.6
    3 -7 -4 17835.4
    -3 7 -4 17704.1
    7 3 -4 18614.3
    -7 -3 -4 17993.3
    -3 7 -4 19160.5
    3 -7 -3 12741.9
    -3 7 -3 11031.4
    -7 -3 -3 11169.8
    -3 7 -3 10395.1
    -7 -3 -2 1206.57
    -3 7 -2 1238.09
    3 -7 -2 1070.39
    -3 7 -2 1040.3
    3 -7 -1 19277.4
    -3 7 -1 17808.6
    -7 -3 -1 19036.5
    7 3 -1 18450.3
    -3 7 -1 17428.8
    3 -7 0 11806.4
    -7 -3 0 11928.8
    -3 7 0 12109.4
    7 3 0 12558.6
    3 -7 1 17868.9
    7 3 1 18215.7
    -7 -3 1 18204.7
    -3 7 1 18764.5
    7 3 2 1096.55
    3 -7 2 836.647
    3 -7 2 1386.54
    -3 7 2 902.343
    -7 -3 2 939.982
    7 3 3 9432.39
    -3 7 3 9263.33
    -3 7 3 10144.8
    3 -7 3 9385.09
    3 -7 3 9829.87
    3 -7 4 19001.5
    -3 7 4 20597.7
    3 -7 4 19150.4
    7 3 4 19888.9
    -3 7 4 20618.4
    3 -7 5 8787.39
    7 3 5 8931.17
    -3 7 5 8945.13
    3 -7 5 8137.67
    -7 -3 5 8899.63
    -3 7 5 9020.81
    3 -7 6 1352.45
    -3 7 6 1537.62
    3 -7 6 741.911
    -7 -3 6 1531.66
    7 3 6 1147.47
    -3 7 6 1317.09
    -3 7 6 1326.14
    3 -7 7 2909.53
    -3 7 7 2820.27
    -3 7 7 2902.79
    7 3 7 2384.43
    -7 -3 7 2354.56
    -3 7 8 8140.52
    -7 -3 8 8130.61
    7 3 8 8193.32
    3 -7 8 6596.06
    7 3 9 5034.07
    -3 7 9 5286.99
    -7 -3 9 6390.74
    3 -7 9 5113.76
    3 -7 10 2045.45
    -3 7 10 2811.54
    -7 -3 10 2017.64
    7 3 10 2488.89
    -7 -3 11 3816.25
    -3 7 11 3992.44
    7 3 11 5167.04
    3 -7 11 4558.31
    3 -7 12 6628.21
    -3 7 12 6215.97
    -7 -3 12 6387.4
    7 3 12 5387.82
    -7 -3 13 2875.56
    7 3 13 3015.14
    3 -7 13 2986.01
    -3 7 13 3417.17
    3 -7 13 2780.63
    3 -7 14 360.583
    -7 -3 14 137.084
    3 -7 14 634.347
    -3 7 14 0.87073
    7 3 14 477.158
    3 -7 15 2551.76
    7 3 15 2264.78
    -3 7 15 1925.41
    -7 -3 15 1749.96
    3 -7 15 2189.1
    7 3 16 7075.57
    -3 7 16 4520.94
    -7 -3 16 5899.07
    3 -7 16 4990.33
    3 -7 16 4233.18
    -3 7 17 2227.5
    3 -7 17 2275.6
    -7 -3 17 2255.41
    3 -7 17 2432.32
    7 3 17 2577.11
    7 3 18 365.056
    -3 7 18 -218.733
    3 -7 18 146.178
    -7 -3 18 366.894
    3 -7 18 249.928
    7 3 19 2518.67
    3 -7 19 3622.97
    3 -7 19 3043.16
    -3 7 19 3058.97
    -7 -3 19 3872.54
    7 4 -19 1294.69
    -4 7 -19 1087.74
    -7 -4 -19 -137.052
    7 4 -18 752
    -4 7 -18 1906.29
    -4 7 -18 688.407
    -7 -4 -18 679.45
    7 4 -17 2078.02
    -4 7 -17 1469.72
    -4 7 -17 1153.5
    -7 -4 -17 677.71
    -4 7 -16 107.192
    -4 7 -16 707.08
    -7 -4 -16 653.951
    7 4 -16 60.8128
    -4 7 -15 1593.27
    7 4 -15 1710.53
    -4 7 -15 1686.36
    -7 -4 -15 1531.04
    7 4 -14 5021.66
    -4 7 -14 5570.24
    -4 7 -14 4741.02
    -7 -4 -14 5631.29
    7 4 -13 1801.31
    -4 7 -13 2209.46
    -4 7 -13 1522
    4 -7 -13 2323.06
    -7 -4 -13 2105.92
    4 -7 -12 2770.05
    -4 7 -12 3181.88
    -4 7 -12 3201.33
    -7 -4 -12 2438.2
    7 4 -12 3506.32
    7 4 -11 3925.14
    -4 7 -11 4828.19
    4 -7 -11 4150.28
    -4 7 -11 4706.52
    4 -7 -11 4617.44
    -7 -4 -11 4181.46
    7 4 -10 5046.9
    4 -7 -10 5427.56
    -4 7 -10 6105.88
    4 -7 -10 6026.67
    -7 -4 -10 6426.84
    -7 -4 -10 6377.94
    -7 -4 -9 4549.52
    7 4 -9 4396.18
    4 -7 -9 4803.94
    -4 7 -9 4870.86
    4 -7 -9 4756.29
    4 -7 -9 4575.73
    7 4 -9 4393.21
    -7 -4 -9 3992.63
    -7 -4 -8 3917.22
    4 -7 -8 3185.05
    -7 -4 -8 3031.59
    7 4 -8 2675.18
    -4 7 -8 3419.83
    4 -7 -8 2939.03
    7 4 -8 3295.04
    7 4 -7 5830.16
    -4 7 -7 6155.08
    4 -7 -7 6221.18
    -7 -4 -7 5770.83
    -7 -4 -7 6462.69
    -4 7 -7 6172.29
    4 -7 -7 6373.64
    7 4 -7 6130.07
    7 4 -6 13455.1
    -4 7 -6 13678.6
    -7 -4 -6 13941.1
    4 -7 -6 15675.5
    4 -7 -6 13920
    -4 7 -6 14812
    -7 -4 -6 14990.5
    7 4 -6 15104.5
    -4 7 -5 4254.95
    4 -7 -5 3083.91
    -4 7 -5 3821.2
    7 4 -5 3716.25
    7 4 -5 3844.49
    -7 -4 -5 4602.93
    -7 -4 -5 3689.31
    -4 7 -4 7257.97
    4 -7 -4 7027.94
    -4 7 -4 6896.03
    7 4 -4 7421.21
    -7 -4 -4 6720.3
    7 4 -4 7424.19
    -7 -4 -4 6639.34
    4 -7 -3 15738.9
    -4 7 -3 16126
    -7 -4 -3 16156.6
    -4 7 -3 14960.9
    -4 7 -2 13397.1
    4 -7 -2 13183.2
    -7 -4 -2 14262.2
    -4 7 -2 12918
    7 4 -1 17995
    4 -7 -1 16358.6
    -7 -4 -1 16969.9
    -4 7 -1 16357
    4 -7 0 4006.03
    -4 7 0 4048.58
    -7 -4 0 3859.85
    7 4 0 3857.16
    4 -7 1 15483.5
    -4 7 1 15292.6
    7 4 1 15275.5
    -7 -4 1 15982.1
    -4 7 2 14930.8
    4 -7 2 14812.3
    -7 -4 2 15000.8
    4 -7 2 15091.9
    7 4 2 15936
    4 -7 3 18484.1
    7 4 3 18066.4
    4 -7 3 17845.1
    -4 7 3 18048.5
    -4 7 3 16525.6
    -7 -4 4 5428.56
    -4 7 4 6194.62
    -4 7 4 5655.51
    4 -7 4 6147.94
    7 4 4 6577.45
    4 -7 4 5630.87
    4 -7 5 4999.02
    -4 7 5 5219.02
    4 -7 5 4831
    -7 -4 5 5374.35
    -4 7 5 5863.72
    4 -7 5 4865.88
    7 4 5 5259.01
    7 4 6 16246.1
    -7 -4 6 18161.3
    -4 7 6 17777.1
    -4 7 6 18025.2
    4 -7 6 18028.6
    4 -7 6 17406.8
    4 -7 6 17389.2
    7 4 7 7027.61
    -4 7 7 6795.84
    -7 -4 7 6303.69
    -4 7 7 5828.98
    -4 7 7 6964.89
    4 -7 7 6617.5
    4 -7 7 6905.62
    4 -7 7 6089.51
    4 -7 8 4519.25
    -4 7 8 5447.07
    -7 -4 8 5223.51
    4 -7 8 5048.03
    4 -7 8 4723.15
    -4 7 8 4663.93
    7 4 8 4828.88
    7 4 9 3049.45
    4 -7 9 3884.11
    -7 -4 9 4105.63
    4 -7 9 3482.16
    -4 7 9 3465.92
    4 -7 9 4284.53
    -4 7 9 4153.71
    7 4 10 5082.53
    4 -7 10 4679.9
    -7 -4 10 5504.85
    -4 7 10 5338.93
    4 -7 10 4439.34
    4 -7 11 4291.13
    -4 7 11 3805.59
    -7 -4 11 4482.94
    4 -7 11 3560.72
    7 4 11 4151.25
    4 -7 12 2472.71
    -7 -4 12 2487.09
    4 -7 12 2982.62
    7 4 12 2526.25
    -4 7 12 2173.96
    7 4 13 2863.48
    4 -7 13 2799.77
    -7 -4 13 3414.36
    -4 7 13 3288.53
    4 -7 13 3944.6
    4 -7 14 6166.88
    7 4 14 5372.08
    4 -7 14 5990.49
    -4 7 14 5943.4
    -7 -4 14 6288.59
    4 -7 15 1966.5
    -4 7 15 1203.35
    -7 -4 15 1591.46
    7 4 15 1164.49
    4 -7 15 1696.24
    -7 -4 16 589.422
    4 -7 16 878.158
    7 4 16 320.886
    4 -7 16 314.1
    -4 7 16 643.789
    4 -7 17 423.407
    7 4 17 1114.55
    -7 -4 17 1461.54
    -4 7 17 1279.15
    4 -7 17 1273.34
    4 -7 18 1980.01
    -7 -4 18 777.846
    -4 7 18 1680.53
    7 4 18 970.611
    -7 -4 19 1824.38
    -4 7 19 939.97
    4 -7 19 890.576
    7 4 19 1065.81
    -5 7 -19 2652.73
    7 5 -19 2096.16
    -7 -5 -19 1498.15
    7 5 -18 373.234
    -5 7 -18 697.242
    -7 -5 -18 555.488
    7 5 -17 4260.43
    -5 7 -17 5617.51
    -7 -5 -17 4521.72
    7 5 -16 179.792
    -5 7 -16 460.071
    -5 7 -16 193.146
    -7 -5 -16 331.139
    -5 7 -15 6319.6
    -5 7 -15 6310.88
    -7 -5 -15 6722.87
    7 5 -15 6098.56
    7 5 -14 1222.12
    -5 7 -14 391.569
    -5 7 -14 889.985
    5 -7 -14 912.028
    -7 -5 -14 766.355
    7 5 -13 5227.69
    5 -7 -13 5043.88
    5 -7 -13 5302.2
    -5 7 -13 4981.38
    -5 7 -13 5934.55
    -7 -5 -13 5839.39
    7 5 -12 628.817
    -7 -5 -12 207.093
    5 -7 -12 750.93
    -5 7 -12 357.563
    5 -7 -12 421.552
    -5 7 -12 -34.9858
    7 5 -11 8287.87
    -5 7 -11 9256.23
    5 -7 -11 9563.94
    5 -7 -11 8727.4
    -7 -5 -11 7384.28
    -5 7 -11 8841.1
    7 5 -10 1264.13
    -5 7 -10 803.511
    -5 7 -10 1316.25
    5 -7 -10 756.646
    -7 -5 -10 591.627
    5 -7 -10 694.908
    5 -7 -9 16283
    5 -7 -9 14491.7
    -7 -5 -9 16321.4
    7 5 -9 16307.3
    -5 7 -9 15805.9
    -7 -5 -9 16109.4
    7 5 -9 16602.3
    -7 -5 -8 -127.133
    5 -7 -8 640.484
    -5 7 -8 67.9912
    5 -7 -8 303.576
    -7 -5 -8 -97.7783
    7 5 -8 282.315
    7 5 -8 188.152
    -7 -5 -7 5030
    5 -7 -7 4434.39
    -7 -5 -7 4599.16
    7 5 -7 4977.72
    -5 7 -7 5032.76
    5 -7 -7 4385.6
    7 5 -7 4993.14
    -7 -5 -6 1643.04
    -5 7 -6 1408.27
    5 -7 -6 1304.7
    7 5 -6 1146.82
    -5 7 -6 1639.47
    5 -7 -6 1381.38
    -7 -5 -6 1154.22
    7 5 -6 1395.35
    -7 -5 -5 7528.06
    -5 7 -5 7081.29
    -5 7 -5 7508.46
    5 -7 -5 7646.48
    7 5 -5 7594.21
    -7 -5 -5 7217.46
    7 5 -5 7496
    -7 -5 -4 2962.37
    7 5 -4 2565.71
    -7 -5 -4 2816.89
    -5 7 -4 3321.48
    5 -7 -4 2839.92
    7 5 -4 3157.53
    -7 -5 -3 14566.1
    5 -7 -3 13557.5
    7 5 -3 15109.7
    -5 7 -3 15372.7
    -7 -5 -3 15641.1
    -5 7 -2 9610.63
    -7 -5 -2 9292.33
    5 -7 -2 11634.2
    -7 -5 -2 9591.69
    5 -7 -1 12765.8
    7 5 -1 13439
    -7 -5 -1 12909.9
    -5 7 -1 12796.1
    -7 -5 -1 13209.4
    5 -7 0 140.02
    -7 -5 0 239.117
    -7 -5 0 10.7541
    -5 7 0 -37.36
    7 5 0 110.419
    -5 7 1 14490.6
    -7 -5 1 15121.1
    7 5 1 14728
    5 -7 1 14919.6
    5 -7 2 7301.61
    5 -7 2 7826.17
    -5 7 2 7847.95
    -7 -5 2 8290.85
    7 5 2 7666
    5 -7 3 16637.2
    -5 7 3 16461.1
    -5 7 3 16493.5
    -7 -5 3 16401.5
    5 -7 3 16998.8
    7 5 3 17422.8
    -5 7 4 3481.16
    5 -7 4 3117.84
    -7 -5 4 3035.76
    7 5 4 3227.84
    5 -7 4 2913.75
    -5 7 4 3178.47
    5 -7 5 7575.66
    -7 -5 5 7881.89
    7 5 5 7528.45
    5 -7 5 7934.25
    -5 7 5 7661.21
    5 -7 6 1434.06
    7 5 6 1017.64
    5 -7 6 2255.4
    -5 7 6 1076.37
    -7 -5 6 1749.44
    5 -7 7 4171.64
    5 -7 7 4424.42
    7 5 7 4710.44
    -5 7 7 4483.09
    -7 -5 7 4465.22
    -5 7 7 3683.32
    -7 -5 8 461.773
    -7 -5 8 282.183
    7 5 8 68.358
    5 -7 8 402.55
    5 -7 8 649.46
    5 -7 9 14866.1
    -7 -5 9 16482.9
    5 -7 9 16732.8
    7 5 9 15652.6
    -7 -5 9 16377.1
    7 5 10 859.709
    5 -7 10 746.479
    -7 -5 10 1304.11
    5 -7 10 839.638
    5 -7 10 1660.89
    5 -7 11 8889.05
    5 -7 11 9630.55
    -5 7 11 11449.2
    5 -7 11 9339.12
    -7 -5 11 8782.92
    7 5 11 8490.85
    5 -7 12 238.527
    5 -7 12 793.28
    -5 7 12 467.526
    -7 -5 12 339.24
    7 5 12 371.883
    5 -7 12 310.154
    5 -7 13 4791.35
    -7 -5 13 5336.75
    -5 7 13 5131.37
    7 5 13 5275.36
    5 -7 13 5165.8
    -5 7 14 179.822
    -7 -5 14 -235.187
    5 -7 14 197.14
    5 -7 14 260.406
    7 5 14 -118.702
    -7 -5 15 5906.81
    5 -7 15 5708.49
    -5 7 15 5408.66
    7 5 15 5439.26
    5 -7 15 5485.35
    5 -7 16 382.297
    5 -7 16 928.612
    -7 -5 16 424.731
    -5 7 16 731.913
    7 5 16 297.795
    -7 -5 17 5658.82
    7 5 17 5713.61
    5 -7 17 5336.9
    -5 7 17 4690.38
    7 5 18 105.272
    -5 7 18 702.072
    -7 -5 18 641.906
    5 -7 18 100.583
    5 -7 19 2186.62
    -7 -5 19 2138.24
    7 5 19 1467.93
    7 6 -18 780.736
    -6 7 -18 2336.09
    -7 -6 -18 1475.07
    7 6 -17 2611.94
    -6 7 -17 3007.15
    -7 -6 -17 4276.41
    -7 -6 -16 206.762
    -6 7 -16 239.415
    6 -7 -16 786.121
    7 6 -16 94.3224
    7 6 -15 2136.44
    -6 7 -15 2832.38
    6 -7 -15 1951.38
    -7 -6 -15 1946.6
    6 -7 -14 5531.06
    7 6 -14 5698.9
    6 -7 -14 4598.51
    -6 7 -14 4269.38
    -7 -6 -14 4102.83
    6 -7 -13 6851.12
    6 -7 -13 7952.26
    -6 7 -13 7377.82
    -7 -6 -13 7979.4
    7 6 -13 7361.04
    -7 -6 -12 -296.136
    7 6 -12 88.106
    6 -7 -12 -69.5913
    -6 7 -12 221.945
    6 -7 -12 134.117
    7 6 -11 10815.9
    6 -7 -11 11818.6
    -6 7 -11 9081.92
    -7 -6 -11 9839.15
    6 -7 -11 9050.7
    7 6 -10 4252.23
    6 -7 -10 3235.04
    6 -7 -10 3991.92
    -7 -6 -10 3846.11
    -6 7 -10 3150.76
    7 6 -9 7108.96
    6 -7 -9 6737.89
    -6 7 -9 7284.53
    6 -7 -9 5494.12
    -7 -6 -9 6889.98
    7 6 -9 6112.3
    7 6 -8 262.904
    -7 -6 -8 318.075
    6 -7 -8 171.559
    -6 7 -8 59.7471
    6 -7 -8 71.631
    -7 -6 -8 236.259
    7 6 -8 171.647
    6 -7 -7 9848.73
    -7 -6 -7 9096.29
    -7 -6 -7 10572.4
    7 6 -7 8642.56
    7 6 -7 10056.1
    6 -7 -7 9592.71
    6 -7 -6 7359.02
    7 6 -6 7095.36
    6 -7 -6 6815.86
    7 6 -6 7628.65
    -7 -6 -6 7052.8
    -7 -6 -6 7301.87
    -7 -6 -5 6145.29
    -6 7 -5 5919.87
    6 -7 -5 4798.91
    7 6 -5 6564.15
    6 -7 -5 6203.2
    7 6 -5 5915.52
    -7 -6 -5 5536.03
    -7 -6 -4 812.156
    6 -7 -4 863.681
    -7 -6 -4 957.93
    -6 7 -4 626.286
    7 6 -4 646.239
    7 6 -4 713.788
    -7 -6 -3 3769.87
    6 -7 -3 3673.39
    -7 -6 -3 3817.84
    7 6 -3 4028.71
    -7 -6 -3 3972.22
    -6 7 -3 3791.57
    -7 -6 -2 6042.67
    6 -7 -2 7170.44
    -7 -6 -2 6810.82
    -6 7 -2 6440.16
    -7 -6 -1 12501
    6 -7 -1 11740.7
    7 6 -1 10531.1
    -6 7 -1 11397.2
    -7 -6 -1 12320.5
    -6 7 0 2203.93
    7 6 0 2286.84
    6 -7 0 1828.24
    -7 -6 0 2166
    -7 -6 0 2297
    7 6 1 11681.3
    -7 -6 1 12217.8
    6 -7 1 11341.8
    -6 7 1 11465.2
    -7 -6 1 12153.4
    6 -7 2 5736.64
    6 -7 2 5941.19
    -7 -6 2 5071.33
    -6 7 2 6223.38
    -7 -6 2 6680.96
    7 6 2 7237.18
    6 -7 3 3767.91
    6 -7 3 3935.48
    7 6 3 4223.01
    -7 -6 3 4045.68
    -6 7 3 4000.26
    -7 -6 3 4909.1
    -7 -6 4 1342.77
    -6 7 4 843.811
    -7 -6 4 676.53
    6 -7 4 903.236
    6 -7 4 928.261
    7 6 4 1041.46
    7 6 5 5705.13
    -7 -6 5 6701.48
    6 -7 5 6091.84
    -6 7 5 6113.37
    -7 -6 5 6273.68
    6 -7 5 7107.75
    6 -7 6 7794.7
    6 -7 6 8925.35
    -7 -6 6 8738.65
    -6 7 6 8656.36
    7 6 6 7547.19
    -7 -6 6 9421.36
    6 -7 7 8107.53
    7 6 7 7982.49
    -7 -6 7 9786.96
    -7 -6 7 9769.59
    6 -7 7 8009.31
    -7 -6 8 144.091
    -7 -6 8 71.573
    6 -7 8 110.239
    6 -7 8 74.0447
    7 6 8 270.852
    7 6 9 8286.62
    6 -7 9 8114.58
    6 -7 9 8299.43
    -7 -6 9 8955.2
    -7 -6 9 8684.6
    6 -7 10 4761.83
    7 6 10 4620.04
    -7 -6 10 3962.86
    6 -7 10 4013.82
    6 -7 11 11959.2
    -7 -6 11 11685.5
    6 -7 11 10711.5
    7 6 11 10481
    7 6 12 -306.739
    -7 -6 12 87.4844
    6 -7 12 -141.769
    6 -7 12 47.5845
    6 -7 13 6719.16
    -7 -6 13 7918.24
    7 6 13 6634.44
    -6 7 13 5875.89
    6 -7 13 7221.09
    6 -7 14 5299.65
    7 6 14 4053.13
    -7 -6 14 4746.98
    -6 7 14 4108.28
    6 -7 14 4103.91
    -7 -6 15 2234.14
    -6 7 15 1682.58
    7 6 15 2160.66
    6 -7 15 1293.42
    6 -7 15 2491.82
    7 6 16 810.66
    -7 -6 16 219.654
    -6 7 16 225.479
    6 -7 16 563.47
    7 6 17 4151.52
    6 -7 17 1975.78
    -7 -6 17 2696.46
    7 6 18 1346.8
    -7 -6 18 734.518
    6 -7 18 908.352
    7 7 -18 359.531
    -7 7 -18 588.398
    -7 -7 -18 99.2588
    7 7 -17 523.923
    -7 -7 -17 633.718
    -7 7 -17 -112.421
    7 7 -16 7156.69
    -7 7 -16 6701.67
    -7 -7 -16 6885.32
    7 7 -15 1053.29
    -7 7 -15 698.436
    -7 -7 -15 929.566
    7 7 -14 352.585
    7 -7 -14 159.289
    -7 7 -14 282.535
    7 -7 -14 307.429
    -7 -7 -14 124.427
    -7 7 -13 1333.55
    7 -7 -13 2349.83
    7 -7 -13 1649.35
    -7 -7 -13 1392.06
    7 7 -13 1125.74
    7 7 -12 12433.1
    7 -7 -12 14573.6
    7 -7 -12 15139.6
    -7 7 -12 13622.7
    -7 -7 -12 13842.6
    7 7 -11 2767.47
    7 -7 -11 3062.08
    -7 7 -11 2482.09
    7 -7 -11 2245.6
    -7 -7 -11 2927.64
    7 7 -10 418.254
    7 -7 -10 37.3632
    -7 7 -10 132.081
    7 -7 -10 444.685
    -7 -7 -10 140
    7 7 -10 474.881
    7 7 -9 2874.16
    7 -7 -9 3040.79
    7 -7 -9 2490.25
    -7 7 -9 2602.48
    7 7 -9 2743.19
    -7 -7 -9 2858.33
    -7 7 -8 12949.8
    7 7 -8 13714.2
    -7 -7 -8 13131.4
    7 -7 -8 13712
    7 -7 -8 12463.2
    7 7 -8 13482.2
    7 7 -7 1962.28
    7 -7 -7 1368.25
    -7 7 -7 1950.29
    7 -7 -7 1951.57
    -7 -7 -7 1635.11
    7 7 -7 1335.51
    7 -7 -6 1122.54
    7 -7 -6 2058.42
    -7 -7 -6 1930.25
    -7 7 -6 2353.93
    -7 -7 -6 2037.98
    7 7 -6 1858.17
    7 7 -6 2105.1
    7 -7 -5 1405.09
    7 -7 -5 1370.86
    7 7 -5 1405.88
    7 7 -5 1617.04
    -7 -7 -5 1154.53
    -7 -7 -5 1141.16
    7 7 -4 24484.2
    7 -7 -4 25337.1
    7 7 -4 26025.7
    -7 -7 -4 26494.3
    7 -7 -4 23855.4
    -7 -7 -4 25967
    -7 -7 -3 3447.16
    -7 -7 -3 3870.38
    7 -7 -3 3278.45
    -7 7 -3 3083.17
    7 7 -3 3463.33
    -7 -7 -3 3620.65
    -7 -7 -2 314.483
    7 -7 -2 519.22
    -7 -7 -2 253.179
    -7 7 -2 266.266
    7 7 -2 313.772
    -7 -7 -1 2907.47
    -7 7 -1 2905.68
    7 -7 -1 3141.42
    -7 -7 -1 2514.98
    7 7 -1 2552.97
    -7 -7 0 9789.51
    -7 7 0 9772.5
    7 -7 0 9986.69
    -7 -7 0 10793
    -7 -7 0 9745.83
    7 7 0 10227
    -7 7 1 2258.33
    7 7 1 2495.86
    7 -7 1 2109.94
    -7 -7 1 2078.34
    -7 -7 1 1907.74
    7 -7 1 2082.25
    -7 -7 1 2276.52
    7 7 2 252.147
    -7 -7 2 211.596
    -7 -7 2 328.696
    7 -7 2 324.165
    7 -7 2 334.872
    -7 7 2 306.924
    -7 -7 3 4518.52
    -7 7 3 3889.09
    -7 -7 3 3648.5
    7 -7 3 3409.24
    7 -7 3 3897.8
    7 7 3 3749.01
    -7 -7 4 26497.8
    -7 7 4 27560.6
    7 -7 4 25956.5
    7 -7 4 26401.2
    -7 -7 4 25843.6
    7 7 4 24321
    -7 -7 5 1697.1
    7 -7 5 1520.52
    -7 7 5 1634.86
    7 7 5 1191.85
    7 -7 5 1760.7
    -7 -7 5 1420.14
    -7 -7 6 2511.46
    7 7 6 3172.05
    7 -7 6 2079.1
    7 -7 6 2238.27
    -7 -7 6 2626.28
    7 7 7 1440.64
    -7 -7 7 1363.16
    7 -7 7 1426.15
    -7 -7 7 818.633
    7 -7 7 1088.69
    -7 -7 8 18835.1
    7 -7 8 18019.2
    7 -7 8 16911.3
    7 7 8 16179.7
    -7 -7 8 18999.4
    7 -7 9 2846.27
    7 -7 9 2709.4
    -7 -7 9 2779.23
    7 7 9 2893.44
    -7 -7 9 3176.25
    7 -7 10 132.354
    7 -7 10 259.656
    -7 -7 10 -228.245
    7 7 10 114.812
    7 -7 11 2872.67
    7 -7 11 3593.78
    -7 -7 11 2848.46
    7 7 11 3327.63
    7 -7 12 14561.9
    -7 -7 12 13346.2
    7 -7 12 13106.5
    7 7 12 12937
    7 -7 13 1023.71
    -7 -7 13 1366.13
    7 7 13 1718.52
    7 -7 13 1945.64
    7 -7 14 398.198
    7 -7 14 -95.0565
    7 7 14 -66.049
    -7 -7 14 -174.598
    7 7 15 808.434
    7 -7 15 1685.4
    -7 -7 15 658.552
    -7 -7 16 7778.07
    7 7 16 6799.02
    7 -7 16 6323.76
    7 7 17 515.584
    -7 -7 17 -1.43857
    7 -7 17 190.712
    7 -7 18 16.8541
    -7 -7 18 -61.7453
    7 7 18 -185.427
    -7 -8 -17 882.599
    7 8 -17 1289.8
    -8 7 -17 1739.48
    -7 -8 -16 129.46
    7 8 -16 81.7386
    -8 7 -16 1043.67
    -7 -8 -15 1629.42
    7 8 -15 2519.92
    -8 7 -15 2083.76
    8 -7 -14 7789.75
    -8 7 -14 7108.11
    -7 -8 -14 8525.13
    7 8 -14 8710.58
    7 8 -13 657.709
    -7 -8 -13 336.045
    8 -7 -13 1094.78
    -8 7 -13 858.632
    -7 -8 -12 309.353
    7 8 -12 -174.544
    8 -7 -12 -160.477
    -8 7 -12 -109.281
    8 -7 -11 523.151
    -7 -8 -11 309.881
    7 8 -11 431.884
    -8 7 -11 129.948
    7 8 -10 11572.7
    8 -7 -10 10482.6
    -8 7 -10 10322.2
    7 8 -10 11824.2
    -7 -8 -10 10976.8
    7 8 -9 4224.81
    -7 -8 -9 3504.98
    8 -7 -9 3820.55
    7 8 -9 3980.7
    -8 7 -9 4084.12
    7 8 -8 614.733
    8 -7 -8 225.6
    -7 -8 -8 389.554
    7 8 -8 243.15
    -8 7 -8 483.802
    7 8 -7 4582.81
    -7 -8 -7 4390.52
    -8 7 -7 3591.54
    8 -7 -7 3333.88
    7 8 -7 4050.51
    7 8 -6 10973.8
    8 -7 -6 10923.2
    -8 7 -6 11110.7
    7 8 -6 12484
    -7 -8 -6 10367
    -7 -8 -5 5725.12
    -8 7 -5 5142.87
    -7 -8 -5 5422.14
    7 8 -5 5550.53
    7 8 -5 5897.24
    8 -7 -5 6146.37
    -7 -8 -4 918.198
    8 -7 -4 607.222
    7 8 -4 885.229
    -8 7 -4 544.366
    7 8 -4 692.471
    -7 -8 -4 456.126
    8 -7 -3 359.417
    -7 -8 -3 420.591
    -7 -8 -3 419.262
    7 8 -3 766.197
    -7 -8 -3 355.589
    -7 -8 -2 14736.5
    -7 -8 -2 15318.2
    8 -7 -2 15324
    7 8 -2 15299.5
    -7 -8 -2 14191.6
    -7 -8 -1 7816.04
    8 -7 -1 7519.51
    7 8 -1 7880.12
    -7 -8 -1 8032.89
    -7 -8 -1 7895.77
    -7 -8 0 639.706
    8 -7 0 299.953
    -8 7 0 480.08
    -7 -8 0 741.995
    -7 -8 0 649.633
    7 8 0 283.64
    -7 -8 1 7714.19
    -8 7 1 8725.16
    8 -7 1 8761.61
    7 8 1 8433.25
    -7 -8 1 8021.21
    8 -7 1 8574.44
    -7 -8 1 11151.7
    -7 -8 2 14242.1
    8 -7 2 11542.1
    8 -7 2 12455.3
    -8 7 2 11947.2
    7 8 2 11812.3
    -7 -8 2 13570.3
    -7 -8 3 1029.27
    7 8 3 683.554
    8 -7 3 847.653
    -8 7 3 603.37
    8 -7 3 807.13
    -7 -8 3 534.344
    -7 -8 4 1016.52
    8 -7 4 385.468
    8 -7 4 470.068
    7 8 4 567.968
    -8 7 4 784.373
    -7 -8 4 851.333
    -7 -8 5 6024.7
    8 -7 5 5956.93
    7 8 5 4700.69
    -7 -8 5 6264.03
    8 -7 5 5011.58
    8 -7 6 12286.9
    -7 -8 6 12843.2
    7 8 6 12171.4
    8 -7 6 11148.4
    -7 -8 6 12557.9
    -7 -8 7 4037.11
    7 8 7 3731.24
    8 -7 7 4417.08
    8 -7 7 4670.12
    -7 -8 7 4379.41
    -7 -8 8 907.617
    8 -7 8 843.303
    7 8 8 651.93
    8 -7 8 572.772
    -7 -8 8 380.882
    8 -7 9 3098.3
    -7 -8 9 4132.44
    8 -7 9 3788.23
    7 8 9 3654.42
    8 -7 10 12373.7
    -7 -8 10 13515.4
    8 -7 10 13437.9
    7 8 10 12726.2
    8 -7 11 120.366
    7 8 11 292.845
    -7 -8 11 63.9429
    8 -7 11 509.874
    8 -7 12 259.383
    7 8 12 286.362
    -7 -8 12 617.66
    8 -7 12 582.205
    8 -7 13 1238.91
    7 8 13 1303.61
    -7 -8 13 1463.54
    8 -7 13 652.259
    -7 -8 14 7456.05
    8 -7 14 6734.71
    7 8 14 6097.99
    7 8 15 1759.8
    -7 -8 15 1790.29
    8 -7 15 2041.71
    7 8 16 261.048
    -7 -8 16 116.095
    8 -7 16 116.146
    -7 -8 17 1113.09
    8 -7 17 1974.28
    7 8 17 1328.56
    6 8 -18 -296.953
    -8 6 -18 -226.309
    -6 -8 -18 -129.756
    -8 6 -17 1413.02
    6 8 -17 2132.76
    -6 -8 -17 2358.02
    6 8 -16 4622.13
    -8 6 -16 3348.79
    -6 -8 -16 3656.46
    6 8 -15 1070.45
    8 -6 -15 2680.76
    -8 6 -15 991.096
    -6 -8 -15 2244.69
    6 8 -14 724.565
    8 -6 -14 188.229
    -8 6 -14 115.905
    -6 -8 -14 163.366
    -6 -8 -13 1603.31
    6 8 -13 2246.1
    8 -6 -13 3086.92
    8 -6 -13 2443.16
    -8 6 -13 2102.85
    6 8 -12 13797
    -8 6 -12 13695.9
    8 -6 -12 12342.9
    8 -6 -12 11411.7
    -6 -8 -12 13217.6
    6 8 -11 1302.11
    6 8 -11 1618.21
    8 -6 -11 1582.88
    -8 6 -11 1079.63
    -6 -8 -11 1612.44
    8 -6 -11 1496.48
    6 8 -10 377.128
    6 8 -10 409.498
    8 -6 -10 267.294
    8 -6 -10 482.423
    -8 6 -10 328.272
    -6 -8 -10 -65.2971
    6 8 -9 1040.67
    -6 -8 -9 713.909
    8 -6 -9 1084.18
    -8 6 -9 1046.08
    8 -6 -9 944.682
    6 8 -9 845.606
    6 8 -8 11383.7
    8 -6 -8 10450.1
    8 -6 -8 9543.58
    -8 6 -8 10067.9
    -6 -8 -8 10409
    6 8 -8 11185.8
    8 -6 -7 5755.1
    -8 6 -7 6291.19
    6 8 -7 5839.32
    -6 -8 -7 5796.17
    8 -6 -7 6198.43
    6 8 -7 6235.13
    -6 -8 -6 587.093
    8 -6 -6 708.519
    -8 6 -6 1004.7
    6 8 -6 1082.26
    8 -6 -6 965.632
    6 8 -6 1240.59
    8 -6 -5 4273.97
    8 -6 -5 5136.12
    6 8 -5 5268.76
    -6 -8 -5 4685.51
    6 8 -5 5061.2
    -8 6 -5 4926.62
    6 8 -4 10490.6
    8 -6 -4 11420.9
    8 -6 -4 11796.3
    -6 -8 -4 11022.7
    -8 6 -4 11021.5
    6 8 -4 11407.9
    -6 -8 -4 11124
    -6 -8 -3 4921.74
    -6 -8 -3 5165.06
    8 -6 -3 4714.52
    8 -6 -3 5357.4
    -6 -8 -3 4409.64
    -8 6 -3 5054.07
    6 8 -3 3925.49
    -6 -8 -2 1035.35
    -6 -8 -2 1085.21
    8 -6 -2 1067.49
    -8 6 -2 1098.48
    -6 -8 -2 1085.5
    8 -6 -2 892.03
    6 8 -2 1477.56
    -6 -8 -2 1482.96
    6 8 -1 991.343
    8 -6 -1 1250.54
    -8 6 -1 1142.04
    -6 -8 -1 927.07
    -6 -8 -1 737.775
    -6 -8 -1 862.543
    8 -6 -1 923.372
    -6 -8 0 19194.4
    -8 6 0 19748
    -6 -8 0 18541
    6 8 0 20736.5
    -6 -8 0 19609.3
    8 -6 0 18654.7
    -6 -8 1 344.007
    8 -6 1 498.286
    6 8 1 429.132
    -8 6 1 507.579
    -6 -8 1 763.174
    8 -6 1 579.431
    -6 -8 2 945.512
    -6 -8 2 711.713
    -8 6 2 712.015
    8 -6 2 917.694
    6 8 2 783.022
    8 -6 2 962.967
    -6 -8 3 5573.43
    -6 -8 3 4974.19
    6 8 3 4784.04
    8 -6 3 4472.99
    8 -6 3 5927.48
    -6 -8 4 11088.6
    6 8 4 12509.2
    -6 -8 4 11577.2
    8 -6 4 11397.2
    8 -6 4 10899
    8 -6 5 5805.28
    -6 -8 5 5551.5
    8 -6 5 4516.32
    6 8 5 4449.71
    -6 -8 5 5278.2
    -6 -8 6 1527.55
    8 -6 6 806.899
    -6 -8 6 988.77
    8 -6 6 927.847
    6 8 6 1207.11
    -6 -8 7 5255.14
    -6 -8 7 6495.58
    8 -6 7 6115.28
    6 8 7 5858.86
    8 -6 7 5957.42
    6 8 8 12692.1
    -6 -8 8 11777.9
    8 -6 8 11837.3
    8 -6 8 11594.3
    6 8 9 1181.28
    8 -6 9 1291.41
    -6 -8 9 1477.29
    -8 6 9 1675.72
    8 -6 9 1371.36
    6 8 10 -0.46253
    -6 -8 10 89.2128
    8 -6 10 459.761
    8 -6 10 27.5938
    6 8 11 895.308
    -6 -8 11 1344.51
    8 -6 11 499.426
    8 -6 11 678.607
    -6 -8 12 13439.5
    8 -6 12 13268.5
    6 8 12 12572.5
    8 -6 12 13152.9
    6 8 13 3106.08
    8 -6 13 2594.88
    -6 -8 13 1891.02
    -6 -8 14 387.044
    8 -6 14 -215.889
    6 8 14 -128.415
    -6 -8 15 2190.35
    6 8 15 2323.04
    8 -6 15 2506.17
    -6 -8 16 3787.55
    8 -6 16 3598.7
    6 8 16 3083.99
    -6 -8 17 1701.1
    8 -6 17 2153.48
    6 8 17 2264.81
    6 8 18 -31.8636
    -6 -8 18 -393.859
    8 -6 18 124.979
    5 8 -18 841.539
    8 -5 -18 769.055
    -8 5 -18 1051.87
    -5 -8 -18 817.992
    5 8 -17 413.57
    -8 5 -17 646.811
    8 -5 -17 732.88
    -5 -8 -17 476.649
    5 8 -16 1315.04
    8 -5 -16 1556.35
    -8 5 -16 2166.96
    -5 -8 -16 2579.8
    5 8 -15 6043.56
    -5 -8 -15 4908.26
    8 -5 -15 5123.06
    -8 5 -15 5690.8
    5 8 -14 991.956
    8 -5 -14 1724.96
    -8 5 -14 1462.76
    -5 -8 -14 1750.45
    5 8 -13 4253.57
    -5 -8 -13 3754.47
    -8 5 -13 4099.78
    8 -5 -13 4499.03
    5 8 -12 1776.98
    5 8 -12 2516.14
    8 -5 -12 1724.14
    -8 5 -12 2267.18
    -5 -8 -12 2191.4
    8 -5 -12 2180.19
    5 8 -11 1505.05
    5 8 -11 1518.77
    8 -5 -11 1268.35
    8 -5 -11 1273.61
    -8 5 -11 1541.58
    -5 -8 -11 1244.89
    5 8 -10 5985.98
    8 -5 -10 5654.68
    -8 5 -10 6589.32
    -5 -8 -10 6550.42
    5 8 -10 5384.37
    8 -5 -10 6865.58
    5 8 -9 5524.06
    8 -5 -9 5366.5
    8 -5 -9 5438.79
    -8 5 -9 5836.79
    -5 -8 -9 6458.79
    5 8 -9 6527.32
    5 8 -8 4783.02
    8 -5 -8 4794.38
    8 -5 -8 4910.19
    -8 5 -8 5024.73
    -5 -8 -8 5249.61
    5 8 -8 5605.34
    5 8 -7 4719.1
    8 -5 -7 4131.02
    -8 5 -7 4717.84
    8 -5 -7 4963.12
    5 8 -7 4882.6
    -5 -8 -7 4316.17
    -5 -8 -6 2857.7
    8 -5 -6 2471.61
    5 8 -6 2380.31
    -8 5 -6 2109.01
    8 -5 -6 2265.43
    5 8 -6 2314.97
    8 -5 -5 11334.9
    -5 -8 -5 11747.3
    8 -5 -5 11206.5
    -8 5 -5 11423.1
    5 8 -5 11386
    -5 -8 -5 10875.3
    5 8 -5 12095
    5 8 -4 7036.43
    -5 -8 -4 7418.45
    8 -5 -4 7408.6
    -8 5 -4 6938.22
    -5 -8 -4 7610.57
    5 8 -4 8076.04
    -5 -8 -4 7252.59
    8 -5 -4 7590.37
    8 -5 -3 4794.47
    8 -5 -3 5338.71
    -8 5 -3 4933.84
    -5 -8 -3 5538.28
    5 8 -3 5508.56
    -5 -8 -3 5851.3
    -5 -8 -3 4903.23
    8 -5 -2 10087.2
    8 -5 -2 10001.6
    -8 5 -2 10875
    -5 -8 -2 10897.7
    5 8 -2 8665.81
    -5 -8 -2 9568.62
    -5 -8 -2 9884.78
    -5 -8 -1 8472.51
    8 -5 -1 7585
    8 -5 -1 8013.18
    -8 5 -1 8315.39
    -5 -8 -1 7981.42
    -5 -8 -1 7921.23
    5 8 -1 7205.85
    8 -5 0 12785.2
    -8 5 0 13129.4
    -5 -8 0 12403.2
    5 8 0 12763.6
    8 -5 0 12762.6
    -5 -8 0 13580.2
    -5 -8 1 5946.52
    5 8 1 5978.72
    8 -5 1 5565.15
    -8 5 1 5579.39
    -5 -8 1 4942.54
    8 -5 1 5472.41
    8 -5 2 9159.24
    5 8 2 9987.25
    8 -5 2 9233.65
    -5 -8 2 8949.73
    -8 5 2 8993.92
    -5 -8 2 8126.59
    -5 -8 3 4152.7
    8 -5 3 4411.85
    8 -5 3 4113.29
    5 8 3 5368.5
    -5 -8 3 4539.28
    8 -5 4 7332.38
    5 8 4 9181.22
    8 -5 4 7700.22
    -5 -8 4 7267.92
    8 -5 5 14706.7
    -5 -8 5 13125.3
    5 8 5 15338.8
    8 -5 5 13352.2
    8 -5 6 1654.09
    8 -5 6 1737.49
    -5 -8 6 2069.56
    5 8 6 1770.12
    8 -5 7 5356.93
    -5 -8 7 4844.2
    8 -5 7 6033.95
    5 8 7 5549.87
    5 8 8 4598.01
    8 -5 8 5660.21
    -5 -8 8 4527.27
    8 -5 8 3937.11
    8 -5 9 5243.89
    8 -5 9 4883.98
    -8 5 9 5214.61
    5 8 9 4385.72
    -5 -8 9 4916.42
    -5 -8 10 5849.06
    5 8 10 5429.14
    -8 5 10 5828.99
    8 -5 10 6762.25
    8 -5 10 6825.67
    -5 -8 11 2328.16
    8 -5 11 2431.3
    8 -5 11 1872.34
    5 8 11 1959.67
    5 8 12 2405.78
    -5 -8 12 2352.48
    8 -5 12 2291.99
    8 -5 12 1427.02
    5 8 13 4124.59
    -5 -8 13 5364.19
    8 -5 13 4569.71
    8 -5 14 1618.25
    5 8 14 1549.24
    -5 -8 14 1617.76
    -5 -8 15 5093.07
    8 -5 15 4343.03
    5 8 15 4106.99
    5 8 16 2186.75
    -5 -8 16 2254.7
    8 -5 16 2431.05
    5 8 17 1186.22
    -5 -8 17 640.75
    8 -5 17 121.75
    8 -5 18 672.08
    -5 -8 18 2317.86
    5 8 18 572.771
    8 -4 -18 6717.05
    -4 -8 -18 6394.46
    4 8 -18 5277.39
    -8 4 -18 6070.17
    4 8 -17 -176.091
    -4 -8 -17 833.953
    4 8 -17 735.184
    8 -4 -17 279.674
    -8 4 -17 452.495
    4 8 -16 110.951
    8 -4 -16 215.27
    -8 4 -16 882.922
    -4 -8 -16 467.125
    4 8 -16 873.93
    -4 -8 -15 577.522
    4 8 -15 435.813
    8 -4 -15 499.988
    -8 4 -15 1131.69
    4 8 -14 4883.21
    -4 -8 -14 5515.28
    8 -4 -14 4268.84
    -8 4 -14 4972.65
    4 8 -13 1322.24
    8 -4 -13 1639.67
    4 8 -13 1530.16
    -8 4 -13 882.297
    -4 -8 -13 1185.12
    8 -4 -12 37.3971
    -4 -8 -12 126.677
    4 8 -12 166.01
    8 -4 -12 -253.181
    4 8 -12 -28.2528
    -8 4 -12 -254.733
    4 8 -11 3084.05
    8 -4 -11 3185.6
    8 -4 -11 3587.07
    -8 4 -11 3517.27
    4 8 -11 3003.32
    -4 -8 -11 2685.14
    8 -4 -10 15705.3
    4 8 -10 16183.6
    -8 4 -10 16031.3
    -4 -8 -10 15964.2
    8 -4 -10 16933.2
    8 -4 -9 3135.98
    4 8 -9 3461.67
    -4 -8 -9 2665.97
    8 -4 -9 2913.72
    -8 4 -9 3385.81
    4 8 -9 3358.39
    8 -4 -8 -27.2538
    4 8 -8 90.8819
    4 8 -8 10.097
    8 -4 -8 20.0377
    -8 4 -8 105.746
    -4 -8 -8 -65.8104
    -4 -8 -7 1439.86
    4 8 -7 1682.82
    4 8 -7 1619.46
    8 -4 -7 1344.32
    -8 4 -7 913.549
    8 -4 -7 1551.93
    -4 -8 -6 19883.9
    4 8 -6 18432.8
    8 -4 -6 18613.3
    -8 4 -6 18427.8
    -4 -8 -6 19241.8
    -4 -8 -6 19130.7
    4 8 -6 19167.4
    8 -4 -6 21485.3
    4 8 -5 3749.15
    -4 -8 -5 3386.6
    -4 -8 -5 3386.11
    8 -4 -5 3428.94
    -8 4 -5 3545.65
    -4 -8 -5 3692.15
    8 -4 -5 3217.99
    4 8 -5 2898.51
    8 -4 -4 1724.14
    8 -4 -4 1573.95
    4 8 -4 1258.43
    -4 -8 -4 1491.78
    -4 -8 -4 2126.81
    -8 4 -4 1892
    -4 -8 -4 1814.84
    4 8 -4 1930.35
    8 -4 -3 512.908
    8 -4 -3 444.51
    -4 -8 -3 303.536
    4 8 -3 678.077
    -4 -8 -3 450.957
    -8 4 -3 28.5265
    -4 -8 -3 412.075
    8 -4 -2 30470
    8 -4 -2 31488.8
    -4 -8 -2 28345.6
    -8 4 -2 30399.6
    -4 -8 -2 29908.7
    4 8 -2 29012.8
    -4 -8 -2 30072.4
    -8 4 -1 5877.23
    -4 -8 -1 5698.33
    4 8 -1 5049.62
    -4 -8 -1 5339.95
    8 -4 -1 5552.95
    -4 -8 -1 5702.55
    8 -4 0 10750
    8 -4 0 11302.1
    -8 4 0 11636.8
    4 8 0 11773.2
    -4 -8 0 11108.8
    -4 -8 0 14476.7
    4 8 0 10436.8
    4 8 1 5772.7
    -8 4 1 6102.12
    8 -4 1 6359.91
    -4 -8 1 6216.02
    8 -4 1 5742.45
    4 8 2 35800.7
    8 -4 2 37046.5
    8 -4 2 37481.6
    -8 4 2 36744.1
    -4 -8 2 37331
    -4 -8 3 308.668
    4 8 3 236.376
    8 -4 3 53.059
    8 -4 3 348.079
    -4 -8 4 1410.59
    8 -4 4 1644.52
    4 8 4 1290.62
    8 -4 4 1476.35
    4 8 5 2680.57
    -4 -8 5 3468.37
    8 -4 5 3149.41
    8 -4 5 3199.1
    4 8 6 15954.7
    -4 -8 6 16204
    8 -4 6 16217.1
    8 -4 6 16403.2
    8 -4 7 1298.82
    -4 -8 7 1828.32
    4 8 7 1653.12
    8 -4 7 1679.75
    8 -4 8 104.383
    8 -4 8 -12.5709
    4 8 8 679.873
    -4 -8 8 -101.044
    -8 4 8 68.027
    8 -4 9 3288.74
    -4 -8 9 2425.19
    -8 4 9 2752.8
    4 8 9 3175.69
    8 -4 9 2653.77
    8 -4 10 16369.5
    -8 4 10 17472.3
    8 -4 10 17276.3
    4 8 10 17416.6
    -4 -8 10 16538.4
    4 8 11 3689.84
    8 -4 11 4172.23
    -4 -8 11 3575.52
    8 -4 11 3311.61
    -8 4 11 2747.06
    4 8 12 119.538
    -4 -8 12 225.56
    -8 4 12 330.42
    8 -4 12 102.259
    4 8 13 1081.66
    -4 -8 13 1347.16
    8 -4 13 1930.76
    4 8 14 5591.45
    -4 -8 14 6549.05
    8 -4 14 5824.28
    -4 -8 15 556.963
    4 8 15 578.343
    8 -4 15 660.642
    8 -4 16 560.193
    -4 -8 16 745.43
    4 8 16 800.959
    4 8 17 -452.242
    -4 -8 17 664.433
    8 -4 17 160.295
    4 8 18 6211.3
    8 -4 18 6897.19
    -4 -8 18 6360.22
    3 8 -19 656.221
    8 -3 -19 1174.91
    -8 3 -19 618.442
    3 8 -18 48.9043
    8 -3 -18 920.163
    3 8 -18 661.663
    -8 3 -18 661.8
    -3 -8 -18 -96.872
    3 8 -17 275.295
    3 8 -17 471.677
    8 -3 -17 955.217
    -8 3 -17 154.584
    -3 -8 -17 881.734
    8 -3 -16 7061.13
    3 8 -16 5686.71
    -8 3 -16 5544.46
    -3 -8 -16 5717.66
    3 8 -16 5757.97
    3 8 -15 1375.88
    8 -3 -15 1234.7
    -8 3 -15 749.755
    -3 -8 -15 1281.45
    8 -3 -14 -65.5661
    -8 3 -14 264.16
    -3 -8 -14 -22.3268
    3 8 -14 38.0984
    3 8 -13 1552.3
    8 -3 -13 1579.86
    -3 -8 -13 2453.26
    -8 3 -13 2318.1
    3 8 -12 12081.7
    3 8 -12 11906.7
    8 -3 -12 11105.2
    -8 3 -12 11837.3
    -3 -8 -12 11524.2
    -3 -8 -11 2344.49
    3 8 -11 2658.28
    3 8 -11 3258.88
    8 -3 -11 3023.39
    -8 3 -11 2105.59
    3 8 -10 -97.2343
    3 8 -10 -285.772
    8 -3 -10 475.258
    8 -3 -10 -2.53792
    -8 3 -10 -66.2945
    -3 -8 -10 -88.7125
    8 -3 -9 391.57
    -8 3 -9 807.744
    3 8 -9 342.561
    -3 -8 -9 277.579
    3 8 -9 220.619
    8 -3 -9 49.7653
    3 8 -8 18874.8
    -3 -8 -8 19071.4
    3 8 -8 18602.4
    8 -3 -8 18386.2
    8 -3 -8 18537.6
    -8 3 -8 18874.2
    -3 -8 -8 17650.4
    3 8 -7 863.168
    3 8 -7 569.196
    8 -3 -7 924.232
    8 -3 -7 718.217
    -3 -8 -7 862.769
    -8 3 -7 864.613
    -3 -8 -7 349.294
    3 8 -6 1706.89
    3 8 -6 1685.08
    -3 -8 -6 1985.84
    8 -3 -6 1387.04
    -8 3 -6 1938.15
    8 -3 -6 1523.24
    -3 -8 -6 1317.89
    8 -3 -5 13673.2
    8 -3 -5 14225
    -3 -8 -5 14596.5
    -8 3 -5 14042.9
    -3 -8 -5 13063
    3 8 -5 13426.5
    3 8 -5 14431.3
    -3 -8 -5 13449.5
    8 -3 -4 8981.87
    -3 -8 -4 9721.29
    8 -3 -4 9215.48
    -3 -8 -4 8773.18
    -8 3 -4 9903.77
    -3 -8 -4 9074.83
    3 8 -4 11085.5
    3 8 -4 8476.51
    8 -3 -3 13334.5
    3 8 -3 14569.3
    -8 3 -3 14223.4
    3 8 -3 13690.1
    -3 -8 -3 14062.6
    8 -3 -3 13058.3
    -3 -8 -3 12950
    -3 -8 -3 14360.2
    -3 -8 -2 137.584
    -3 -8 -2 108.828
    3 8 -2 -206.963
    8 -3 -2 7.99764
    -8 3 -2 136.311
    -3 -8 -2 272.451
    8 -3 -2 232.216
    8 -3 -1 4098.63
    -3 -8 -1 4469.72
    -8 3 -1 4097.98
    3 8 -1 5166.87
    -3 -8 -1 4366.87
    -3 -8 -1 4087.19
    3 8 0 29682.9
    8 -3 0 28899
    -3 -8 0 29571.1
    -8 3 0 29322
    3 8 0 30966.2
    8 -3 0 29307.8
    -3 -8 0 28457.8
    -3 -8 1 3614.21
    -8 3 1 3940.05
    3 8 1 3774.92
    8 -3 1 3355.38
    8 -3 1 3489.5
    8 -3 2 36.6067
    3 8 2 18.1644
    -8 3 2 88.3737
    -3 -8 2 70.7787
    8 -3 2 216.862
    8 -3 3 11505.6
    -3 -8 3 11876.9
    8 -3 3 12579
    3 8 3 12609.8
    8 -3 4 10887.6
    3 8 4 10923.4
    8 -3 4 10996.1
    -3 -8 4 11135.6
    -3 -8 5 11899.6
    3 8 5 11943.5
    8 -3 5 12880.6
    8 -3 5 12781.3
    -3 -8 6 1631.18
    8 -3 6 1626.14
    3 8 6 1713.01
    8 -3 6 2042.73
    8 -3 7 1498.06
    8 -3 7 1474.02
    3 8 7 1887.93
    -3 -8 7 1802.54
    -8 3 8 19937.1
    -3 -8 8 17207.2
    3 8 8 18971.2
    8 -3 8 17499.8
    8 -3 8 19399.6
    3 8 9 587.287
    8 -3 9 961.685
    8 -3 9 563.006
    -8 3 9 863.943
    -3 -8 9 359.953
    3 8 10 33.161
    -3 -8 10 15.7246
    8 -3 10 37.7928
    8 -3 10 -21.2897
    -8 3 10 102.78
    -3 -8 11 2046.07
    8 -3 11 2050.48
    3 8 11 1499.24
    -8 3 11 2363.37
    3 8 12 13938.8
    -3 -8 12 12977.3
    -8 3 12 12877.9
    8 -3 12 11851.6
    -3 -8 13 1621.86
    8 -3 13 2292.55
    3 8 13 1858.48
    -8 3 13 1934.89
    -3 -8 14 799.556
    8 -3 14 73.1877
    3 8 14 144.211
    -3 -8 15 2236.45
    3 8 15 1129.54
    8 -3 15 1723.57
    -3 -8 16 4422.5
    8 -3 16 4403.46
    3 8 16 4811.73
    -3 -8 17 662.502
    3 8 17 899.92
    8 -3 17 272.031
    3 8 18 1488.33
    -3 -8 18 649.794
    8 -3 18 741.658
    -3 -8 19 688.362
    3 8 19 253.405
    8 -3 19 339.518
    8 -2 -19 1816.73
    2 8 -19 1703.71
    -8 2 -19 2108.84
    2 8 -19 1210.72
    2 8 -18 258.543
    2 8 -18 -224.123
    8 -2 -18 1032.7
    -8 2 -18 1475.51
    2 8 -17 3513.59
    8 -2 -17 3220
    2 8 -17 2925.04
    -8 2 -17 2681.53
    -2 -8 -17 2778.31
    2 8 -16 121.619
    8 -2 -16 -315.509
    2 8 -16 -186.937
    -8 2 -16 240.487
    -2 -8 -16 48.6766
    2 8 -15 6341.83
    8 -2 -15 5170.29
    -8 2 -15 7231.34
    -2 -8 -15 7000.42
    2 8 -14 4609.32
    8 -2 -14 4751.42
    -2 -8 -14 5098.41
    -8 2 -14 4988.94
    8 -2 -13 5075.49
    2 8 -13 4366.36
    -8 2 -13 4686.82
    -2 -8 -13 3524.19
    -8 2 -12 856.68
    -2 -8 -12 747.299
    8 -2 -12 1134.47
    2 8 -12 818.692
    2 8 -12 1672.5
    2 8 -11 8051.39
    2 8 -11 8800.39
    -8 2 -11 8038.61
    -2 -8 -11 8005.82
    8 -2 -11 8224.03
    2 8 -10 4085.56
    8 -2 -10 4836.51
    2 8 -10 4182.94
    -8 2 -10 5342.8
    -2 -8 -10 4644.43
    2 8 -9 9830.62
    2 8 -9 11161.1
    -2 -8 -9 10695.1
    8 -2 -9 10429.6
    -8 2 -9 9791.58
    8 -2 -9 9310.81
    -2 -8 -9 9764.34
    2 8 -8 819.241
    2 8 -8 909.557
    8 -2 -8 820.501
    -2 -8 -8 934.298
    8 -2 -8 1063.31
    -8 2 -8 748.86
    -2 -8 -8 995.816
    8 -2 -7 6877.86
    2 8 -7 6705.88
    8 -2 -7 6849.63
    2 8 -7 6989.05
    -8 2 -7 6570.97
    -2 -8 -7 7350.83
    -2 -8 -7 6518.65
    2 8 -6 1888.41
    8 -2 -6 2237.37
    -2 -8 -6 1650.19
    8 -2 -6 1848.44
    -8 2 -6 1814.47
    2 8 -6 1470.61
    -2 -8 -6 1458.4
    8 -2 -5 11574.9
    2 8 -5 11569.2
    -2 -8 -5 11490.6
    2 8 -5 12321.5
    8 -2 -5 11124.2
    -8 2 -5 12129.1
    -2 -8 -5 12100.4
    2 8 -4 -20.0762
    -2 -8 -4 -39.0968
    2 8 -4 -85.7638
    8 -2 -4 82.5787
    -8 2 -4 -42.5292
    -2 -8 -4 36.2255
    -2 -8 -4 160.643
    8 -2 -4 19.773
    -2 -8 -3 21844.8
    -2 -8 -3 21304.5
    -2 -8 -3 21286
    8 -2 -3 20632.6
    -8 2 -3 22060.8
    2 8 -3 21386.1
    2 8 -3 22836.6
    8 -2 -3 20605.8
    -2 -8 -2 1982.17
    8 -2 -2 3166.11
    -8 2 -2 2200
    -2 -8 -2 2284.39
    -2 -8 -2 2671.15
    2 8 -2 2785.93
    -2 -8 -1 9334.04
    8 -2 -1 8221.86
    8 -2 -1 9629.45
    -8 2 -1 9214.45
    2 8 -1 8460.61
    -2 -8 -1 10466.8
    -2 -8 -1 8941.78
    -2 -8 0 108.976
    8 -2 0 172.968
    2 8 0 40.3584
    8 -2 0 97.9257
    -2 -8 0 78.501
    -8 2 0 41.9142
    2 8 0 -113.891
    -2 -8 1 7849.97
    8 -2 1 7468.34
    2 8 1 7850.67
    -2 -8 1 7174.38
    8 -2 1 7861.97
    -8 2 1 8115.68
    2 8 1 7853.67
    8 -2 2 2308.08
    8 -2 2 2464.96
    -2 -8 2 2436.26
    2 8 2 2567.5
    -8 2 2 2635.56
    -2 -8 3 18531.2
    8 -2 3 19085.9
    8 -2 3 19436.1
    2 8 3 19587.2
    8 -2 4 -3.02137
    8 -2 4 -186.003
    -2 -8 4 -114.402
    2 8 4 140.386
    8 -2 5 12909.4
    -2 -8 5 13358
    8 -2 5 13541.4
    2 8 5 12884.3
    8 -2 6 3060.61
    8 -2 6 2804.42
    -2 -8 6 3205.67
    2 8 6 2936.75
    -2 -8 7 7062.56
    8 -2 7 7853.18
    2 8 7 7590.21
    8 -2 7 7721.09
    -2 -8 8 1043.78
    2 8 8 1084.5
    8 -2 8 1111.83
    8 -2 8 1588.97
    -8 2 8 1000.24
    8 -2 9 11023.1
    -2 -8 9 9282.1
    -8 2 9 10848.5
    8 -2 9 10647.1
    2 8 9 11455.5
    2 8 10 5034.6
    -2 -8 10 4418.15
    8 -2 10 4290.56
    -8 2 10 4433.37
    8 -2 11 10132.5
    -2 -8 11 9298.63
    -8 2 11 8723.84
    2 8 11 9813.96
    -8 2 12 993.781
    -2 -8 12 957.629
    2 8 12 1371.55
    8 -2 12 878.113
    8 -2 13 3715.23
    -2 -8 13 4024.74
    2 8 13 3974.8
    -8 2 13 2534.6
    8 -2 14 5412.13
    2 8 14 5627.31
    -2 -8 14 5201.48
    -8 2 14 5932.54
    -2 -8 15 6120.77
    8 -2 15 6513.17
    2 8 15 6803.59
    2 8 16 -102.386
    -2 -8 16 -409.762
    8 -2 16 2.51661
    -2 -8 17 3897.53
    2 8 17 3831.65
    8 -2 17 3312.16
    8 -2 18 260.083
    -2 -8 18 148.793
    2 8 18 152.652
    -2 -8 19 2334.82
    8 -2 19 1224.22
    2 8 19 1696.4
    8 -1 -19 2848.24
    1 8 -19 3308.1
    1 8 -19 3430.12
    -8 1 -19 3727.21
    8 -1 -18 467.261
    1 8 -18 815.206
    1 8 -18 625.544
    -8 1 -18 911.212
    8 -1 -17 3014.8
    1 8 -17 4104.18
    1 8 -17 4167.93
    -8 1 -17 3277.64
    8 -1 -16 877.694
    1 8 -16 1002.41
    1 8 -16 547.791
    -8 1 -16 709.939
    -1 -8 -16 1036.52
    8 -1 -15 3201.93
    1 8 -15 3617.19
    1 8 -15 2625.99
    -8 1 -15 3455.33
    -1 -8 -15 2815.96
    8 -1 -14 1215.06
    1 8 -14 1695.96
    -8 1 -14 781.032
    -1 -8 -14 673.191
    1 8 -13 8585.65
    -8 1 -13 8305.22
    -1 -8 -13 7874.82
    8 -1 -13 8524.98
    8 -1 -12 -134.136
    1 8 -12 -170.726
    1 8 -12 -14.8792
    -1 -8 -12 -1.22852
    -8 1 -12 199.603
    8 -1 -11 10953.6
    1 8 -11 12082.9
    1 8 -11 11266.5
    -1 -8 -11 12093.5
    -8 1 -11 10398
    -1 -8 -11 10229.4
    1 8 -10 4325.69
    -1 -8 -10 4323.95
    -1 -8 -10 3717.73
    8 -1 -10 3932.53
    -8 1 -10 3964.14
    1 8 -10 3865.92
    1 8 -9 7550.17
    1 8 -9 7331.2
    -1 -8 -9 7663.76
    8 -1 -9 6997.35
    -8 1 -9 6889.95
    -1 -8 -9 7720.86
    -1 -8 -8 3116.12
    8 -1 -8 4327.59
    1 8 -8 4015.15
    8 -1 -8 3952.59
    -8 1 -8 3545.13
    1 8 -8 4291.55
    -1 -8 -8 4185.59
    8 -1 -7 17109.6
    1 8 -7 16901.8
    -1 -8 -7 15940.4
    1 8 -7 17702.7
    -8 1 -7 17184.7
    -1 -8 -7 16678.2
    8 -1 -7 17189.2
    -1 -8 -6 1869.39
    1 8 -6 2101.7
    -1 -8 -6 1562.55
    -8 1 -6 1557.68
    8 -1 -6 1163.77
    8 -1 -6 1796.17
    1 8 -6 1554.86
    8 -1 -5 4822.88
    -1 -8 -5 4429.81
    8 -1 -5 4916.05
    1 8 -5 4839.14
    -8 1 -5 4889.22
    -1 -8 -5 5069.26
    1 8 -5 4342.63
    1 8 -4 3021.25
    1 8 -4 2851.1
    -1 -8 -4 2343.18
    -1 -8 -4 2757.41
    8 -1 -4 2821.1
    8 -1 -4 2186.87
    -8 1 -4 2161.02
    8 -1 -3 5549.03
    -8 1 -3 5998.7
    8 -1 -3 5017.09
    1 8 -3 5537.93
    1 8 -3 5543.17
    -1 -8 -3 5215.86
    -1 -8 -3 5024.41
    -1 -8 -3 5370.46
    -1 -8 -2 8263.3
    8 -1 -2 6885.03
    -1 -8 -2 8002.5
    -8 1 -2 8149.95
    -1 -8 -2 7800.8
    1 8 -2 7345.7
    1 8 -2 7524.31
    -1 -8 -1 16060.7
    8 -1 -1 15826.3
    -1 -8 -1 15790
    8 -1 -1 15268.7
    -8 1 -1 16284.6
    1 8 -1 15391.6
    -1 -8 0 4167.04
    8 -1 0 4262.87
    -8 1 0 4524.9
    1 8 0 5180.68
    -1 -8 0 4896.47
    8 -1 0 4521.18
    8 -1 1 18885.2
    1 8 1 18413.8
    -8 1 1 19166.8
    -1 -8 1 18184.8
    -1 -8 1 18102.9
    1 8 1 18252
    8 -1 1 18102.8
    -1 -8 2 6382.79
    8 -1 2 5654.97
    -1 -8 2 5409.63
    1 8 2 6249.89
    -8 1 2 5768.46
    8 -1 2 5982.37
    1 8 2 5191.49
    -1 -8 3 7414.68
    8 -1 3 7661.81
    8 -1 3 6704.24
    -8 1 3 6457.56
    1 8 3 8369.27
    -1 -8 4 2296.32
    8 -1 4 2616.39
    1 8 4 2848.8
    8 -1 4 2211.55
    8 -1 5 5660.67
    -1 -8 5 5298.57
    1 8 5 6431.92
    8 -1 5 5085.31
    8 -1 6 693.503
    -1 -8 6 524.243
    8 -1 6 798.865
    1 8 6 1265.37
    -1 -8 7 17513
    -8 1 7 16436.6
    1 8 7 17173.3
    8 -1 7 16926.4
    8 -1 7 17660.7
    8 -1 8 2979.82
    -1 -8 8 3451.3
    -8 1 8 2946.54
    1 8 8 3607.6
    8 -1 8 2683.03
    1 8 9 8494.86
    -1 -8 9 7637.68
    -8 1 9 8303.27
    8 -1 9 8012.21
    8 -1 10 3317.39
    -1 -8 10 3839.51
    1 8 10 3851.08
    -8 1 10 3930.23
    -1 -8 11 11617.3
    -8 1 11 11710
    1 8 11 12028.4
    8 -1 11 11508.9
    -8 1 12 156.181
    -1 -8 12 220.64
    8 -1 12 -141.854
    1 8 12 55.814
    -1 -8 13 8792.25
    1 8 13 8656.75
    -8 1 13 9798.27
    8 -1 13 8263.65
    -8 1 14 1104.73
    8 -1 14 1087.8
    1 8 14 522.176
    -1 -8 14 1184.04
    -8 1 15 2173.02
    1 8 15 1743.22
    -1 -8 15 1881.39
    8 -1 15 1434.95
    8 -1 16 1253.37
    -1 -8 16 1113.75
    1 8 16 737.167
    8 -1 17 2529.14
    -1 -8 17 2958.11
    1 8 17 3473.03
    1 8 18 1313.64
    -1 -8 18 674.113
    8 -1 18 -41.8003
    1 8 19 3851.43
    8 -1 19 2441.24
    -1 -8 19 4348.13
    8 0 -19 1650.27
    0 8 -19 1942.43
    0 8 -19 541.005
    -8 0 -19 1464.05
    8 0 -18 2195.1
    0 8 -18 2600.8
    0 8 -18 2783
    -8 0 -18 2969.26
    8 0 -17 3217.57
    0 8 -17 3711.28
    0 8 -17 3185.92
    -8 0 -17 2200.89
    0 8 -16 129.865
    8 0 -16 163.351
    0 8 -16 349.348
    -8 0 -16 0.62542
    8 0 -15 3322.96
    0 8 -15 3299.87
    0 8 -15 3482.51
    -8 0 -15 4309.26
    0 -8 -15 2939.32
    0 8 -14 6469.09
    -8 0 -14 5768.57
    0 -8 -14 5066.69
    8 0 -14 5479.01
    8 0 -13 2621.39
    -8 0 -13 2158.69
    0 -8 -13 1879.97
    0 8 -13 2407.56
    0 -8 -12 1160.13
    0 8 -12 1084.09
    0 -8 -12 1683.82
    -8 0 -12 1298.42
    8 0 -12 1525.3
    0 -8 -11 3051.66
    8 0 -11 2751.35
    0 -8 -11 3532.5
    0 8 -11 2823.15
    0 8 -11 3398.14
    -8 0 -11 3220.71
    -8 0 -10 8752.97
    8 0 -10 8203.07
    0 -8 -10 8267.76
    -8 0 -10 8373.15
    0 -8 -10 7876.17
    0 8 -10 6983.22
    0 8 -10 9153.24
    0 8 -9 7303.17
    0 8 -9 7073.15
    0 -8 -9 7463.23
    -8 0 -9 8139.95
    0 -8 -9 7502.1
    8 0 -9 7540.94
    0 8 -8 2871.66
    0 8 -8 2208.73
    0 -8 -8 2905.01
    -8 0 -8 3039.51
    8 0 -8 2947.71
    0 -8 -8 2317.29
    0 -8 -7 5249.4
    8 0 -7 5104.44
    0 8 -7 4591.35
    -8 0 -7 4693.8
    0 8 -7 4836.85
    0 -8 -7 4752.36
    0 8 -6 12437
    0 -8 -6 12534.4
    8 0 -6 13241.4
    8 0 -6 13401.3
    -8 0 -6 11799.7
    0 -8 -6 10639.1
    0 8 -6 12243.2
    0 8 -5 3876.9
    0 8 -5 3518.69
    8 0 -5 3214.58
    0 -8 -5 3043.63
    -8 0 -5 3750.76
    0 -8 -5 3495.3
    8 0 -5 2847.11
    0 8 -4 3577.01
    0 -8 -4 3656.55
    0 -8 -4 2669.81
    0 8 -4 3631.12
    8 0 -4 3338.8
    -8 0 -4 3525.49
    8 0 -4 3883.97
    0 8 -3 8853.58
    8 0 -3 8323.72
    -8 0 -3 8497.89
    0 8 -3 7588.67
    0 -8 -3 7755.92
    0 -8 -3 8572.49
    0 -8 -2 13231
    0 -8 -2 11376.7
    -8 0 -2 13625.8
    0 8 -2 11996.1
    8 0 -2 13240.3
    0 8 -2 12854.2
    0 8 -1 12845.2
    8 0 -1 11695.7
    8 0 -1 12458.6
    0 -8 -1 12256.5
    -8 0 -1 12500.7
    0 -8 -1 12101.2
    8 0 0 8264.2
    0 -8 0 8469.58
    8 0 0 8397.09
    0 -8 0 8226.97
    -8 0 0 8625.74
    0 8 0 8202.53
    8 0 1 10032.5
    0 8 1 9825.27
    8 0 1 9327.48
    0 -8 1 9340.1
    0 -8 1 10199.7
    0 8 1 9941.95
    -8 0 1 10039.7
    0 -8 2 13351.1
    8 0 2 13748.6
    8 0 2 13527.7
    0 8 2 12978.3
    0 -8 2 13127.6
    0 8 2 12844.1
    -8 0 2 14273.3
    0 -8 3 7429.21
    -8 0 3 8635.15
    0 -8 3 8196.88
    0 8 3 8192.96
    0 8 3 7956.72
    8 0 3 7877.79
    8 0 3 8236.78
    8 0 4 2619.89
    0 -8 4 2569.94
    8 0 4 2387.99
    0 8 4 2687.85
    8 0 5 3099.52
    0 -8 5 2995.99
    8 0 5 2972.55
    0 8 5 3574.34
    8 0 6 13051.5
    8 0 6 13325.6
    0 -8 6 12510.1
    0 8 6 14637.7
    8 0 7 5022.73
    -8 0 7 4224.91
    0 -8 7 4596.31
    8 0 7 5151.29
    0 8 7 5244.21
    -8 0 8 3124.85
    0 8 8 2514.58
    8 0 8 2176.74
    0 -8 8 2603.84
    0 8 9 8359.81
    -8 0 9 8934.9
    0 -8 9 8603.08
    8 0 9 8444.15
    0 -8 10 7291.07
    0 8 10 6744.66
    8 0 10 7675.51
    -8 0 10 7290.66
    0 -8 11 4366.04
    8 0 11 4049.98
    -8 0 11 4033.16
    0 8 11 3127.86
    0 -8 12 1534.84
    0 8 12 1629.35
    -8 0 12 984.085
    8 0 12 1484.98
    0 -8 13 2586.51
    0 8 13 2429.09
    -8 0 13 1786.36
    8 0 13 2085.81
    0 -8 14 6102.94
    8 0 14 8147.42
    0 8 14 7558.02
    -8 0 14 6533.09
    8 0 15 2593.68
    0 -8 15 1957.3
    -8 0 15 3111.26
    0 8 15 3033.56
    8 0 16 273.243
    0 8 16 204.745
    0 -8 16 168.922
    -8 0 16 120.975
    -8 0 17 3922.77
    0 -8 17 3203.09
    0 8 17 4435.24
    8 0 17 3159.38
    0 -8 18 2332.79
    0 8 18 2313.86
    8 0 18 2637.02
    0 -8 19 1327.74
    8 0 19 544.238
    0 8 19 1773.04
    8 1 -19 1537.46
    -1 8 -19 1331.43
    -1 8 -19 1489.09
    -8 -1 -19 651.957
    8 1 -18 244.835
    -1 8 -18 587.913
    -1 8 -18 502.963
    -8 -1 -18 127.661
    8 1 -17 1755.75
    -1 8 -17 2241.33
    -8 -1 -17 1808.28
    -1 8 -17 690.027
    -1 8 -16 5114.89
    -1 8 -16 5278.61
    8 1 -16 3530.77
    -8 -1 -16 3315.98
    8 1 -15 1430.63
    -1 8 -15 1747.85
    -1 8 -15 994.453
    -8 -1 -15 2598.61
    8 1 -14 797.266
    -1 8 -14 -77.1343
    -1 8 -14 602.213
    -8 -1 -14 482.738
    1 -8 -13 2673.83
    8 1 -13 2837.15
    1 -8 -13 2599.7
    -1 8 -13 2431.78
    -8 -1 -13 1706.25
    8 1 -12 5828.44
    1 -8 -12 6634.69
    -1 8 -12 6109.15
    -8 -1 -12 6729.5
    1 -8 -12 6004.43
    -1 8 -11 7302.95
    1 -8 -11 6805.73
    -1 8 -11 6584
    8 1 -11 7607.39
    1 -8 -11 6775.93
    -8 -1 -11 7219.32
    -8 -1 -11 6930.78
    8 1 -10 48.0564
    1 -8 -10 -55.4509
    -1 8 -10 50.2135
    1 -8 -10 204.064
    -1 8 -10 -152.33
    -8 -1 -10 271.143
    -8 -1 -10 17.6533
    -1 8 -9 7253.43
    -1 8 -9 7783.66
    1 -8 -9 7457.57
    -8 -1 -9 6920.19
    1 -8 -9 6500.9
    8 1 -9 7732.29
    -8 -1 -9 6904.39
    -1 8 -8 8046.81
    -1 8 -8 8319.21
    1 -8 -8 7869.86
    -8 -1 -8 7402.12
    1 -8 -8 7425.3
    8 1 -8 6957.28
    8 1 -7 2523.56
    -1 8 -7 3337.47
    1 -8 -7 3357.76
    1 -8 -7 2301.42
    -8 -1 -7 3038.65
    -1 8 -7 2691.63
    8 1 -6 402.918
    1 -8 -6 292.881
    -1 8 -6 321.517
    -1 8 -6 619.279
    1 -8 -6 238.162
    8 1 -6 591.077
    -8 -1 -6 580.252
    1 -8 -5 12052.2
    -1 8 -5 11820.1
    -1 8 -5 12551.5
    1 -8 -5 12018.2
    -8 -1 -5 11843.2
    8 1 -5 11169.5
    8 1 -5 11907.2
    1 -8 -4 17325.7
    1 -8 -4 16018.6
    -1 8 -4 15838.9
    8 1 -4 14825.4
    -8 -1 -4 16392.2
    -1 8 -4 16418.5
    8 1 -4 14711.4
    -1 8 -3 21024.9
    1 -8 -3 20181.3
    8 1 -3 20103.6
    -8 -1 -3 19097.3
    -1 8 -3 20557
    -1 8 -2 37.7519
    -1 8 -2 54.5881
    -8 -1 -2 176.905
    8 1 -2 185.167
    1 -8 -2 -41.6432
    1 -8 -1 11181.6
    8 1 -1 12458.7
    8 1 -1 12844.7
    -8 -1 -1 12804.5
    -1 8 -1 11379.7
    1 -8 -1 11903.5
    -1 8 -1 12145.1
    -1 8 0 6367.96
    1 -8 0 7272.46
    1 -8 0 7446.59
    8 1 0 7242.51
    -8 -1 0 7097.98
    8 1 0 7101.34
    8 1 1 12803.3
    -8 -1 1 14308.1
    8 1 1 13520.1
    -1 8 1 13916.1
    1 -8 1 14077.4
    1 -8 1 13647.1
    1 -8 2 19.1347
    8 1 2 7.10182
    -8 -1 2 169.254
    -1 8 2 179.164
    8 1 2 116.227
    -1 8 2 229.705
    1 -8 2 238.082
    1 -8 3 17036.3
    1 -8 3 17263.2
    8 1 3 17248.1
    -8 -1 3 17678.4
    -1 8 3 16536.5
    -1 8 3 18426.8
    8 1 3 16283.6
    1 -8 4 16148.4
    8 1 4 15567.6
    -1 8 4 16756.3
    -1 8 4 16896.1
    1 -8 4 15841.1
    8 1 4 16684.8
    8 1 5 8557.87
    -1 8 5 9339.45
    8 1 5 8006.74
    1 -8 5 8408.14
    -1 8 5 9407.79
    1 -8 6 206.204
    -1 8 6 360.942
    8 1 6 333.124
    8 1 6 469.687
    -8 -1 6 516.942
    -1 8 7 4494.7
    -8 -1 7 4503.49
    1 -8 7 4513.81
    8 1 7 4282.62
    -1 8 8 6504.83
    -8 -1 8 7286.23
    1 -8 8 6153.03
    8 1 8 6758.48
    1 -8 9 7986.7
    -1 8 9 8210.91
    -8 -1 9 8587.38
    8 1 9 7543.69
    -8 -1 10 -2.29271
    1 -8 10 556.681
    -1 8 10 -46.1382
    8 1 10 -17.8207
    -1 8 11 6418.28
    -8 -1 11 6566.4
    1 -8 11 6810.74
    8 1 11 7025.5
    -8 -1 12 7650.21
    -1 8 12 6228.03
    8 1 12 6955.24
    1 -8 12 7486.39
    -8 -1 13 2473.23
    8 1 13 2033.65
    1 -8 13 2443.79
    -1 8 13 1621.67
    -1 8 14 346.399
    -8 -1 14 660.559
    1 -8 14 444.609
    8 1 14 297.634
    8 1 15 2107.02
    -8 -1 15 2740.13
    1 -8 15 1695.15
    -1 8 15 1756.1
    -1 8 16 4905.96
    -8 -1 16 6487.9
    8 1 16 4903.29
    1 -8 16 4425.51
    1 -8 17 1569.7
    -1 8 17 2014.16
    8 1 17 1681.18
    -8 -1 17 1827.43
    1 -8 18 56.5298
    8 1 18 -81.516
    -8 -1 18 -150.558
    1 -8 18 -10.9148
    -1 8 18 76.2101
    -1 8 19 2189.35
    1 -8 19 2596.85
    1 -8 19 1701.86
    8 1 19 2263.91
    8 2 -19 585.224
    -2 8 -19 893.942
    -2 8 -19 618.191
    -8 -2 -19 1130.31
    8 2 -18 607.35
    -2 8 -18 317.869
    -2 8 -18 1958.26
    -8 -2 -18 1266.16
    -2 8 -17 1640.56
    -2 8 -17 1449.39
    8 2 -17 1081.82
    -8 -2 -17 1186.29
    -2 8 -16 1878.29
    8 2 -16 1906.72
    -2 8 -16 1668.91
    -8 -2 -16 2027.09
    -2 8 -15 2173.93
    8 2 -15 2482.51
    -8 -2 -15 2868.3
    -2 8 -15 2300.11
    -2 8 -14 1111.55
    -2 8 -14 1093.62
    8 2 -14 654.72
    -8 -2 -14 720.885
    8 2 -13 4781.36
    -2 8 -13 5215.38
    -8 -2 -13 5294.69
    2 -8 -13 4517.92
    8 2 -12 4659.65
    -2 8 -12 5147.44
    2 -8 -12 5893.4
    -8 -2 -12 4970.55
    2 -8 -12 5030.93
    2 -8 -11 2587.49
    -8 -2 -11 3199.14
    2 -8 -11 2953.43
    -2 8 -11 2774.93
    8 2 -11 3038.7
    -8 -2 -11 2208.74
    -8 -2 -10 1067.89
    -2 8 -10 1414.8
    -2 8 -10 1204.1
    8 2 -10 778.32
    2 -8 -10 1045.58
    2 -8 -10 870.518
    -8 -2 -10 1139.88
    -8 -2 -9 2264.11
    2 -8 -9 1988.8
    8 2 -9 2138.6
    -2 8 -9 2523.69
    2 -8 -9 2064.69
    -2 8 -9 2091.27
    -8 -2 -9 2151.91
    8 2 -8 14147
    2 -8 -8 13369.1
    -2 8 -8 13860.3
    2 -8 -8 14918
    -8 -2 -8 14937.1
    -2 8 -8 15606
    -8 -2 -8 14840.1
    -2 8 -7 15720.8
    -2 8 -7 15877.8
    -8 -2 -7 16682.8
    2 -8 -7 16592.4
    2 -8 -7 16076.5
    8 2 -7 15711.9
    2 -8 -6 4975.81
    -2 8 -6 5115.05
    -2 8 -6 6040.87
    -8 -2 -6 5570.41
    8 2 -6 5019.54
    8 2 -6 5163.39
    2 -8 -6 4584.93
    2 -8 -5 5803.45
    -2 8 -5 7104.45
    -2 8 -5 6269.53
    8 2 -5 6810.1
    -8 -2 -5 6876.08
    8 2 -5 6695.67
    2 -8 -5 5649.09
    -2 8 -4 6885.24
    -2 8 -4 6237.25
    8 2 -4 6842.02
    2 -8 -4 6960.86
    -8 -2 -4 7364.11
    2 -8 -3 8865.74
    -2 8 -3 9257.78
    -2 8 -3 9480.92
    -8 -2 -3 10641.5
    -2 8 -2 2327.14
    2 -8 -2 2018.05
    -2 8 -2 2431.32
    -8 -2 -2 2392.32
    -2 8 -1 9312.87
    2 -8 -1 10278.1
    8 2 -1 9736.53
    -8 -2 -1 10064.3
    -2 8 -1 9040.14
    2 -8 0 15439.3
    8 2 0 14341
    -8 -2 0 15165.6
    -2 8 0 15056.2
    8 2 0 14570.2
    -2 8 0 15078.6
    8 2 1 7942.62
    2 -8 1 7635.59
    2 -8 1 7835.77
    -2 8 1 7424.01
    -8 -2 1 8286.23
    8 2 1 8010.82
    2 -8 2 2618.52
    8 2 2 3020.97
    2 -8 2 2797.85
    -2 8 2 3038.84
    8 2 2 2297.56
    -8 -2 2 2520.93
    -2 8 2 2690.64
    8 2 3 7962.54
    -2 8 3 8094.66
    8 2 3 7794.46
    2 -8 3 6842.7
    2 -8 3 7536.63
    -2 8 3 7248.25
    2 -8 4 6799.59
    2 -8 4 6778.06
    -2 8 4 6702.74
    8 2 4 6161.27
    -2 8 4 6375.46
    8 2 4 6629.09
    -2 8 5 7957.3
    2 -8 5 7417.58
    -2 8 5 7143.63
    8 2 5 7640.09
    2 -8 5 7661.02
    8 2 6 4764.65
    -8 -2 6 5062.48
    2 -8 6 5259.46
    -2 8 6 6413.86
    -2 8 6 5207
    2 -8 6 6274.99
    2 -8 7 15453.3
    -8 -2 7 14834.8
    -2 8 7 15131.3
    8 2 7 13685.7
    8 2 8 15592.3
    2 -8 8 13987.6
    -8 -2 8 14595.2
    -2 8 8 15246.6
    -2 8 9 1403.75
    -8 -2 9 1512.36
    2 -8 9 1475.07
    8 2 9 1294.67
    -8 -2 10 1080.82
    8 2 10 979.859
    -2 8 10 1462.06
    2 -8 10 529.117
    -8 -2 11 4314.54
    8 2 11 4125.77
    2 -8 11 3192.85
    -2 8 11 4128.17
    -2 8 12 5851.38
    8 2 12 5084.27
    -8 -2 12 5547.59
    2 -8 12 6256
    2 -8 13 3822.05
    -2 8 13 4434.73
    -8 -2 13 4070.73
    8 2 13 3297.35
    -8 -2 14 1187.66
    -2 8 14 1037.49
    8 2 14 793.506
    2 -8 14 576.158
    8 2 15 2599.27
    -8 -2 15 2392.65
    -2 8 15 2509.31
    2 -8 15 1979.96
    -2 8 16 1393.67
    2 -8 16 767.204
    -8 -2 16 1004.56
    2 -8 16 978.976
    8 2 16 1854.98
    2 -8 17 1444.48
    2 -8 17 1964.84
    -2 8 17 1428.29
    -8 -2 17 1979.34
    8 2 17 1839.39
    2 -8 18 860.385
    2 -8 18 587.819
    -2 8 18 1218.21
    8 2 18 1034.57
    -8 -2 18 1185.95
    -2 8 19 1486.65
    -8 -2 19 1909.66
    2 -8 19 375.792
    8 2 19 1877.7
    2 -8 19 1162.5
    8 3 -19 119.646
    -3 8 -19 -261.352
    -3 8 -19 -244.923
    -8 -3 -19 -110.466
    8 3 -18 5740.43
    -3 8 -18 4643.29
    -3 8 -18 4666.25
    -8 -3 -18 5755.71
    -3 8 -17 -18.9783
    -3 8 -17 375.766
    8 3 -17 155.872
    -8 -3 -17 725.251
    8 3 -16 162.658
    -3 8 -16 287.466
    -3 8 -16 -96.3858
    -8 -3 -16 588.689
    8 3 -15 552.794
    -3 8 -15 250.76
    -3 8 -15 539.428
    -8 -3 -15 510.843
    8 3 -14 7463.2
    -3 8 -14 7262.27
    -3 8 -14 7046.32
    -8 -3 -14 5820.56
    -3 8 -13 -38.7584
    8 3 -13 148.951
    3 -8 -13 383.809
    -3 8 -13 285.937
    -8 -3 -13 163.75
    3 -8 -12 156.317
    -3 8 -12 671.982
    -8 -3 -12 -65.0332
    8 3 -12 59.3498
    8 3 -11 -116.367
    -3 8 -11 269.246
    -8 -3 -11 209.106
    3 -8 -11 219.878
    -8 -3 -11 211.58
    -8 -3 -10 18139.2
    3 -8 -10 17694.6
    -3 8 -10 18258.5
    8 3 -10 16642
    -8 -3 -10 17667.3
    3 -8 -10 17104.9
    3 -8 -9 287.985
    3 -8 -9 137.03
    -3 8 -9 367.027
    -8 -3 -9 396.022
    -3 8 -9 324.054
    -8 -3 -9 305.837
    8 3 -9 606.2
    -8 -3 -8 2111.65
    3 -8 -8 1915.76
    -3 8 -8 3023.94
    -3 8 -8 2559
    -8 -3 -8 2590.8
    3 -8 -8 2552.24
    8 3 -8 2132.19
    8 3 -7 155.667
    3 -8 -7 -1.25569
    -8 -3 -7 161.534
    -3 8 -7 46.5349
    -3 8 -7 -24.5758
    -8 -3 -7 -5.09275
    3 -8 -7 5.9926
    8 3 -7 63.8708
    -3 8 -6 19559.6
    3 -8 -6 20341.2
    -3 8 -6 19767.6
    3 -8 -6 21179.4
    8 3 -6 19777
    -8 -3 -6 19612.8
    8 3 -6 19833.4
    -8 -3 -6 19231.8
    3 -8 -5 1730.55
    8 3 -5 1539.57
    -3 8 -5 1239.42
    -8 -3 -5 1329.85
    8 3 -5 1420.12
    -3 8 -5 1438.74
    -3 8 -4 262.362
    3 -8 -4 -37.0878
    -3 8 -4 34.1489
    8 3 -4 130.33
    -8 -3 -4 85.7249
    8 3 -4 492.061
    -3 8 -3 1845.33
    -3 8 -3 1868.29
    3 -8 -3 2121.15
    -8 -3 -3 2327.77
    3 -8 -2 33634.8
    -3 8 -2 35695.5
    -3 8 -2 34139.4
    -8 -3 -2 34806.9
    -8 -3 -1 943.697
    3 -8 -1 566.744
    8 3 -1 1430.89
    -3 8 -1 727.145
    -3 8 -1 704.624
    -3 8 0 8325.04
    3 -8 0 7962.23
    -8 -3 0 8209.44
    8 3 0 8112.13
    -3 8 1 449.984
    3 -8 1 600.755
    -8 -3 1 829.034
    8 3 1 938.442
    -3 8 1 653.386
    3 -8 2 36551.6
    3 -8 2 35344.2
    -3 8 2 34590
    -8 -3 2 35898.6
    8 3 2 35224.7
    -3 8 3 1465.1
    8 3 3 2665.6
    3 -8 3 1695.48
    -3 8 3 1922.94
    3 -8 3 1495.81
    3 -8 4 -103.219
    -3 8 4 44.4548
    8 3 4 -68.8926
    3 -8 4 58.014
    -3 8 4 -45.9715
    -3 8 5 689.403
    3 -8 5 849.76
    8 3 5 1148.23
    3 -8 5 897.363
    -8 -3 5 935.701
    -3 8 5 1091.64
    3 -8 6 17284.3
    -3 8 6 17685.6
    3 -8 6 16830.1
    -8 -3 6 17766.2
    -3 8 6 18152.5
    8 3 6 17380.3
    3 -8 7 93.7209
    3 -8 7 131.016
    8 3 7 206.77
    -3 8 7 116.31
    -3 8 7 122.026
    -8 -3 7 696.988
    -8 -3 8 1920.42
    3 -8 8 2303.32
    8 3 8 2430.42
    -3 8 8 2121.8
    -3 8 8 2081.4
    3 -8 8 1918.68
    -3 8 9 320.786
    -8 -3 9 500.068
    3 -8 9 426.306
    -3 8 9 414.57
    8 3 9 376.154
    3 -8 10 16730.6
    -8 -3 10 15918.5
    -3 8 10 16918.4
    8 3 10 16197.6
    -8 -3 11 269.709
    3 -8 11 98.4082
    -3 8 11 267.562
    8 3 11 -14.1079
    -8 -3 12 170.248
    3 -8 12 165.73
    -3 8 12 312.25
    8 3 12 3.53121
    -8 -3 13 43.848
    3 -8 13 1.54402
    3 -8 13 428.035
    -3 8 13 19.3452
    8 3 13 106.163
    3 -8 14 7087.48
    -3 8 14 8803.5
    3 -8 14 7741.38
    8 3 14 7007.99
    -8 -3 14 8397.77
    3 -8 15 393.366
    -3 8 15 944.11
    8 3 15 221.645
    -8 -3 15 431.722
    3 -8 15 432.061
    8 3 16 157.407
    -3 8 16 570.564
    -8 -3 16 407.693
    3 -8 16 1180.73
    3 -8 16 181.713
    -8 -3 17 882.804
    3 -8 17 -305.397
    3 -8 17 -231.932
    8 3 17 548.898
    -3 8 17 233.459
    3 -8 18 7082.37
    -3 8 18 6380.66
    8 3 18 5394.32
    3 -8 18 4604.09
    -8 -3 18 6281.32
    -8 -3 19 353.064
    3 -8 19 -198.457
    3 -8 19 -122.064
    8 3 19 1162.65
    8 4 -18 776.847
    -4 8 -18 884.586
    -4 8 -18 1104.68
    -8 -4 -18 778.379
    8 4 -17 248.458
    -4 8 -17 561.114
    -4 8 -17 210.01
    -8 -4 -17 603.525
    8 4 -16 4686.89
    -4 8 -16 5084.97
    -4 8 -16 4558.65
    -8 -4 -16 5460.05
    8 4 -15 930.518
    -4 8 -15 1085.82
    -4 8 -15 570.51
    -8 -4 -15 1016.55
    8 4 -14 193.519
    4 -8 -14 125.158
    -4 8 -14 1078.87
    -4 8 -14 203.168
    -8 -4 -14 20.1938
    8 4 -13 1498.05
    4 -8 -13 2325.34
    -4 8 -13 1720.4
    -4 8 -13 2224.15
    -8 -4 -13 1959.67
    8 4 -12 7897.92
    4 -8 -12 6645.77
    -4 8 -12 8479.13
    -4 8 -12 7391.83
    -8 -4 -12 7448.88
    8 4 -11 2418.69
    4 -8 -11 1477.7
    -4 8 -11 2672.19
    -8 -4 -11 2387.98
    -8 -4 -11 2468.66
    -8 -4 -10 167.859
    -4 8 -10 48.9122
    8 4 -10 140.47
    4 -8 -10 70.9208
    -8 -4 -10 164.146
    -8 -4 -9 2915.23
    8 4 -9 3301.82
    4 -8 -9 3731.35
    -4 8 -9 2832.08
    4 -8 -9 2228.57
    -8 -4 -9 3261.61
    8 4 -8 11345
    4 -8 -8 10609
    -4 8 -8 9600.82
    -4 8 -8 10561
    4 -8 -8 9521.01
    -8 -4 -8 11175
    -8 -4 -8 11203
    8 4 -7 5825.9
    -4 8 -7 4848.97
    4 -8 -7 4719.44
    -4 8 -7 6403.03
    -8 -4 -7 5561.91
    8 4 -7 5376.39
    4 -8 -7 5760.72
    -8 -4 -7 4957.25
    -8 -4 -6 160.36
    4 -8 -6 231.098
    8 4 -6 134.124
    -4 8 -6 60.3074
    -4 8 -6 168.256
    -8 -4 -6 98.6815
    8 4 -6 76.0358
    8 4 -5 1175.59
    4 -8 -5 1151.66
    -4 8 -5 1111.07
    8 4 -5 984.45
    -4 8 -5 1039.25
    -8 -4 -5 1092.1
    -8 -4 -5 1268.34
    -4 8 -4 25158.5
    -4 8 -4 26197.5
    8 4 -4 25820.4
    -8 -4 -4 24144.9
    4 -8 -4 24114.9
    8 4 -4 24292.7
    4 -8 -3 683.517
    -4 8 -3 969.228
    -4 8 -3 1220.43
    -8 -4 -3 1131.61
    -4 8 -2 2009.97
    4 -8 -2 1959.02
    -4 8 -2 2085.85
    -8 -4 -2 1936.87
    4 -8 -1 7423.47
    -8 -4 -1 7365.15
    8 4 -1 6688.4
    -4 8 -1 7347.39
    4 -8 0 35079.4
    -8 -4 0 37608.6
    -4 8 0 34647.1
    8 4 0 36042.1
    -4 8 1 8860.44
    8 4 1 8152.98
    4 -8 1 7609.71
    -8 -4 1 8334.07
    -4 8 2 2476.7
    4 -8 2 2494.65
    8 4 2 2188.37
    4 -8 2 1975.71
    -8 -4 2 2208.86
    -4 8 3 932.52
    4 -8 3 1066.14
    8 4 3 1125.46
    4 -8 3 877.954
    4 -8 4 22766.6
    -8 -4 4 22926.7
    -4 8 4 24600.1
    4 -8 4 24406.6
    -4 8 4 24320.6
    8 4 4 23330.8
    4 -8 5 1404.62
    4 -8 5 1477.56
    4 -8 5 1970.09
    -4 8 5 2142.6
    -8 -4 5 1592.69
    -4 8 5 1728.37
    8 4 5 1564.88
    4 -8 6 363.34
    4 -8 6 120.453
    4 -8 6 -9.02947
    -8 -4 6 275.778
    -4 8 6 274.836
    -4 8 6 108.66
    8 4 6 120.559
    4 -8 7 4431.4
    8 4 7 5549.66
    -4 8 7 5328.45
    -8 -4 7 4980.09
    -4 8 7 5418.08
    4 -8 7 4078.71
    4 -8 7 5024.61
    4 -8 8 10889.4
    8 4 8 9787.54
    -8 -4 8 10536.8
    -4 8 8 11442.1
    4 -8 8 9649.43
    -4 8 8 10885.9
    4 -8 8 10543.1
    8 4 9 1544.9
    -8 -4 9 2486.31
    4 -8 9 2443.84
    -4 8 9 2363.77
    4 -8 9 2784.27
    4 -8 9 1884.11
    8 4 10 -104.977
    4 -8 10 -182.014
    4 -8 10 80.2308
    4 -8 10 86.8741
    -4 8 10 98.0202
    -8 -4 10 197.996
    4 -8 11 2985.19
    8 4 11 2540.87
    4 -8 11 1724.77
    4 -8 11 2035.91
    -4 8 11 2468.47
    -8 -4 11 1941.08
    8 4 12 7373.21
    4 -8 12 7416.54
    4 -8 12 8263.18
    -4 8 12 8617.29
    -8 -4 12 8715.84
    -8 -4 13 1549.16
    4 -8 13 1848.32
    4 -8 13 1697.15
    -4 8 13 1567.38
    8 4 13 1250.46
    -4 8 14 280.105
    4 -8 14 299.095
    -8 -4 14 449.304
    4 -8 14 159.812
    8 4 14 258.642
    4 -8 15 597.219
    4 -8 15 594.154
    -8 -4 15 1939.05
    -4 8 15 1207.06
    8 4 15 2094.5
    -4 8 16 5405.06
    4 -8 16 6267.74
    -8 -4 16 5545.27
    4 -8 16 5073.26
    8 4 16 4423.96
    -8 -4 17 211.206
    4 -8 17 228.019
    8 4 17 477.689
    4 -8 17 738.373
    -8 -4 18 787.056
    4 -8 18 617.152
    8 4 18 207.059
    8 5 -18 629.89
    -5 8 -18 921.784
    -8 -5 -18 546.32
    8 5 -17 3211.95
    -5 8 -17 2475.8
    -8 -5 -17 3013.1
    -5 8 -16 1292.26
    -5 8 -16 1648.17
    -8 -5 -16 1588.83
    8 5 -16 1589.37
    -8 -5 -15 3395.54
    8 5 -15 3540.51
    -5 8 -15 3159.96
    -5 8 -15 3268.7
    8 5 -14 1708.02
    5 -8 -14 1328.32
    -5 8 -14 1634.22
    -5 8 -14 987.947
    -8 -5 -14 752.024
    8 5 -13 5248.6
    -5 8 -13 3453.28
    5 -8 -13 3345.75
    -5 8 -13 3903.99
    -8 -5 -13 3084.89
    8 5 -12 2816.23
    5 -8 -12 3719.85
    -5 8 -12 3236.3
    -5 8 -12 3521.32
    -8 -5 -12 2919.48
    5 -8 -11 6396.38
    -5 8 -11 5484.19
    -5 8 -11 5053.53
    -8 -5 -11 5672.72
    8 5 -11 6867.53
    8 5 -10 2663.15
    5 -8 -10 1466.12
    -5 8 -10 1399.51
    -8 -5 -10 1815.19
    -8 -5 -10 1787.23
    8 5 -9 10317.7
    -8 -5 -9 10306.7
    -5 8 -9 9854.56
    5 -8 -9 9817.55
    -8 -5 -9 9417.5
    8 5 -8 1911.23
    -8 -5 -8 2871.82
    -8 -5 -8 2228.57
    -5 8 -8 2832.48
    5 -8 -8 2487.34
    8 5 -8 2467.49
    8 5 -7 6029.92
    5 -8 -7 6382.15
    -5 8 -7 6261.05
    -8 -5 -7 6589.74
    8 5 -7 6989.37
    -8 -5 -7 6619.75
    -5 8 -7 7331.06
    -5 8 -6 3743.05
    5 -8 -6 2926.31
    -5 8 -6 3756.47
    -8 -5 -6 3486.43
    8 5 -6 3279.31
    8 5 -6 3075.31
    -8 -5 -6 3943.5
    -8 -5 -5 7080.41
    -5 8 -5 7375.14
    5 -8 -5 7234.55
    -5 8 -5 7750.48
    8 5 -5 7952.16
    -8 -5 -5 7310.39
    8 5 -5 6904.96
    5 -8 -4 5639.59
    -5 8 -4 6496.41
    8 5 -4 7333.81
    -8 -5 -4 6750.73
    -8 -5 -4 6095.77
    -5 8 -4 7134.84
    5 -8 -3 8399.48
    -8 -5 -3 8609.11
    -8 -5 -3 8592.01
    -5 8 -3 9571.01
    -5 8 -2 4408.73
    5 -8 -2 4696.2
    -8 -5 -2 4723.99
    -8 -5 -2 4497.19
    -8 -5 -1 10064.9
    8 5 -1 11434.6
    5 -8 -1 11550.5
    -5 8 -1 11423.2
    -5 8 0 2414.61
    -8 -5 0 2280.43
    8 5 0 1999.13
    5 -8 0 2299.48
    8 5 1 8711.79
    5 -8 1 10144
    -8 -5 1 10435
    -5 8 1 9821.65
    5 -8 2 5081.26
    8 5 2 4770.31
    -8 -5 2 5063.29
    -5 8 2 4425.45
    5 -8 3 9050.39
    -8 -5 3 9468.05
    -5 8 3 8731.25
    5 -8 3 9337.33
    8 5 3 9085.22
    5 -8 4 8366.68
    8 5 4 8349.42
    -8 -5 4 8481.27
    5 -8 4 8349.82
    -5 8 4 9051.22
    -5 8 5 6228.27
    -8 -5 5 5566.97
    5 -8 5 6179.37
    -5 8 5 5775.93
    5 -8 5 5481.85
    8 5 5 5476.95
    8 5 6 4387.7
    5 -8 6 4303.32
    -5 8 6 4295.33
    -5 8 6 5014.94
    -8 -5 6 3757.26
    5 -8 6 4306.43
    5 -8 7 5039.69
    -8 -5 7 5948.9
    -5 8 7 6091.02
    -5 8 7 6392.63
    5 -8 7 5744.82
    8 5 7 4967.25
    -8 -5 8 1907.53
    8 5 8 2165.27
    5 -8 8 2161.42
    -5 8 8 2278.4
    5 -8 8 1815.4
    8 5 9 10364.8
    5 -8 9 10017.2
    -8 -5 9 11818.5
    -5 8 9 12368.8
    5 -8 9 11147.7
    8 5 10 2769.6
    5 -8 10 1910.5
    5 -8 10 1928.22
    -8 -5 10 2445.66
    5 -8 10 2072.42
    -5 8 10 2723.54
    5 -8 11 5385.46
    5 -8 11 5010.33
    -5 8 11 4716.19
    8 5 11 4584.98
    5 -8 11 5172
    -8 -5 11 6123.28
    8 5 12 2814.65
    5 -8 12 3812.92
    -8 -5 12 4235.94
    5 -8 12 3039.19
    5 -8 12 3103.6
    -5 8 12 3792.33
    -5 8 13 2755.41
    8 5 13 2928.02
    -8 -5 13 3030.04
    5 -8 13 3182.57
    5 -8 13 3877.28
    8 5 14 1122.53
    5 -8 14 1129.48
    -8 -5 14 848.761
    5 -8 14 487.526
    5 -8 15 2407.23
    8 5 15 1941.41
    -8 -5 15 3459.01
    5 -8 15 2145.61
    5 -8 16 746.645
    5 -8 16 1280.61
    8 5 16 1459.47
    -8 -5 16 1127.36
    5 -8 17 2743.82
    5 -8 17 3132.51
    -8 -5 17 3720.11
    8 5 17 3773.76
    -8 -5 18 1056.6
    5 -8 18 827.041
    8 5 18 -34.0807
    8 6 -18 2268.88
    -6 8 -18 1805.08
    -8 -6 -18 1325.86
    8 6 -17 2439.83
    -6 8 -17 1748.85
    -8 -6 -17 1947.58
    8 6 -16 1098.07
    -6 8 -16 303.218
    -8 -6 -16 -9.68974
    -6 8 -15 2168.86
    8 6 -15 2382.35
    -8 -6 -15 1993.18
    8 6 -14 6367.88
    6 -8 -14 5972.09
    -6 8 -14 5964.29
    -8 -6 -14 6103.15
    8 6 -13 2896.06
    6 -8 -13 4158.04
    -6 8 -13 3389.03
    -8 -6 -13 4044.34
    6 -8 -12 550.138
    8 6 -12 227.587
    -6 8 -12 620.571
    -8 -6 -12 51.304
    8 6 -11 4433.32
    6 -8 -11 4256.57
    6 -8 -11 4598.7
    -6 8 -11 4545.95
    -6 8 -11 4592.63
    -8 -6 -11 4364.2
    8 6 -10 5232.76
    6 -8 -10 4969.92
    -6 8 -10 6271.68
    6 -8 -10 7184.19
    -6 8 -10 5427.79
    -8 -6 -10 6288.39
    -8 -6 -9 5546.83
    8 6 -9 7335
    6 -8 -9 5744.76
    -8 -6 -9 6617.04
    -8 -6 -8 874.365
    -8 -6 -8 1437.49
    8 6 -8 1107.63
    6 -8 -8 1160.26
    8 6 -8 1194.06
    -8 -6 -7 6182.87
    8 6 -7 6754.29
    -8 -6 -7 6406.67
    8 6 -7 5790.08
    6 -8 -7 5558.02
    8 6 -6 13223.3
    6 -8 -6 13236.5
    -8 -6 -6 12160.6
    -6 8 -6 11544.9
    8 6 -6 13490.1
    -8 -6 -6 11333.9
    -8 -6 -5 2708.36
    6 -8 -5 2606.93
    -8 -6 -5 3071.54
    -6 8 -5 3237.28
    8 6 -5 2836.45
    8 6 -5 3012.23
    -8 -6 -4 4919.31
    -6 8 -4 5169.06
    8 6 -4 5889.05
    6 -8 -4 5562.21
    -8 -6 -4 5774.84
    -6 8 -3 10572.5
    8 6 -3 10717.5
    -8 -6 -3 10200.3
    6 -8 -3 9950.73
    -8 -6 -3 11520.3
    -8 -6 -2 3125.02
    6 -8 -2 3235.79
    -6 8 -2 3675.9
    -8 -6 -2 3372.09
    -6 8 -1 7496.05
    6 -8 -1 7968.26
    -8 -6 -1 7703.02
    -8 -6 -1 7332.11
    8 6 -1 6810.49
    -8 -6 0 136.219
    -8 -6 0 458.967
    6 -8 0 503.672
    -6 8 0 260.904
    8 6 0 383.074
    6 -8 1 5696.54
    8 6 1 6603.21
    -8 -6 1 7214.2
    -6 8 1 6514.06
    -8 -6 1 5892.37
    6 -8 2 4275.99
    -6 8 2 4583.58
    -8 -6 2 5394.75
    -8 -6 2 4913.07
    8 6 2 4823.86
    -8 -6 2 6599.91
    6 -8 2 3854.41
    6 -8 3 10623.6
    8 6 3 9652.77
    -6 8 3 10145.5
    -8 -6 3 10609.4
    -8 -6 3 10545.3
    6 -8 3 10363.4
    -6 8 4 5415.68
    6 -8 4 4590.69
    6 -8 4 4324.6
    8 6 4 5512.78
    -8 -6 4 4322.1
    -8 -6 4 5626.63
    -6 8 5 2452.36
    6 -8 5 1818.66
    -8 -6 5 2150.98
    6 -8 5 1977.79
    8 6 5 2035.31
    -8 -6 5 2220.75
    6 -8 6 13356.9
    8 6 6 12614.5
    -6 8 6 15682.7
    -8 -6 6 14256.8
    6 -8 6 14866.4
    -8 -6 6 15095.1
    8 6 7 7157.25
    -8 -6 7 6209.48
    6 -8 7 7483.46
    6 -8 7 7257.12
    -8 -6 7 7388.75
    -8 -6 8 2024.55
    8 6 8 1778.03
    6 -8 8 1323.87
    6 -8 8 1657.56
    -8 -6 8 2446.54
    6 -8 9 7186.39
    -8 -6 9 8290.06
    6 -8 9 7468
    8 6 9 6861.98
    -8 -6 9 8406.21
    6 -8 10 4938.81
    -8 -6 10 4762.65
    6 -8 10 5215.1
    8 6 10 5151.73
    8 6 11 4638.1
    6 -8 11 4267.61
    -8 -6 11 4532.71
    6 -8 11 4065.69
    6 -8 12 112.922
    -8 -6 12 414.612
    6 -8 12 465.127
    8 6 12 605.756
    6 -8 13 2374.55
    -8 -6 13 4021.18
    6 -8 13 3500.93
    8 6 13 3476.26
    -8 -6 14 7554.24
    6 -8 14 7759.64
    6 -8 14 8988.22
    8 6 14 6777.83
    6 -8 15 1999.06
    -8 -6 15 2143.26
    6 -8 15 2327.39
    8 6 15 1089.41
    6 -8 16 777.263
    6 -8 16 321.623
    -8 -6 16 384.115
    8 6 16 810.13
    8 6 17 1795.33
    6 -8 17 1990.44
    -8 -6 17 1193.72
    6 -8 18 683.401
    -8 -6 18 1161.9
    8 6 18 1282.97
    8 7 -17 905.3
    -7 8 -17 1049.03
    -8 -7 -17 2055.26
    -7 8 -16 2060.97
    8 7 -16 1939.82
    -8 -7 -16 2982.4
    8 7 -15 3295.09
    -7 8 -15 4378.82
    -8 -7 -15 3997.87
    8 7 -14 3618.49
    7 -8 -14 4252.43
    -7 8 -14 4523.22
    -8 -7 -14 3556.62
    8 7 -13 5741.33
    -7 8 -13 5579.81
    7 -8 -13 6451.41
    -8 -7 -13 5868.77
    8 7 -12 848.084
    7 -8 -12 931.356
    -8 -7 -12 963.137
    -7 8 -12 1309.67
    8 7 -11 2529.73
    7 -8 -11 2720.71
    -7 8 -11 4162.88
    -8 -7 -11 3456.3
    7 -8 -10 2949.95
    -7 8 -10 3366.48
    8 7 -10 3090.7
    -8 -7 -10 1925.76
    8 7 -9 4526.99
    8 7 -9 5296.36
    7 -8 -9 4195.3
    -7 8 -9 4657.74
    -8 -7 -9 4342.09
    8 7 -8 4520.53
    7 -8 -8 4006.71
    -7 8 -8 4359.94
    8 7 -8 4323.83
    -8 -7 -8 4028.2
    8 7 -7 8394.85
    -8 -7 -7 9153.57
    7 -8 -7 9010.87
    -8 -7 -7 8309.67
    8 7 -7 9728.85
    8 7 -6 5854.89
    -8 -7 -6 4411.83
    7 -8 -6 3936.64
    8 7 -6 4695.66
    -8 -7 -6 4951.37
    -8 -7 -5 4937.89
    8 7 -5 4937.65
    -8 -7 -5 4984.03
    7 -8 -5 4320.33
    8 7 -5 4180.28
    7 -8 -4 7323.3
    -7 8 -4 8496.4
    -8 -7 -4 8878.15
    8 7 -4 8414
    -8 -7 -4 7882.66
    -7 8 -3 1310.4
    7 -8 -3 1146.29
    -8 -7 -3 966.257
    8 7 -3 1102.37
    -8 -7 -3 388.68
    7 -8 -2 4532.24
    -7 8 -2 4497.84
    -8 -7 -2 5434.48
    -8 -7 -2 4675.34
    -8 -7 -1 6705.78
    -7 8 -1 8190.89
    7 -8 -1 7303.2
    8 7 -1 7171.3
    -8 -7 -1 7457.45
    -8 -7 0 2326.95
    7 -8 0 2189.96
    -7 8 0 2451
    8 7 0 2488.52
    -8 -7 0 2724.83
    -8 -7 1 8633.91
    -8 -7 1 8216.86
    8 7 1 7572.65
    7 -8 1 7814.4
    -8 -7 1 8078.76
    -7 8 1 8351.15
    -8 -7 2 3399.58
    7 -8 2 3053.31
    -8 -7 2 3076.59
    8 7 2 3141.28
    -7 8 2 2915.74
    8 7 3 922.71
    -7 8 3 726.885
    7 -8 3 1476.24
    -8 -7 3 991.064
    -8 -7 3 1080.88
    7 -8 4 7356.38
    -8 -7 4 8999.58
    -8 -7 4 8308.08
    -7 8 4 7957.67
    7 -8 4 8527.69
    8 7 4 7603.77
    -8 -7 5 6009.68
    7 -8 5 5196.45
    7 -8 5 5976.45
    -7 8 5 5714.38
    -8 -7 5 5962.88
    8 7 5 6161.77
    7 -8 6 6088.51
    8 7 6 5998.25
    -8 -7 6 5883.46
    -8 -7 6 6332.13
    7 -8 6 6229.08
    8 7 7 9804.85
    -8 -7 7 10395.5
    7 -8 7 10942.8
    7 -8 7 10472.9
    -8 -7 7 10470
    -8 -7 8 4005.28
    7 -8 8 4830.08
    -8 -7 8 3897.23
    8 7 8 3918.48
    7 -8 8 4261.84
    7 -8 9 5440.53
    -8 -7 9 4815.13
    8 7 9 4314
    7 -8 9 5389.46
    -8 -7 9 4462.59
    7 -8 10 3863.53
    -8 -7 10 3867.04
    8 7 10 3101.07
    7 -8 10 2845.17
    -8 -7 11 3799.12
    7 -8 11 2941.28
    8 7 11 2790.27
    7 -8 11 3375.97
    8 7 12 1261.77
    -8 -7 12 641.36
    7 -8 12 993.685
    7 -8 12 1746.4
    7 -8 13 5766.2
    -8 -7 13 5817.88
    7 -8 13 5323.04
    8 7 13 5667.1
    8 7 14 3743.48
    -8 -7 14 3664.63
    7 -8 14 3474.45
    7 -8 14 3483.67
    8 7 15 3764.58
    -8 -7 15 2845.67
    7 -8 15 2882.01
    8 7 16 3395.25
    7 -8 16 1857.58
    -8 -7 16 1934.63
    -8 -7 17 2196.98
    8 7 17 2060.23
    7 -8 17 847.031
    8 8 -17 3488.86
    -8 8 -17 4825.87
    -8 -8 -17 3778.36
    -8 8 -16 1564.03
    -8 -8 -16 1151.19
    8 8 -16 1041.59
    8 8 -15 5007.75
    -8 8 -15 2772.67
    -8 -8 -15 2372.35
    8 8 -14 629.336
    8 -8 -14 39.7166
    -8 8 -14 472.25
    -8 -8 -14 484.949
    8 8 -13 4121.24
    -8 8 -13 3596.62
    8 -8 -13 4425.15
    -8 -8 -13 4016.32
    8 8 -12 2381.73
    8 -8 -12 2342.4
    -8 8 -12 1588.04
    -8 -8 -12 1501.22
    8 8 -11 4365.96
    -8 -8 -11 5396.74
    8 -8 -11 5424.52
    -8 8 -11 5905.54
    8 8 -10 256.366
    8 -8 -10 95.6559
    -8 8 -10 528.519
    -8 -8 -10 58.7543
    -8 8 -9 7437.22
    -8 -8 -9 8204.37
    8 -8 -9 7769.26
    8 8 -9 8716.77
    8 8 -9 8433.32
    -8 -8 -8 3057.57
    8 -8 -8 3572.21
    -8 8 -8 2741.76
    8 8 -8 3216.36
    8 8 -8 3621.58
    8 8 -7 7132.54
    8 -8 -7 7187.68
    -8 8 -7 7782.26
    -8 -8 -7 7779.96
    8 8 -7 8109.13
    -8 -8 -6 2474.64
    8 -8 -6 1279.99
    -8 -8 -6 1999.18
    -8 8 -6 1386.88
    8 8 -6 1700.83
    8 8 -6 1831.94
    -8 -8 -5 6549.79
    8 -8 -5 7160.99
    8 8 -5 6725.58
    -8 -8 -5 6130.11
    8 8 -5 6586.9
    -8 -8 -4 1222.35
    8 -8 -4 1488.05
    8 8 -4 1003.46
    -8 -8 -4 1153.21
    8 -8 -3 15567.1
    8 8 -3 16129.8
    -8 -8 -3 15713.5
    -8 -8 -3 14890.3
    -8 -8 -2 137.077
    8 -8 -2 7.25584
    -8 8 -2 -63.245
    8 8 -2 80.6848
    -8 -8 -2 -146.352
    8 -8 -1 5067.51
    8 8 -1 6348.13
    -8 8 -1 5463.27
    -8 -8 -1 5593.16
    -8 -8 -1 5560
    -8 -8 -1 5814.55
    8 -8 0 1044.67
    8 8 0 1266.84
    -8 8 0 1273.55
    -8 -8 0 1304.82
    -8 -8 0 1234.21
    -8 -8 0 1015.06
    -8 -8 1 3990.9
    8 -8 1 4258.37
    -8 8 1 4400.1
    -8 -8 1 3590.58
    -8 -8 1 3999.84
    8 8 1 4055.41
    8 -8 2 -22.6876
    -8 -8 2 157.083
    8 8 2 -76.9474
    -8 8 2 2.93914
    -8 -8 2 -124.912
    -8 -8 3 16178.4
    -8 -8 3 16015.1
    -8 8 3 14919.2
    8 8 3 14479.3
    8 -8 3 14517.7
    -8 -8 4 1642.27
    -8 -8 4 1618.24
    8 -8 4 777.969
    -8 8 4 1599.23
    8 8 4 2003.21
    -8 -8 5 6393.42
    8 -8 5 6874.2
    -8 -8 5 4902.31
    8 8 5 6467.04
    8 -8 6 2221.18
    -8 -8 6 1947.42
    8 8 6 1499.75
    -8 -8 6 2090.1
    8 -8 6 2318.94
    -8 -8 7 7761.3
    8 -8 7 6606.09
    -8 -8 7 5418.52
    8 -8 7 6574.43
    8 8 7 7340.7
    8 8 8 3625.28
    -8 -8 8 3442.39
    -8 -8 8 3742.83
    8 -8 8 3898.89
    8 -8 8 3946.5
    -8 -8 9 8017.12
    8 -8 9 8521.36
    8 8 9 8241.85
    8 -8 9 7549.85
    8 -8 10 3.57345
    8 -8 10 164.816
    -8 -8 10 30.6375
    8 8 10 198.568
    8 -8 11 4306.78
    8 8 11 5491.05
    -8 -8 11 5119.5
    8 -8 11 4669.11
    8 -8 12 1672.15
    -8 -8 12 1124.74
    8 8 12 1604.05
    8 -8 12 1357.25
    8 8 13 4014.49
    8 -8 13 3636.37
    -8 -8 13 3570.54
    8 -8 13 3434.61
    8 -8 14 175.982
    8 8 14 388.576
    -8 -8 14 49.2578
    8 8 15 4351.74
    8 -8 15 3651.2
    -8 -8 15 5774.22
    8 8 16 1543.86
    8 -8 16 530.121
    -8 -8 16 1158.77
    -8 -8 17 3050.87
    8 -8 17 2960.9
    8 8 17 4231.44
    8 9 -17 1232.99
    -9 8 -17 1372.97
    -8 -9 -17 2047.08
    -8 -9 -16 2073.04
    8 9 -16 2744.98
    -9 8 -16 2784.23
    8 9 -15 3044.8
    -9 8 -15 2230.04
    -8 -9 -15 2849.81
    8 9 -14 -212.749
    9 -8 -14 -225.546
    -9 8 -14 -107.874
    -8 -9 -14 -89.5458
    -8 -9 -13 3495.32
    -9 8 -13 4253.3
    8 9 -13 3773.89
    9 -8 -13 4010.28
    8 9 -12 4476.02
    -9 8 -12 3922.67
    -8 -9 -12 3709.22
    9 -8 -12 4037.87
    8 9 -11 1487.89
    9 -8 -11 1036.54
    -9 8 -11 1441.81
    -8 -9 -11 1037.48
    8 9 -10 112.766
    -8 -9 -10 666.397
    9 -8 -10 140.695
    -9 8 -10 321.881
    8 9 -9 1620.23
    9 -8 -9 1763.92
    -8 -9 -9 1092.34
    -9 8 -9 1333.85
    8 9 -9 2537.23
    8 9 -8 4293.36
    9 -8 -8 5383.56
    -9 8 -8 5446.4
    8 9 -8 5313.42
    -8 -9 -8 5024.91
    -8 -9 -7 5744.83
    9 -8 -7 4952.33
    -9 8 -7 5031.55
    8 9 -7 5674.28
    8 9 -7 5004.9
    -8 -9 -6 271.043
    8 9 -6 476.555
    9 -8 -6 273.676
    -9 8 -6 262.003
    8 9 -6 278.353
    -9 8 -5 12826.7
    9 -8 -5 13416
    8 9 -5 12948.1
    -8 -9 -5 12368.1
    8 9 -5 13288.5
    -8 -9 -4 9633.98
    9 -8 -4 9444.58
    -9 8 -4 8967.45
    -8 -9 -4 10684.8
    8 9 -4 8761.11
    8 9 -4 9059.11
    -8 -9 -3 4674.8
    9 -8 -3 4244.95
    -9 8 -3 4916.82
    -8 -9 -3 4564.89
    8 9 -3 4202.44
    -8 -9 -3 4334.32
    -8 -9 -2 1066.21
    9 -8 -2 894.091
    -8 -9 -2 1148.4
    -9 8 -2 1840.68
    -8 -9 -2 960.231
    8 9 -2 1081.99
    -8 -9 -1 4406.48
    -8 -9 -1 4450.32
    -8 -9 -1 4896.65
    9 -8 -1 3197.91
    -8 -9 0 6353.06
    9 -8 0 6034.11
    -8 -9 0 6921.52
    -8 -9 0 7279.26
    8 9 0 6063.91
    -8 -9 1 5054.24
    9 -8 1 5100.95
    -8 -9 1 5660.64
    8 9 1 5839.19
    -8 -9 2 897.297
    9 -8 2 1062.26
    8 9 2 916.71
    -9 8 2 1552.24
    -8 -9 2 1280.69
    -8 -9 3 4578.63
    -9 8 3 3508.32
    -8 -9 3 3550.98
    9 -8 3 3954.49
    8 9 3 2932.72
    9 -8 4 9286.26
    -8 -9 4 7507.71
    -8 -9 4 9254.1
    8 9 4 8480.69
    -8 -9 5 13434.9
    9 -8 5 12065.4
    -8 -9 5 12625.8
    8 9 5 11837.8
    9 -8 6 498.068
    8 9 6 -213.549
    -8 -9 6 329.381
    -8 -9 6 -22.7371
    -8 -9 7 5885.21
    8 9 7 6607.73
    9 -8 7 6723.63
    -8 -9 7 5711.8
    8 9 8 5938.63
    9 -8 8 5760.13
    -8 -9 8 6657.15
    -8 -9 8 6406.57
    8 9 9 2071.49
    9 -8 9 1826.38
    -8 -9 9 2065.97
    9 -8 10 394.217
    -8 -9 10 551.574
    8 9 10 686.141
    9 -8 11 1195.7
    -8 -9 11 571.352
    8 9 11 1615.67
    9 -8 12 3435.91
    8 9 12 4110.84
    -8 -9 12 4686.74
    8 9 13 3967.05
    -8 -9 13 3103.28
    8 9 14 -379.966
    -8 -9 14 183.38
    8 9 15 2878.82
    -8 -9 15 2769.98
    -8 -9 16 4555.87
    8 9 16 3322.96
    -8 -9 17 1639.93
    8 9 17 1049.23
    7 9 -17 2606.91
    -9 7 -17 2013.63
    -7 -9 -17 1060.21
    7 9 -16 1348.01
    -9 7 -16 1060.84
    -7 -9 -16 1467.66
    7 9 -15 2664.15
    -9 7 -15 2505.26
    -7 -9 -15 2716.68
    7 9 -14 2106.29
    9 -7 -14 2183.22
    -9 7 -14 2309.11
    -7 -9 -14 2000.13
    9 -7 -13 1555.28
    -9 7 -13 1436.01
    -7 -9 -13 891.433
    7 9 -13 1808.97
    9 -7 -12 1125.21
    7 9 -12 884.291
    -9 7 -12 997.451
    -7 -9 -12 963.463
    -7 -9 -11 1538.66
    7 9 -11 1273.53
    -9 7 -11 1017.12
    9 -7 -11 1343.87
    7 9 -10 1692.51
    7 9 -10 2083.02
    9 -7 -10 1445.59
    -9 7 -10 1658.73
    -7 -9 -10 2609.45
    7 9 -9 4971.79
    9 -7 -9 3886.68
    -9 7 -9 4595.95
    7 9 -9 4775.57
    -7 -9 -9 4041.12
    7 9 -8 2235.32
    9 -7 -8 1103.11
    7 9 -8 2120.56
    -9 7 -8 2041.34
    -7 -9 -8 2010.61
    7 9 -7 6395.92
    9 -7 -7 6288.2
    -9 7 -7 5559.31
    7 9 -7 6303.55
    -7 -9 -7 5653.82
    9 -7 -6 8398.86
    -9 7 -6 8316.64
    7 9 -6 8995.36
    -7 -9 -6 7726.12
    7 9 -6 9422.21
    7 9 -5 4076.67
    9 -7 -5 4493.12
    -9 7 -5 3951.87
    7 9 -5 4454.6
    -7 -9 -5 3382.14
    7 9 -4 2344.27
    9 -7 -4 1891.85
    -7 -9 -4 2076.8
    -9 7 -4 2070.88
    -7 -9 -4 2268.14
    7 9 -4 2101.2
    9 -7 -3 4846.1
    -7 -9 -3 3841.48
    -9 7 -3 3635.9
    -7 -9 -3 4957.17
    7 9 -3 4346.54
    -7 -9 -2 12415
    -7 -9 -2 12847.9
    -9 7 -2 13120.2
    -7 -9 -2 13011.9
    7 9 -2 13367.2
    9 -7 -2 12693.2
    -7 -9 -2 13287.1
    9 -7 -1 4430.66
    -7 -9 -1 3329.08
    7 9 -1 4288.01
    -9 7 -1 5041.23
    -7 -9 -1 4459.34
    -7 -9 -1 3463.79
    9 -7 0 8533.51
    -7 -9 0 7957.69
    -9 7 0 7786.45
    -7 -9 0 6503.31
    -7 -9 0 7659.22
    7 9 0 8249.27
    -7 -9 1 3225.61
    9 -7 1 3812.83
    -9 7 1 3407.48
    7 9 1 2691.34
    -7 -9 1 3364.82
    -7 -9 2 11613.3
    9 -7 2 10134.8
    -7 -9 2 10104.2
    7 9 2 12053.3
    -7 -9 3 6227.05
    7 9 3 4654.81
    9 -7 3 5309.01
    9 -7 3 5245.58
    -7 -9 3 5746.99
    9 -7 4 2621.06
    -7 -9 4 2410.71
    9 -7 4 2477.32
    -7 -9 4 2302.22
    7 9 4 2467.45
    -7 -9 5 5018.23
    9 -7 5 5668.58
    -7 -9 5 5140.85
    7 9 5 4792.85
    9 -7 5 5042.3
    9 -7 6 8700.26
    -7 -9 6 8208.72
    9 -7 6 9304.98
    7 9 6 7518.14
    -7 -9 6 9266.56
    9 -7 7 6077.01
    9 -7 7 5197.48
    -7 -9 7 5165.76
    7 9 7 5368.23
    7 9 8 2752.57
    9 -7 8 2543.77
    -7 -9 8 2652.38
    9 -7 8 2661.91
    9 -7 9 5688.45
    -7 -9 9 6201.67
    7 9 9 4944.67
    9 -7 9 5157.77
    9 -7 10 2555.43
    7 9 10 2549.66
    -7 -9 10 2362.87
    9 -7 10 2105.15
    9 -7 11 1579.9
    -7 -9 11 1688.14
    9 -7 11 2056.56
    7 9 11 1272.45
    7 9 12 928.195
    -7 -9 12 1535.51
    9 -7 12 823.693
    9 -7 12 1551.4
    -7 -9 13 3130.84
    7 9 13 2591.59
    9 -7 13 1712.94
    7 9 14 1708.68
    9 -7 14 1307.94
    -7 -9 14 2344.92
    7 9 15 3952.6
    9 -7 15 3018.94
    -7 -9 15 3210.38
    7 9 16 1454.47
    -7 -9 16 1269.52
    9 -7 16 1004.09
    7 9 17 1939.35
    -7 -9 17 2085.27
    9 -7 17 1972.59
    6 9 -17 3190.9
    -9 6 -17 4997.49
    -6 -9 -17 2769.27
    6 9 -16 230.836
    -9 6 -16 591.198
    -6 -9 -16 -344.796
    -9 6 -15 2385.22
    6 9 -15 2992.26
    -6 -9 -15 2912.96
    -6 -9 -14 719.185
    6 9 -14 1722.44
    -9 6 -14 738.181
    6 9 -13 4494.02
    9 -6 -13 3302.85
    -9 6 -13 3151.46
    -6 -9 -13 2295
    -6 -9 -12 -283.081
    6 9 -12 116.248
    9 -6 -12 775.025
    -9 6 -12 -185.63
    6 9 -11 5324.74
    9 -6 -11 4623.62
    -9 6 -11 5162.18
    -6 -9 -11 5530.14
    6 9 -11 6665.3
    -6 -9 -10 2563.59
    6 9 -10 2379.45
    9 -6 -10 2028.09
    6 9 -10 2603.71
    9 -6 -10 2167.57
    -9 6 -10 1814.6
    6 9 -9 7641.13
    6 9 -9 6761.45
    9 -6 -9 6335.24
    -9 6 -9 6595.92
    9 -6 -9 6683.37
    -6 -9 -9 5947.58
    6 9 -8 424.663
    -6 -9 -8 -97.295
    9 -6 -8 246.852
    9 -6 -8 135.94
    -9 6 -8 274.677
    6 9 -8 105.63
    9 -6 -7 5352.33
    6 9 -7 6496.47
    9 -6 -7 5920.98
    -9 6 -7 5973.22
    -6 -9 -7 7097.12
    6 9 -7 6168.23
    6 9 -6 1572.94
    9 -6 -6 799.767
    -9 6 -6 1503.61
    9 -6 -6 1183.42
    6 9 -6 1702.7
    -6 -9 -6 1323.59
    9 -6 -5 15845.7
    9 -6 -5 14575
    -9 6 -5 13635.1
    -6 -9 -5 15204.5
    6 9 -5 13727.9
    -6 -9 -5 13198
    6 9 -5 15614
    9 -6 -4 2922.99
    -6 -9 -4 2425.21
    -6 -9 -4 2370.48
    -9 6 -4 2725.97
    6 9 -4 2097.58
    6 9 -4 2241.41
    -6 -9 -3 15349.5
    9 -6 -3 14149.8
    -9 6 -3 15724.2
    -6 -9 -3 15077.2
    6 9 -3 13898.6
    -6 -9 -3 13607.9
    -6 -9 -2 2680.27
    -9 6 -2 2512.82
    6 9 -2 2329
    -6 -9 -2 2490.01
    -6 -9 -2 2171.15
    9 -6 -2 1954.6
    9 -6 -1 5763.86
    -9 6 -1 5562.49
    -6 -9 -1 5143.28
    6 9 -1 5623.38
    -6 -9 -1 5290.43
    -6 -9 -1 5201.02
    9 -6 0 1150.05
    6 9 0 1731.03
    -9 6 0 1164.13
    -6 -9 0 1065.44
    -6 -9 0 1481.95
    9 -6 1 6765.73
    6 9 1 7079.9
    9 -6 1 6719.1
    -9 6 1 6905.46
    -6 -9 1 7280.06
    -6 -9 2 2318.97
    9 -6 2 1952.62
    9 -6 2 2010.37
    6 9 2 1807.95
    9 -6 3 16077.1
    9 -6 3 15703.1
    6 9 3 15502.4
    -6 -9 3 16244
    9 -6 4 1877.44
    -6 -9 4 2293.05
    9 -6 4 2324.92
    6 9 4 1953.74
    9 -6 5 14752.4
    9 -6 5 13765.3
    -6 -9 5 14530
    6 9 5 13427.1
    9 -6 6 1361.65
    -6 -9 6 1085.61
    6 9 6 926.236
    9 -6 6 1358.56
    9 -6 7 6261.23
    6 9 7 6310.68
    -6 -9 7 5266.4
    9 -6 7 5387.84
    9 -6 8 413.966
    -6 -9 8 44.8795
    6 9 8 256.256
    9 -6 8 196.376
    9 -6 9 7146.07
    -6 -9 9 6874.14
    -9 6 9 7899.07
    9 -6 9 7462.86
    6 9 9 6089.37
    9 -6 10 3155.86
    9 -6 10 3101.2
    -6 -9 10 2197.17
    6 9 10 2618.06
    9 -6 11 5130.34
    -6 -9 11 5601.41
    9 -6 11 5998.46
    6 9 11 6243.72
    6 9 12 -178.334
    -6 -9 12 -258.823
    9 -6 12 -119.283
    9 -6 13 2275.43
    -6 -9 13 2339.47
    6 9 13 3268.91
    6 9 14 1142.02
    9 -6 14 1701.17
    -6 -9 14 1203.3
    -6 -9 15 3603.03
    9 -6 15 3572.49
    6 9 15 4985.75
    6 9 16 -89.0811
    9 -6 16 -93.1607
    -6 -9 16 1142.82
    6 9 17 4175.65
    -6 -9 17 5046.59
    9 -6 17 3251.83
    5 9 -18 1863.46
    -9 5 -18 1637.7
    -5 -9 -18 1315.25
    5 9 -17 4512.19
    -9 5 -17 3971.46
    -5 -9 -17 2895.19
    5 9 -16 826.251
    9 -5 -16 562.915
    -9 5 -16 353.469
    -5 -9 -16 479.465
    -5 -9 -15 1655.08
    5 9 -15 1994.74
    9 -5 -15 1809.09
    -9 5 -15 1927.23
    5 9 -14 2582.98
    9 -5 -14 2582.81
    -9 5 -14 2175.39
    -5 -9 -14 2885.88
    5 9 -13 2888.63
    9 -5 -13 2505.67
    -9 5 -13 2857.17
    -5 -9 -13 2223.91
    9 -5 -12 1546.51
    5 9 -12 1415.22
    5 9 -12 1211.46
    9 -5 -12 1319.54
    -9 5 -12 898.102
    -5 -9 -12 827.352
    5 9 -11 5081.53
    9 -5 -11 4853.78
    9 -5 -11 3781.11
    -9 5 -11 5293.17
    5 9 -11 4872.58
    -5 -9 -11 4074.38
    5 9 -10 2523.22
    9 -5 -10 3681.31
    5 9 -10 3211.74
    9 -5 -10 2266.92
    -9 5 -10 2923.34
    -5 -9 -10 2826.05
    5 9 -9 4403.93
    9 -5 -9 3437.27
    5 9 -9 3427.57
    -5 -9 -9 3179.59
    -9 5 -9 4067.72
    9 -5 -9 4208.44
    -5 -9 -8 4.48726
    5 9 -8 29.6423
    9 -5 -8 416.712
    9 -5 -8 167.191
    -9 5 -8 63.6637
    5 9 -8 373.241
    9 -5 -7 11452.9
    5 9 -7 11708.6
    9 -5 -7 10140.8
    -9 5 -7 11687.9
    5 9 -7 11813.2
    -5 -9 -7 11034.6
    5 9 -6 4384.66
    5 9 -6 5242.6
    9 -5 -6 4350.82
    9 -5 -6 4790.4
    -9 5 -6 4705.26
    -5 -9 -6 3784.8
    9 -5 -5 9423.06
    -5 -9 -5 11450.9
    9 -5 -5 9706.97
    -9 5 -5 10643.6
    5 9 -5 9830.17
    -5 -9 -5 9630.34
    5 9 -5 11238
    -5 -9 -4 1040.65
    9 -5 -4 1365.55
    5 9 -4 981.101
    9 -5 -4 1086.95
    -5 -9 -4 1487.28
    -9 5 -4 999.376
    5 9 -4 777.068
    -5 -9 -4 1068.32
    9 -5 -3 10530.6
    -5 -9 -3 9780.1
    -9 5 -3 11028.1
    -5 -9 -3 11012.1
    5 9 -3 10352.2
    9 -5 -3 9760.07
    -5 -9 -3 10841.3
    9 -5 -2 5263.33
    -5 -9 -2 6186.66
    9 -5 -2 6313.14
    -9 5 -2 6484.71
    -5 -9 -2 5664.28
    5 9 -2 5309.66
    -5 -9 -2 5969.1
    -5 -9 -1 9818.83
    9 -5 -1 10466.2
    -9 5 -1 10908.5
    -5 -9 -1 11233.5
    5 9 -1 11229.7
    -5 -9 -1 10321.1
    9 -5 -1 10780.1
    -5 -9 0 11.3428
    9 -5 0 -59.2821
    -9 5 0 170.657
    5 9 0 320.762
    5 9 0 70.3936
    9 -5 0 -11.8031
    5 9 1 8930.53
    9 -5 1 7716.49
    -9 5 1 8732.35
    -5 -9 1 8284.98
    9 -5 1 8292.18
    9 -5 2 5991.02
    9 -5 2 5943.16
    5 9 2 6351.63
    -9 5 2 5478.18
    -5 -9 2 6507.57
    9 -5 3 11036.6
    9 -5 3 11009.2
    -5 -9 3 10616.2
    5 9 3 11639.4
    -5 -9 4 889.405
    9 -5 4 975.396
    9 -5 4 1115.62
    5 9 4 863.371
    5 9 5 10975.6
    9 -5 5 11781.8
    9 -5 5 11531.9
    -5 -9 5 11360.2
    9 -5 6 4843.39
    -5 -9 6 5772.59
    5 9 6 4075.41
    9 -5 6 4833.58
    -5 -9 7 10829.3
    5 9 7 11110.3
    9 -5 7 10837.1
    9 -5 7 11498.2
    5 9 8 191.307
    9 -5 8 156.878
    -5 -9 8 -25.7071
    9 -5 8 147.699
    9 -5 9 4502.74
    5 9 9 3420.97
    9 -5 9 4095.93
    -9 5 9 4477.21
    -5 -9 9 3341.85
    9 -5 10 3339.56
    9 -5 10 2957.58
    5 9 10 2659.95
    -5 -9 10 3075.16
    -9 5 10 2583.69
    9 -5 11 4136.99
    5 9 11 4393.3
    -5 -9 11 4949.64
    5 9 12 1802.08
    9 -5 12 1001.25
    -5 -9 12 631.363
    -5 -9 13 2725.59
    9 -5 13 2938.83
    5 9 13 4030.91
    -5 -9 14 2800.62
    9 -5 14 2385.98
    5 9 14 2137.76
    9 -5 15 1539.76
    -5 -9 15 2165.98
    5 9 15 514.719
    9 -5 16 1087.22
    5 9 16 765.832
    -5 -9 16 443.779
    5 9 17 4294.96
    -5 -9 17 4186.38
    9 -5 17 3257.41
    -5 -9 18 1387.33
    9 -5 18 543.248
    5 9 18 1812.27
    4 9 -18 1021.61
    4 9 -18 430.776
    9 -4 -18 393.232
    -9 4 -18 777.117
    -4 -9 -18 -453.457
    4 9 -17 190.943
    4 9 -17 168.579
    9 -4 -17 457.325
    -9 4 -17 152.125
    -4 -9 -17 730.974
    4 9 -16 6561.76
    9 -4 -16 5620.35
    -9 4 -16 6882.02
    -4 -9 -16 7919.98
    9 -4 -15 1618.22
    -9 4 -15 782.956
    -4 -9 -15 655.701
    4 9 -15 808.225
    4 9 -14 923.671
    9 -4 -14 350.331
    -9 4 -14 829.567
    -4 -9 -14 440.974
    4 9 -13 2142.03
    9 -4 -13 2036.32
    -9 4 -13 2130.51
    -4 -9 -13 2334.22
    4 9 -13 1774.81
    4 9 -12 8698.83
    9 -4 -12 8573.38
    4 9 -12 8846.53
    9 -4 -12 8283.84
    -9 4 -12 7684.87
    -4 -9 -12 7067.63
    9 -4 -11 409.213
    9 -4 -11 638.569
    4 9 -11 753.403
    -9 4 -11 626.448
    -4 -9 -11 420.599
    4 9 -11 811.895
    4 9 -10 152.806
    4 9 -10 464.059
    9 -4 -10 309.953
    9 -4 -10 678.135
    -9 4 -10 317.106
    -4 -9 -10 354.275
    -4 -9 -9 2871.73
    4 9 -9 2532.88
    4 9 -9 2317.18
    9 -4 -9 2041.55
    -9 4 -9 2262.49
    9 -4 -9 1794.83
    4 9 -8 16456.1
    9 -4 -8 15476.5
    9 -4 -8 15706.5
    -9 4 -8 16943.2
    4 9 -8 15571.3
    -4 -9 -8 16487.6
    4 9 -7 3192.59
    9 -4 -7 2712.79
    4 9 -7 3013.44
    9 -4 -7 3105.6
    -9 4 -7 2920.26
    -4 -9 -7 2897.98
    4 9 -6 3166.86
    4 9 -6 2898.57
    -4 -9 -6 2950.11
    9 -4 -6 2676.2
    -9 4 -6 2431.6
    9 -4 -6 3344.63
    -4 -9 -6 3450.36
    4 9 -5 1800.78
    9 -4 -5 1768.82
    -4 -9 -5 1792.94
    9 -4 -5 1517.33
    -9 4 -5 1293.6
    -4 -9 -5 1210.02
    4 9 -5 1482.31
    9 -4 -4 19799.5
    -4 -9 -4 21934.6
    9 -4 -4 20826.6
    -9 4 -4 21573.8
    -4 -9 -4 21367.2
    4 9 -4 21384.9
    -4 -9 -4 20235
    4 9 -4 20817.5
    9 -4 -3 2940.91
    -4 -9 -3 3276.64
    9 -4 -3 2374.51
    -9 4 -3 2320.45
    -4 -9 -3 3047.64
    4 9 -3 2934.04
    4 9 -3 2390.71
    -4 -9 -3 2646.03
    -4 -9 -2 602.711
    4 9 -2 755.066
    9 -4 -2 581.038
    9 -4 -2 179.589
    -9 4 -2 477.933
    -4 -9 -2 184.891
    -4 -9 -2 207.898
    9 -4 -1 5535.84
    -4 -9 -1 6333.57
    -9 4 -1 6340.25
    4 9 -1 5561.1
    -4 -9 -1 6805.22
    -4 -9 -1 5549.99
    -4 -9 0 25693.4
    9 -4 0 25542.4
    -9 4 0 24688.8
    4 9 0 24817.8
    -4 -9 0 23954.5
    9 -4 0 24984.6
    4 9 0 24263.7
    9 -4 1 4283.37
    9 -4 1 4328.84
    4 9 1 4692.58
    -9 4 1 4055.26
    -4 -9 1 4194.91
    4 9 2 672.92
    9 -4 2 421.701
    -4 -9 2 542.386
    -9 4 2 608.183
    9 -4 2 579.955
    9 -4 3 2223.99
    9 -4 3 2429.23
    -4 -9 3 2389.24
    4 9 3 2704.09
    9 -4 4 21212
    4 9 4 21538.6
    9 -4 4 19651.1
    -4 -9 4 18927.1
    9 -4 5 2084.51
    9 -4 5 2504.99
    -4 -9 5 2819.24
    4 9 5 2242.11
    9 -4 6 3462.94
    9 -4 6 3581.18
    4 9 6 3266.46
    -4 -9 6 3301.71
    9 -4 7 3291.96
    -4 -9 7 2612.9
    9 -4 7 2718.29
    4 9 7 2652.31
    -4 -9 8 15317.1
    9 -4 8 16508.9
    4 9 8 15557.7
    9 -4 8 15702.2
    9 -4 9 1658.3
    9 -4 9 1211.58
    -9 4 9 1977.43
    4 9 9 2136.91
    -4 -9 9 1229.2
    4 9 10 700.103
    -4 -9 10 232.989
    -9 4 10 367.691
    9 -4 10 550.354
    9 -4 10 857.973
    -9 4 11 379.211
    -4 -9 11 413.911
    9 -4 11 351.457
    4 9 11 596.918
    -4 -9 12 9159.29
    -9 4 12 10935.4
    9 -4 12 8557.82
    4 9 12 9229.24
    -4 -9 13 2470.68
    9 -4 13 2644.78
    4 9 13 2844.37
    -4 -9 14 261.424
    4 9 14 202.597
    9 -4 14 765.578
    -4 -9 15 854.023
    9 -4 15 884.384
    4 9 15 1199.48
    4 9 16 6404.69
    -4 -9 16 5749.33
    9 -4 16 5681.63
    -4 -9 17 302.245
    9 -4 17 -119.856
    4 9 17 375.302
    -4 -9 18 561.972
    9 -4 18 47.5686
    4 9 18 308.896
    3 9 -18 4799.81
    3 9 -18 4538.28
    -9 3 -18 5688.26
    -3 -9 -18 2879.22
    9 -3 -18 3622.5
    3 9 -17 1755.38
    -3 -9 -17 1344.55
    3 9 -17 957.415
    9 -3 -17 670.843
    -9 3 -17 1936.29
    3 9 -16 -500.65
    9 -3 -16 437.338
    -9 3 -16 410.535
    -3 -9 -16 -234.816
    3 9 -15 3608.26
    9 -3 -15 2588.58
    -9 3 -15 3192.76
    -3 -9 -15 2554.46
    3 9 -14 4952.36
    9 -3 -14 6101.11
    -9 3 -14 6452.46
    -3 -9 -14 5484.37
    3 9 -13 572.054
    9 -3 -13 636.91
    -3 -9 -13 331.122
    3 9 -13 1315.43
    -9 3 -13 898.887
    3 9 -12 119.546
    9 -3 -12 110.193
    3 9 -12 -45.2605
    -9 3 -12 471.733
    -3 -9 -12 -227.56
    -3 -9 -11 1084.26
    3 9 -11 1416.77
    3 9 -11 1366.75
    9 -3 -11 1140.43
    9 -3 -11 1897.52
    -9 3 -11 1219.05
    3 9 -10 14768.9
    9 -3 -10 13190.5
    9 -3 -10 12749.8
    -9 3 -10 14156.3
    -3 -9 -10 13920.7
    3 9 -10 14934.1
    3 9 -9 3143.58
    -3 -9 -9 3019.82
    3 9 -9 3319.91
    9 -3 -9 3292.01
    -9 3 -9 2962.35
    9 -3 -9 3730.73
    3 9 -8 463.261
    9 -3 -8 321.821
    9 -3 -8 672.947
    3 9 -8 517.007
    -9 3 -8 159.344
    -3 -9 -8 412.451
    3 9 -7 3587.75
    3 9 -7 3466.74
    9 -3 -7 3024.13
    -3 -9 -7 3703.28
    9 -3 -7 3884.26
    -9 3 -7 2999.07
    -3 -9 -7 3705.26
    3 9 -6 16599.1
    9 -3 -6 15076.7
    -3 -9 -6 15155.5
    -3 -9 -6 15214.4
    9 -3 -6 15522.9
    -9 3 -6 15906.7
    3 9 -6 15519.9
    3 9 -5 4702.6
    9 -3 -5 4621.04
    -3 -9 -5 6765.42
    9 -3 -5 5227.74
    -9 3 -5 4412.33
    3 9 -5 4687.32
    -3 -9 -5 5185.2
    9 -3 -4 314.645
    3 9 -4 501.54
    -3 -9 -4 225.781
    -3 -9 -4 286.453
    9 -3 -4 401.066
    -3 -9 -4 332.495
    -9 3 -4 142.859
    3 9 -4 214.785
    -3 -9 -3 6847.95
    9 -3 -3 7011.73
    9 -3 -3 7143.38
    -3 -9 -3 5911.89
    -9 3 -3 6846.96
    3 9 -3 8103.73
    -3 -9 -3 6919.81
    3 9 -3 7174.49
    -3 -9 -2 24703.2
    -3 -9 -2 23840
    9 -3 -2 25642.9
    -9 3 -2 23002.4
    -3 -9 -2 22258.3
    3 9 -2 22852.8
    9 -3 -2 22831.5
    -3 -9 -1 632.526
    9 -3 -1 500.447
    -3 -9 -1 375.26
    -3 -9 -1 722.678
    -9 3 -1 418.585
    3 9 -1 345.991
    -3 -9 0 15012.3
    9 -3 0 15882.4
    -9 3 0 17427.5
    3 9 0 14727.1
    3 9 0 16293.8
    9 -3 0 15283.6
    -3 -9 0 15839.7
    9 -3 1 304.784
    -3 -9 1 60.4945
    -9 3 1 54.0783
    3 9 1 95.8572
    9 -3 1 -52.768
    -3 -9 1 471.848
    3 9 1 182.034
    -9 3 2 25212
    -3 -9 2 25103.7
    9 -3 2 25441.3
    3 9 2 23781.7
    9 -3 2 23475.1
    -3 -9 3 7937.26
    9 -3 3 7078.45
    9 -3 3 7023.8
    3 9 3 6558.56
    9 -3 4 204.049
    9 -3 4 224.051
    -3 -9 4 269.328
    3 9 4 98.1334
    -3 -9 5 5502.79
    3 9 5 4678.03
    9 -3 5 5240.24
    9 -3 5 3935.5
    -3 -9 6 17499.4
    9 -3 6 18705.5
    3 9 6 17689.3
    9 -3 6 18270.1
    9 -3 7 4501.75
    9 -3 7 4407.35
    -3 -9 7 3921.82
    3 9 7 4364.38
    9 -3 8 560.513
    9 -3 8 489.785
    -9 3 8 -140.513
    3 9 8 792.94
    -3 -9 8 322.816
    9 -3 9 4200.97
    3 9 9 4695.4
    9 -3 9 4110.02
    -9 3 9 4391.74
    -3 -9 9 3986.77
    -3 -9 10 14073.1
    -9 3 10 14884.5
    3 9 10 15033.1
    9 -3 10 14495.3
    -3 -9 11 913.091
    9 -3 11 1011.14
    -9 3 11 1116.14
    3 9 11 526.328
    3 9 12 -140.463
    -3 -9 12 284.242
    -9 3 12 210.207
    9 -3 12 -114.616
    -9 3 13 793.681
    -3 -9 13 788.898
    9 -3 13 495.794
    3 9 13 1163.7
    9 -3 14 6215.81
    3 9 14 7709.1
    9 -3 15 1622.86
    -3 -9 15 1529.61
    3 9 15 2318.04
    3 9 16 145.242
    -3 -9 16 609.347
    9 -3 16 -35.6913
    9 -3 17 1147.07
    3 9 17 814.124
    -3 -9 17 731.174
    -3 -9 18 5709.47
    9 -3 18 4902.12
    3 9 18 4510.08
    2 9 -18 2405.66
    9 -2 -18 2320.02
    2 9 -18 1741.7
    -9 2 -18 1961.85
    2 9 -17 1699.25
    9 -2 -17 1651.12
    -9 2 -17 2362.06
    2 9 -17 2683.82
    2 9 -16 1566.59
    2 9 -16 1053.78
    9 -2 -16 1086.29
    -9 2 -16 1146.38
    -2 -9 -16 1150.73
    2 9 -15 2852.15
    9 -2 -15 2667.08
    -9 2 -15 3398.47
    -2 -9 -15 1673.95
    2 9 -14 4117.68
    9 -2 -14 4131.96
    -9 2 -14 4047.56
    -2 -9 -14 3498.67
    2 9 -13 4254.85
    9 -2 -13 4339.04
    2 9 -13 4402.28
    -9 2 -13 4806.92
    -2 -9 -13 4403.07
    2 9 -12 3782.03
    9 -2 -12 4000
    -2 -9 -12 3522
    2 9 -12 3412.88
    -9 2 -12 3684.8
    -2 -9 -11 1320.5
    9 -2 -11 1591.36
    2 9 -11 1740.03
    -9 2 -11 1933.05
    2 9 -11 1643.57
    2 9 -10 7592.2
    9 -2 -10 7592.3
    2 9 -10 7788.1
    -9 2 -10 7566.4
    -2 -9 -10 6731.24
    9 -2 -9 5345.1
    -2 -9 -9 3897.73
    2 9 -9 5506.07
    -2 -9 -9 5053.26
    9 -2 -9 4488.04
    -9 2 -9 4583.93
    2 9 -9 4589.68
    -2 -9 -8 1475.58
    9 -2 -8 2065.59
    2 9 -8 1517.61
    2 9 -8 1594.81
    -2 -9 -8 1797.99
    9 -2 -8 1450.14
    -9 2 -8 1570.02
    9 -2 -7 9355.24
    -2 -9 -7 8842.42
    9 -2 -7 9162.92
    -9 2 -7 9746.19
    -2 -9 -7 9357.35
    2 9 -7 8983.1
    2 9 -7 9268.2
    9 -2 -6 5956.8
    2 9 -6 5103.96
    9 -2 -6 5882.1
    -9 2 -6 5317.95
    -2 -9 -6 6229.32
    -2 -9 -6 6019.17
    2 9 -6 6288.67
    2 9 -5 5820.36
    9 -2 -5 5921.07
    9 -2 -5 5455.9
    -9 2 -5 5843.91
    2 9 -5 5828.45
    -2 -9 -5 5524.22
    2 9 -4 5888.93
    9 -2 -4 5412.01
    9 -2 -4 5599.86
    -2 -9 -4 5953.09
    -9 2 -4 6069.62
    -2 -9 -4 4984.91
    2 9 -4 5249.06
    -2 -9 -4 5092.48
    -2 -9 -3 637.531
    2 9 -3 1354.15
    -2 -9 -3 809.026
    9 -2 -3 1041.73
    -9 2 -3 933.981
    -2 -9 -3 992.967
    2 9 -3 942.054
    9 -2 -3 844.086
    -2 -9 -2 8951.9
    -2 -9 -2 8699.42
    9 -2 -2 7581.69
    -9 2 -2 8586.13
    2 9 -2 7812.64
    -2 -9 -2 7553.55
    -2 -9 -1 15877.5
    9 -2 -1 15906.4
    -2 -9 -1 16066.7
    -9 2 -1 17060.8
    9 -2 -1 15424.3
    2 9 -1 15419.8
    -2 -9 0 8317.05
    9 -2 0 7992.74
    -2 -9 0 8711.92
    -9 2 0 7876.56
    2 9 0 8197.53
    9 -2 0 8186.15
    9 -2 1 15867.4
    2 9 1 16441.1
    -9 2 1 16749.7
    -2 -9 1 16223.8
    2 9 1 16553.8
    9 -2 1 15357.5
    -2 -9 1 16274.9
    -2 -9 2 7599.68
    9 -2 2 7516.54
    2 9 2 6708.91
    -9 2 2 7015.44
    9 -2 2 7058.4
    2 9 2 7730.65
    -2 -9 3 338.509
    2 9 3 711.562
    9 -2 3 445.489
    -9 2 3 508.852
    9 -2 3 726
    -2 -9 4 6623.58
    2 9 4 7381.29
    9 -2 4 7697.53
    9 -2 4 6134.75
    9 -2 5 7045.64
    -2 -9 5 6452.74
    9 -2 5 6687.12
    2 9 5 7335.7
    9 -2 6 5972.77
    9 -2 6 6293.98
    -2 -9 6 7059.12
    2 9 6 6853.42
    9 -2 7 9577.22
    -2 -9 7 9769.55
    9 -2 7 9590.4
    2 9 7 10292.7
    9 -2 8 2016.1
    -2 -9 8 1762.09
    9 -2 8 1786.64
    -9 2 8 1906.84
    2 9 8 2339.72
    2 9 9 4295.49
    9 -2 9 3126.46
    -9 2 9 2944.8
    -2 -9 9 3830.87
    9 -2 10 7889.04
    2 9 10 8664.08
    -2 -9 10 8749.88
    -9 2 10 9335.88
    2 9 11 2637.99
    9 -2 11 2689.09
    -2 -9 11 2249.92
    -9 2 11 3271.44
    -9 2 12 4631.4
    9 -2 12 3248.68
    -2 -9 12 4075.34
    2 9 12 4154.38
    -9 2 13 4028.73
    -2 -9 13 4798.88
    2 9 13 4723.14
    9 -2 13 4749.2
    -9 2 14 2794
    -2 -9 14 2282.92
    9 -2 14 2367.05
    2 9 14 3054.32
    -2 -9 15 2868.79
    9 -2 15 3246.63
    2 9 15 2856.98
    -2 -9 16 682.068
    9 -2 16 1847.1
    2 9 16 1743.43
    9 -2 17 1010.56
    -2 -9 17 1360.88
    2 9 17 2612.98
    -2 -9 18 3082.02
    9 -2 18 1857.15
    2 9 18 2701.47
    9 -1 -18 -271.716
    1 9 -18 -279.126
    1 9 -18 335.174
    -9 1 -18 369.703
    9 -1 -17 2459.8
    1 9 -17 2538.18
    1 9 -17 2965.43
    -9 1 -17 1485.12
    9 -1 -16 4579.66
    1 9 -16 5460.37
    1 9 -16 5939.66
    -9 1 -16 5348.15
    -1 -9 -15 1347.06
    9 -1 -15 1367.52
    1 9 -15 1969.31
    -9 1 -15 2073.23
    9 -1 -14 651.698
    1 9 -14 333.087
    -9 1 -14 278.723
    -1 -9 -14 475.327
    -1 -9 -13 733.845
    9 -1 -13 1037.82
    1 9 -13 635.13
    -9 1 -13 840.393
    1 9 -12 18091.4
    1 9 -12 17779.8
    -9 1 -12 16661
    -1 -9 -12 15909.9
    9 -1 -12 16732.1
    1 9 -11 3303.82
    1 9 -11 2639.71
    -9 1 -11 3879.58
    9 -1 -11 3344.97
    -1 -9 -11 2619.17
    -1 -9 -10 127.253
    9 -1 -10 -338.447
    1 9 -10 106.886
    1 9 -10 135.732
    -1 -9 -10 50.5101
    -9 1 -10 -51.9048
    1 9 -9 4027.75
    9 -1 -9 4259.31
    1 9 -9 3546.54
    -1 -9 -9 4141.75
    -9 1 -9 3879.33
    -1 -9 -9 3545.92
    1 9 -8 9457.03
    9 -1 -8 8155.07
    -1 -9 -8 9481.25
    9 -1 -8 8656.08
    -9 1 -8 8832.83
    -1 -9 -8 7512.48
    1 9 -8 9722.1
    9 -1 -7 713.766
    1 9 -7 1199.38
    -1 -9 -7 912.862
    9 -1 -7 908.178
    -9 1 -7 1040.19
    -1 -9 -7 834.313
    1 9 -7 952.118
    -1 -9 -6 330.889
    9 -1 -6 317.001
    1 9 -6 493.855
    -1 -9 -6 226.796
    1 9 -6 301.256
    -9 1 -6 526.716
    9 -1 -6 236.763
    1 9 -5 2104.32
    -1 -9 -5 1643.76
    9 -1 -5 1924.39
    9 -1 -5 2047.21
    -9 1 -5 1339.31
    -1 -9 -5 1462.74
    1 9 -5 1892.13
    1 9 -4 22082.5
    -1 -9 -4 22720.8
    -1 -9 -4 22091.5
    9 -1 -4 22546
    -9 1 -4 22272.5
    1 9 -4 22062.3
    9 -1 -4 21481.1
    1 9 -3 13804.3
    -1 -9 -3 13402.5
    -1 -9 -3 14046.7
    -1 -9 -3 13314.1
    9 -1 -3 12965.8
    -9 1 -3 13935.7
    1 9 -3 12492.9
    9 -1 -3 13172.8
    1 9 -2 2852.32
    -1 -9 -2 3086.6
    9 -1 -2 3173.47
    -9 1 -2 3283.06
    -1 -9 -2 3186.51
    1 9 -2 3054.95
    -1 -9 -1 606.417
    1 9 -1 780.786
    9 -1 -1 524.946
    -1 -9 -1 569.301
    9 -1 -1 166.059
    -9 1 -1 750.203
    -1 -9 0 21252.6
    9 -1 0 20279.9
    -1 -9 0 21119.7
    -9 1 0 21364.5
    1 9 0 21937.7
    9 -1 0 19726
    -1 -9 1 1122.47
    -1 -9 1 872.711
    9 -1 1 1084.88
    1 9 1 628.987
    -9 1 1 1015.65
    9 -1 1 894.571
    1 9 1 564.047
    -1 -9 2 3212.98
    -1 -9 2 2976.79
    9 -1 2 3611.23
    1 9 2 3217.49
    1 9 2 3273.77
    -9 1 2 3047.67
    9 -1 2 3146.39
    9 -1 3 14904.9
    9 -1 3 14736.7
    -9 1 3 13277.4
    1 9 3 15812.3
    1 9 3 13684.2
    -1 -9 3 14683.8
    9 -1 4 20716.8
    1 9 4 22780.7
    -1 -9 4 20603.4
    9 -1 4 20131.5
    9 -1 5 1942.85
    -1 -9 5 2088.93
    9 -1 5 1621.34
    1 9 5 1997.7
    9 -1 6 167.319
    9 -1 6 280.526
    1 9 6 890.209
    -1 -9 6 160.513
    -1 -9 7 1770.57
    1 9 7 2149.67
    9 -1 7 1391.81
    9 -1 7 1558.45
    9 -1 8 11442.6
    1 9 8 11916.9
    -1 -9 8 11312.5
    -9 1 8 11779
    9 -1 9 5288.26
    -1 -9 9 4710.08
    -9 1 9 4183
    1 9 9 5788.05
    -1 -9 10 442.123
    -9 1 10 -125.968
    9 -1 10 252.27
    1 9 10 243.272
    -1 -9 11 3633.66
    9 -1 11 2997.69
    1 9 11 3590.3
    -9 1 11 2928.43
    1 9 12 14955.3
    -1 -9 12 15692.5
    -9 1 12 15767.1
    9 -1 12 17297
    -9 1 13 764.261
    9 -1 13 549.304
    1 9 13 539.965
    -1 -9 13 1366.88
    -1 -9 14 132.45
    -9 1 14 390.384
    1 9 14 87.2364
    9 -1 14 -159.332
    -1 -9 15 1752.68
    1 9 15 2004.06
    -9 1 15 1898.93
    9 -1 15 1772.39
    -1 -9 16 4596.91
    1 9 16 6307.77
    9 -1 16 5624.62
    -1 -9 17 2531
    1 9 17 2775.35
    9 -1 17 3647.17
    -1 -9 18 50.9167
    1 9 18 389.973
    9 -1 18 -241.387
    9 0 -18 984.441
    0 9 -18 2063.96
    0 9 -18 1438.68
    -9 0 -18 2135.8
    9 0 -17 1426.26
    0 9 -17 1634.83
    0 9 -17 1984.92
    -9 0 -17 1404.25
    9 0 -16 45.4312
    0 9 -16 242.545
    0 9 -16 107.375
    -9 0 -16 83.8319
    0 9 -15 2098.39
    0 9 -15 2422.26
    -9 0 -15 2182.21
    9 0 -15 1712.43
    9 0 -14 6387.84
    0 9 -14 6897.86
    -9 0 -14 5655.8
    0 -9 -14 6845.39
    0 -9 -13 4421.99
    9 0 -13 2939.94
    0 9 -13 3607.45
    -9 0 -13 3251.7
    0 -9 -12 412.099
    9 0 -12 320.431
    0 9 -12 296.407
    -9 0 -12 -174.68
    0 9 -12 154.899
    9 0 -11 2933.38
    0 9 -11 3014.36
    0 -9 -11 3053.61
    0 9 -11 2844.82
    -9 0 -11 2882.83
    0 -9 -11 2677.96
    9 0 -10 11406.5
    0 9 -10 10550.7
    0 9 -10 11027.2
    0 -9 -10 10667.5
    -9 0 -10 11000.5
    0 -9 -10 9548.8
    9 0 -9 3854.97
    0 9 -9 4213.87
    0 -9 -9 4185.02
    0 9 -9 4099.45
    -9 0 -9 4764.57
    0 -9 -9 4489.03
    9 0 -8 2290.94
    0 9 -8 2223.32
    0 -9 -8 2088.34
    0 9 -8 1829.51
    -9 0 -8 1935.82
    0 -9 -8 1905.64
    0 9 -7 6933.92
    0 -9 -7 7078.44
    -9 0 -7 6109.05
    0 -9 -7 6573.73
    9 0 -7 6685.02
    0 9 -7 6769.68
    0 9 -6 9389.3
    0 9 -6 9713.26
    0 -9 -6 10378.2
    9 0 -6 9990.59
    -9 0 -6 10785.1
    0 -9 -6 9370.42
    9 0 -6 10280
    9 0 -5 5461.95
    0 9 -5 5297
    0 9 -5 5824.62
    9 0 -5 6632.63
    -9 0 -5 5665.22
    0 -9 -5 4825.62
    0 -9 -5 5639.57
    9 0 -4 1760.79
    0 9 -4 1393.98
    0 -9 -4 2033.16
    9 0 -4 1574.81
    0 9 -4 1660.95
    -9 0 -4 1900.1
    0 -9 -4 1401.9
    0 9 -3 2636.66
    0 9 -3 1967.42
    9 0 -3 2782.65
    -9 0 -3 2281.77
    0 -9 -3 3396.66
    0 -9 -3 3035.65
    0 -9 -2 21842.5
    9 0 -2 24227.9
    0 -9 -2 22338.3
    -9 0 -2 23305.4
    0 9 -2 22589.8
    0 9 -2 22898.2
    0 -9 -1 14432.9
    9 0 -1 14562.9
    0 -9 -1 13182.3
    -9 0 -1 15085.8
    0 9 -1 13128.5
    9 0 -1 13745.8
    0 -9 0 1553.47
    0 -9 0 1276.1
    9 0 0 1922.7
    -9 0 0 1424.59
    0 9 0 1569.26
    9 0 0 1495.22
    9 0 1 14995.1
    0 -9 1 14827.7
    0 9 1 14958
    -9 0 1 16384.3
    0 -9 1 14980.2
    9 0 1 15023.5
    0 9 1 16045.1
    0 -9 2 21179.5
    9 0 2 20437.5
    9 0 2 22101.4
    0 -9 2 22089.3
    0 9 2 20869.1
    -9 0 2 22304.2
    0 9 2 20140.1
    0 9 3 2073.61
    0 -9 3 1294.62
    -9 0 3 1396.47
    9 0 3 1838.55
    9 0 3 1752.38
    0 -9 3 1446.84
    0 9 3 1800.71
    9 0 4 2339.26
    9 0 4 2085.33
    0 -9 4 2597.95
    0 9 4 1968.16
    0 9 4 2567.98
    0 -9 4 1886.19
    9 0 5 4864.58
    9 0 5 5671.18
    0 -9 5 5143.57
    0 9 5 5483.11
    9 0 6 12422.6
    0 -9 6 11969.7
    0 9 6 13170.5
    9 0 6 11769.4
    -9 0 7 6837.01
    0 -9 7 6074.87
    0 9 7 7916.31
    9 0 7 6334.97
    -9 0 8 1892.57
    0 -9 8 2304.07
    0 9 8 2633.96
    9 0 8 1189.31
    9 0 9 3665.51
    0 9 9 4829.58
    -9 0 9 4108.88
    0 -9 9 4079.71
    -9 0 10 12100.6
    0 -9 10 11680.7
    0 9 10 12672.2
    9 0 10 10587.2
    -9 0 11 3188.46
    0 -9 11 3474.65
    0 9 11 3574.93
    9 0 11 3571.71
    0 -9 12 1175.21
    -9 0 12 396.872
    0 9 12 792.022
    9 0 12 714.827
    0 -9 13 3104.24
    -9 0 13 3549.45
    0 9 13 3441.49
    9 0 13 3412.49
    0 -9 14 4834.04
    -9 0 14 6151.43
    0 9 14 5633.14
    9 0 14 5693.74
    9 0 15 2558.18
    0 -9 15 2767.34
    -9 0 15 2380.11
    0 9 15 1896.45
    0 -9 16 -131.508
    -9 0 16 506.613
    9 0 16 205.149
    0 9 16 -3.94705
    -9 0 17 1919.79
    0 -9 17 1682.72
    0 9 17 1183.47
    9 0 17 890.249
    9 0 18 1785.25
    0 -9 18 1290.17
    0 9 18 1470.35
    9 1 -18 268.83
    -1 9 -18 587.87
    -1 9 -18 331.178
    -9 -1 -18 190.368
    9 1 -17 2378.82
    -1 9 -17 2554.1
    -1 9 -17 3117.77
    -9 -1 -17 2045.48
    9 1 -16 116.32
    -1 9 -16 712.941
    -1 9 -16 562.881
    -9 -1 -16 349.291
    9 1 -15 4308.56
    -1 9 -15 4597.9
    -1 9 -15 3826.33
    -9 -1 -15 4079.34
    9 1 -14 438.754
    -1 9 -14 1242.77
    -9 -1 -14 1139.87
    9 1 -13 6258.5
    -1 9 -13 5859.48
    -9 -1 -13 5587.2
    1 -9 -13 5834.62
    1 -9 -12 709.064
    9 1 -12 1016.08
    1 -9 -12 1062.74
    -1 9 -12 341.895
    -9 -1 -12 457.315
    9 1 -11 7442.77
    -1 9 -11 8268.1
    -9 -1 -11 9740.41
    1 -9 -11 8777.38
    -9 -1 -11 8603.39
    1 -9 -11 9424.79
    -1 9 -11 8977.05
    -9 -1 -10 196.373
    9 1 -10 290.362
    1 -9 -10 309.238
    -1 9 -10 148.89
    -1 9 -10 258.811
    1 -9 -10 208.009
    -9 -1 -10 340.433
    9 1 -9 13165.2
    -1 9 -9 14369.3
    -1 9 -9 13890.5
    1 -9 -9 14974.7
    -9 -1 -9 13207.7
    1 -9 -9 13811.7
    1 -9 -8 1864.09
    -1 9 -8 1974.65
    -1 9 -8 2293.21
    1 -9 -8 2210.87
    -9 -1 -8 2660.04
    9 1 -8 1901.2
    9 1 -7 7982.19
    -1 9 -7 9403.78
    -1 9 -7 9569.37
    1 -9 -7 9260.32
    -9 -1 -7 7176.29
    1 -9 -7 8829.32
    9 1 -6 533.936
    -1 9 -6 439.731
    1 -9 -6 286.72
    -1 9 -6 166.293
    -9 -1 -6 43.2764
    1 -9 -6 506.299
    9 1 -5 6925.94
    -1 9 -5 6654.98
    1 -9 -5 6198.64
    -9 -1 -5 7593.31
    9 1 -5 6455.31
    1 -9 -5 6177.51
    -1 9 -5 7065.5
    9 1 -4 402.222
    -1 9 -4 77.5421
    9 1 -4 220.44
    -1 9 -4 320.365
    -9 -1 -4 149.633
    1 -9 -4 232.285
    1 -9 -4 258.158
    -1 9 -3 12156.4
    -1 9 -3 12232.4
    9 1 -3 13009.3
    -9 -1 -3 13822.6
    1 -9 -3 11826
    -1 9 -2 2965
    -1 9 -2 2711.33
    1 -9 -2 3189.76
    9 1 -2 2840.63
    -9 -1 -2 2630.51
    1 -9 -1 18779.6
    1 -9 -1 18538.3
    9 1 -1 18978.9
    -1 9 -1 18789.2
    9 1 -1 17449.2
    -9 -1 -1 19320
    -1 9 -1 17375.9
    9 1 0 1490.5
    9 1 0 1678.96
    1 -9 0 1590.12
    1 -9 0 1783.77
    -9 -1 0 1746.2
    -1 9 0 1318.73
    1 -9 1 16339.8
    1 -9 1 16538.5
    9 1 1 16647.1
    9 1 1 16170.4
    -1 9 1 16325.2
    -9 -1 1 17619.4
    9 1 2 2222.07
    1 -9 2 2934.02
    9 1 2 2786.05
    1 -9 2 2712.41
    -1 9 2 2867.58
    -9 -1 2 3432.57
    -1 9 2 2875.96
    1 -9 3 12608.7
    1 -9 3 13120
    9 1 3 12462.3
    -1 9 3 13698.8
    -1 9 3 12685.8
    9 1 3 12604.1
    -9 -1 3 12278.5
    9 1 4 237.182
    1 -9 4 232.725
    1 -9 4 526.685
    9 1 4 211.478
    -1 9 4 117.031
    -1 9 4 31.068
    1 -9 5 5576.79
    9 1 5 6991.37
    -1 9 5 6524.29
    -1 9 5 6710.33
    9 1 5 7505.73
    1 -9 5 7139.95
    1 -9 6 537.012
    9 1 6 337.126
    -1 9 6 549.874
    -1 9 6 -8.5174
    -1 9 7 7194.73
    1 -9 7 5870.01
    9 1 7 6734.76
    -9 -1 7 6676.39
    9 1 8 2061.42
    -9 -1 8 1596.16
    -1 9 8 2544.82
    1 -9 8 2088.44
    -1 9 9 13753.5
    -9 -1 9 14728.3
    9 1 9 13698.5
    1 -9 9 12858.6
    1 -9 10 366.398
    -1 9 10 211.703
    -9 -1 10 282.145
    9 1 10 311.272
    1 -9 11 8831.8
    -9 -1 11 9066.66
    -1 9 11 10054.4
    9 1 11 8474.42
    -9 -1 12 416.167
    1 -9 12 881.976
    -1 9 12 454.069
    9 1 12 621.57
    1 -9 13 5663.31
    -1 9 13 5686.74
    -9 -1 13 7118.46
    9 1 13 6046.27
    1 -9 14 304.736
    -1 9 14 290.615
    -9 -1 14 583.245
    9 1 14 90.5907
    9 1 15 3892.84
    -9 -1 15 4421.42
    1 -9 15 4636.8
    -1 9 15 5256.12
    -1 9 16 38.4884
    1 -9 16 101.144
    9 1 16 1025.64
    -9 -1 16 262.665
    9 1 17 3354.86
    1 -9 17 2402.29
    -9 -1 17 2755.73
    -1 9 17 2552.47
    1 -9 18 586.511
    1 -9 18 773.521
    -9 -1 18 502.242
    -1 9 18 -54.8464
    9 1 18 368.169
    9 2 -18 1574.47
    -2 9 -18 945.704
    -2 9 -18 453.847
    -9 -2 -18 447.049
    9 2 -17 2225.69
    -2 9 -17 3167.98
    -9 -2 -17 1991.68
    -2 9 -17 2504.03
    9 2 -16 -24.16
    -2 9 -16 -168.571
    -2 9 -16 630.992
    -9 -2 -16 527.325
    9 2 -15 2686.47
    -2 9 -15 2648.56
    -2 9 -15 2419.74
    -9 -2 -15 2100.11
    9 2 -14 2430.71
    -2 9 -14 2562.16
    -2 9 -14 1969.06
    -9 -2 -14 2203.27
    2 -9 -13 4750.03
    -2 9 -13 4755.49
    9 2 -13 4608.28
    -9 -2 -13 4180.4
    9 2 -12 272.643
    2 -9 -12 215.904
    -2 9 -12 78.8344
    -9 -2 -12 89.0186
    -9 -2 -11 8086.78
    -2 9 -11 9145.15
    2 -9 -11 7074.87
    -9 -2 -11 7339.11
    9 2 -11 7426.5
    2 -9 -11 8498.43
    -9 -2 -10 2656.28
    9 2 -10 2274.04
    2 -9 -10 2091.58
    -2 9 -10 2643.92
    -2 9 -10 2566.33
    -9 -2 -10 2416.82
    2 -9 -10 2545.18
    9 2 -9 4402.58
    -2 9 -9 4319.12
    -2 9 -9 4669.48
    -9 -2 -9 3797.19
    2 -9 -9 4725.47
    2 -9 -9 4709.82
    -9 -2 -9 4605.1
    9 2 -8 1107.95
    2 -9 -8 1507.03
    2 -9 -8 1170.83
    -2 9 -8 1207.99
    -9 -2 -8 1349.59
    -9 -2 -8 1844.6
    -2 9 -8 1720.37
    9 2 -7 4094.54
    -2 9 -7 4029.24
    -2 9 -7 3720.96
    -9 -2 -7 4482.88
    2 -9 -7 3637.81
    2 -9 -7 4623.67
    -2 9 -6 3983.21
    -2 9 -6 4626.59
    2 -9 -6 4321.34
    -9 -2 -6 3846.15
    9 2 -6 4639.3
    2 -9 -6 4539.19
    9 2 -6 3594.24
    2 -9 -5 12233.5
    -2 9 -5 12250.7
    -9 -2 -5 11315.2
    9 2 -5 11894.1
    2 -9 -5 13341.5
    -2 9 -5 11967.4
    9 2 -5 11387.2
    -2 9 -4 2247.38
    -2 9 -4 2158.91
    2 -9 -4 1971.48
    -9 -2 -4 1494.94
    9 2 -4 1985.68
    -2 9 -3 13942.1
    2 -9 -3 12552.6
    -9 -2 -3 14848.3
    -2 9 -3 14866.6
    2 -9 -2 10247.5
    -2 9 -2 11340.2
    -9 -2 -2 11941.9
    -2 9 -2 12205.1
    -9 -2 -1 16963.4
    2 -9 -1 16111.9
    -2 9 -1 15347
    9 2 -1 15973
    -2 9 -1 16273.3
    2 -9 0 6463.8
    9 2 0 8207.61
    -2 9 0 7794.37
    9 2 0 7564.32
    -9 -2 0 7260.07
    -2 9 0 8110.56
    2 -9 1 15544.7
    9 2 1 16706
    9 2 1 16070.2
    -2 9 1 16303.2
    2 -9 1 17336.4
    -9 -2 1 17307.3
    2 -9 2 11497
    9 2 2 11918.3
    9 2 2 11861.7
    2 -9 2 12410.9
    -2 9 2 11563.1
    -9 -2 2 11255.8
    -2 9 2 10144.6
    -2 9 3 13333.4
    2 -9 3 15129.8
    2 -9 3 13264
    9 2 3 15291
    -9 -2 3 15414.1
    -2 9 3 13373.1
    9 2 3 13287.3
    9 2 4 1310.62
    2 -9 4 1349.92
    -2 9 4 1379.44
    -2 9 4 1332.68
    2 -9 4 1519.01
    9 2 4 1342.48
    -2 9 5 9499
    2 -9 5 9499.8
    2 -9 5 9838.28
    9 2 5 9780.87
    -2 9 5 9272.78
    2 -9 6 5021.47
    9 2 6 4878.74
    -9 -2 6 5200.09
    -2 9 6 5264.35
    -2 9 6 5318.08
    2 -9 6 5151.21
    2 -9 7 3617.35
    -2 9 7 4442.13
    2 -9 7 3407.04
    -9 -2 7 3774.48
    -2 9 7 4200.12
    9 2 7 4316
    -2 9 8 1877.33
    2 -9 8 2117.95
    9 2 8 1739.31
    -9 -2 8 1737.22
    -2 9 8 2175.8
    9 2 9 4523.76
    -9 -2 9 4773.83
    2 -9 9 4283.33
    -2 9 9 4413.19
    2 -9 10 1435.42
    -2 9 10 1905.9
    9 2 10 2248.13
    -9 -2 10 1522.22
    2 -9 11 7456.05
    -9 -2 11 6785.36
    9 2 11 6751.77
    -2 9 11 6574.9
    -2 9 12 408.994
    9 2 12 -99.7916
    -9 -2 12 296.101
    2 -9 12 182.047
    2 -9 13 5326.75
    -2 9 13 5930.12
    -9 -2 13 5941.18
    9 2 13 5507.17
    2 -9 14 2799.94
    9 2 14 2211.94
    -9 -2 14 2628.71
    -2 9 14 3119.37
    2 -9 15 3050.58
    9 2 15 3027.01
    -9 -2 15 2989.54
    -2 9 15 2808.94
    9 2 16 -110.118
    2 -9 16 -235.106
    -9 -2 16 32.0295
    2 -9 16 -474.571
    -2 9 16 716.457
    2 -9 17 2411.42
    2 -9 17 2744.88
    -9 -2 17 2047.53
    9 2 17 2720.79
    9 2 18 1125.2
    2 -9 18 129.09
    -9 -2 18 350.669
    2 -9 18 74.9589
    9 3 -18 296.482
    -3 9 -18 -352.779
    -3 9 -18 323.917
    -9 -3 -18 241.243
    9 3 -17 828.7
    -3 9 -17 1217.62
    -3 9 -17 405.728
    -9 -3 -17 1011.18
    9 3 -16 2930.07
    -3 9 -16 2998.3
    -3 9 -16 3427.29
    -9 -3 -16 2783.84
    9 3 -15 1030.54
    -3 9 -15 1426.44
    -3 9 -15 936.544
    -9 -3 -15 1395.43
    9 3 -14 839.965
    3 -9 -14 1266.6
    -3 9 -14 804.794
    -3 9 -14 1109.18
    -9 -3 -14 1370.11
    9 3 -13 436.107
    3 -9 -13 766.099
    -3 9 -13 784.522
    -9 -3 -13 290.052
    9 3 -12 6589.8
    -3 9 -12 6933.3
    3 -9 -12 8232.97
    -9 -3 -12 5670.15
    -9 -3 -11 2012.51
    9 3 -11 1698.15
    3 -9 -11 1684.71
    -3 9 -11 2459.35
    -9 -3 -11 2323.46
    9 3 -10 1277.95
    3 -9 -10 1162.83
    -3 9 -10 1156.54
    -3 9 -10 1203.28
    -9 -3 -10 629.513
    3 -9 -10 823.124
    -9 -3 -10 1408.27
    -9 -3 -9 3371.77
    9 3 -9 3225.47
    -3 9 -9 4412.74
    3 -9 -9 3125.6
    -3 9 -9 3502.93
    -9 -3 -9 3879.61
    3 -9 -9 3541.39
    9 3 -8 12323.5
    -3 9 -8 10716.5
    3 -9 -8 11332.4
    -3 9 -8 11695.3
    -9 -3 -8 10779.5
    -9 -3 -8 11147.8
    3 -9 -8 10847.8
    -9 -3 -7 322.093
    -3 9 -7 476.166
    9 3 -7 423.336
    3 -9 -7 207.384
    -9 -3 -7 478.83
    -3 9 -7 595.11
    3 -9 -7 700.137
    9 3 -6 1627.68
    3 -9 -6 1482.12
    -9 -3 -6 1609.36
    -3 9 -6 1445.17
    -3 9 -6 1632.96
    9 3 -6 1832.44
    -3 9 -5 6135.07
    -3 9 -5 7334.47
    9 3 -5 6104.5
    -9 -3 -5 6643.56
    3 -9 -5 5693.51
    9 3 -5 5688.85
    3 -9 -4 15715.3
    -3 9 -4 15439.4
    -9 -3 -4 16505.1
    9 3 -4 15713.8
    -3 9 -4 15868.1
    -3 9 -3 12964.7
    3 -9 -3 13064.4
    -9 -3 -3 12750.3
    -3 9 -3 11871
    -3 9 -2 2073.41
    -3 9 -2 2328.42
    3 -9 -2 2271.78
    -9 -3 -2 1873.04
    3 -9 -1 4586.56
    -3 9 -1 5873.71
    9 3 -1 5944.85
    -3 9 -1 4606.53
    -9 -3 -1 5525.53
    9 3 0 29582.2
    3 -9 0 27919.4
    -9 -3 0 29690.5
    -3 9 0 29735.7
    3 -9 1 5619.31
    -3 9 1 5113.04
    -9 -3 1 6587.86
    9 3 1 5220.25
    -3 9 1 4699.22
    -3 9 2 1855.63
    3 -9 2 1920.28
    -9 -3 2 1630.85
    9 3 2 2240.64
    3 -9 3 12662.5
    -3 9 3 12130.2
    9 3 3 13049.5
    3 -9 3 13053.6
    3 -9 4 18471.3
    3 -9 4 17525.4
    -3 9 4 17234.2
    9 3 4 16232.8
    -3 9 4 16791.4
    3 -9 5 5574.58
    3 -9 5 6965.54
    -3 9 5 6671.28
    9 3 5 6526.75
    -3 9 5 6306.69
    3 -9 6 2358.74
    -3 9 6 1804.28
    3 -9 6 2176.02
    9 3 6 1908.04
    -9 -3 6 1906.74
    -3 9 6 2059.97
    3 -9 7 916.402
    -3 9 7 977.047
    3 -9 7 677.968
    -3 9 7 1008.13
    -9 -3 7 496.329
    9 3 7 624.313
    3 -9 8 7056.98
    3 -9 8 7568.13
    -9 -3 8 8671.41
    -3 9 8 8981.34
    -3 9 8 9895.81
    9 3 8 7391.1
    9 3 9 3042.38
    3 -9 9 2724.17
    -3 9 9 3235.18
    -3 9 9 3522.84
    3 -9 9 3656.7
    -9 -3 9 3078.84
    -9 -3 10 1460.48
    -3 9 10 512.475
    9 3 10 991.648
    3 -9 10 867.095
    -9 -3 11 1694.7
    3 -9 11 2227.78
    -3 9 11 2185.72
    9 3 11 2207.28
    3 -9 12 7633.08
    -9 -3 12 9064.02
    -3 9 12 9592.08
    9 3 12 8009
    -9 -3 13 588.033
    -3 9 13 451.145
    3 -9 13 536.63
    9 3 13 549.095
    -9 -3 14 982.071
    3 -9 14 154.105
    3 -9 14 463.9
    -3 9 14 934.151
    9 3 14 1043.44
    -9 -3 15 2746.6
    3 -9 15 2531.65
    3 -9 15 2248.17
    9 3 15 2166.57
    3 -9 16 3719.25
    -9 -3 16 3459.94
    9 3 16 3396.69
    3 -9 16 3347.95
    3 -9 17 442.473
    -9 -3 17 718.298
    3 -9 17 314.13
    9 3 17 963.023
    -9 -3 18 -622.071
    3 -9 18 -247.713
    3 -9 18 -444.266
    9 3 18 77.2832
    9 4 -18 4582.89
    -4 9 -18 4218.65
    -4 9 -18 3931.68
    -9 -4 -18 4421.22
    9 4 -17 2491.4
    -4 9 -17 2681.18
    -4 9 -17 2544.77
    -9 -4 -17 2770.14
    9 4 -16 419.57
    -4 9 -16 514.525
    -4 9 -16 257.67
    -9 -4 -16 119.299
    9 4 -15 896.677
    -4 9 -15 432.516
    -4 9 -15 859.973
    -9 -4 -15 564.537
    9 4 -14 2132.2
    4 -9 -14 3081.6
    -4 9 -14 1881.63
    -4 9 -14 1937.99
    -9 -4 -14 2783.64
    9 4 -13 3690.35
    4 -9 -13 2939.94
    -4 9 -13 3042.83
    -4 9 -13 3077.59
    -9 -4 -13 2521.56
    9 4 -12 9.96675
    4 -9 -12 262.52
    -4 9 -12 197.101
    -9 -4 -12 87.6763
    9 4 -11 3842.63
    -4 9 -11 4597.33
    4 -9 -11 3584.84
    -9 -4 -11 4923.32
    -9 -4 -11 5336.04
    -9 -4 -10 7748.01
    -4 9 -10 8202.21
    4 -9 -10 7636.32
    -9 -4 -10 7404.89
    9 4 -10 7630.63
    -9 -4 -9 4696.21
    4 -9 -9 4975.16
    9 4 -9 5152.13
    -4 9 -9 4721.54
    -4 9 -9 5177.11
    -9 -4 -9 4704.04
    -9 -4 -8 1459.89
    9 4 -8 1889.89
    4 -9 -8 1596.23
    -4 9 -8 1259.82
    -4 9 -8 2264.51
    -9 -4 -8 1796.83
    4 -9 -8 1867.41
    9 4 -7 9896.73
    -4 9 -7 11346.9
    4 -9 -7 11082.8
    -4 9 -7 11888.3
    -9 -4 -7 10844.5
    -9 -4 -7 10802
    9 4 -6 10217.3
    -4 9 -6 8382.48
    4 -9 -6 8668.73
    -4 9 -6 9842.47
    -9 -4 -6 9941.99
    9 4 -6 9279.35
    -9 -4 -6 9874.29
    9 4 -5 1576.83
    -9 -4 -5 1390.15
    4 -9 -5 934.664
    -4 9 -5 1075.52
    -4 9 -5 1579.94
    9 4 -5 1450.4
    -9 -4 -5 1705.58
    4 -9 -4 1351.3
    -4 9 -4 1445.27
    -4 9 -4 1515.85
    9 4 -4 1214.13
    -9 -4 -4 1300
    4 -9 -3 6982.48
    -4 9 -3 6993.15
    -4 9 -3 7034.42
    -9 -4 -3 7583.94
    -9 -4 -2 14507.7
    -4 9 -2 15206.7
    4 -9 -2 14447.1
    4 -9 -1 9090.13
    -4 9 -1 8417.5
    -9 -4 -1 8985.08
    9 4 -1 9129.94
    9 4 0 861.231
    -4 9 0 662.352
    4 -9 0 740.767
    -9 -4 0 481.19
    4 -9 1 7856.06
    9 4 1 9271.05
    -9 -4 1 9463.71
    -4 9 1 8244.84
    4 -9 2 12240.3
    9 4 2 14069.1
    -9 -4 2 14038.4
    -4 9 2 13673.3
    4 -9 3 7986.22
    -4 9 3 8284.75
    4 -9 3 8593.96
    9 4 3 8092.03
    4 -9 4 1276.34
    9 4 4 1582.99
    4 -9 4 1789.2
    -4 9 4 2252
    4 -9 5 739.594
    4 -9 5 954.304
    -9 -4 5 1050.68
    4 -9 5 961.402
    -4 9 5 476.813
    9 4 5 599.926
    4 -9 6 7262.12
    9 4 6 8471.81
    4 -9 6 6948.42
    4 -9 6 7580.08
    -9 -4 6 6950.26
    -4 9 6 7544.37
    4 -9 7 10198.1
    -9 -4 7 9176.24
    -4 9 7 8782.88
    4 -9 7 9146.17
    4 -9 7 8510.3
    9 4 7 10109.3
    -4 9 8 1404.28
    4 -9 8 1212.33
    9 4 8 1220.39
    4 -9 8 1438.53
    -9 -4 8 585.751
    4 -9 8 1758.8
    4 -9 9 4869.1
    4 -9 9 4853.6
    4 -9 9 4550.56
    9 4 9 3602.38
    -9 -4 9 4152.74
    4 -9 10 8225.81
    -9 -4 10 7929.93
    4 -9 10 7950.13
    4 -9 10 8085.74
    9 4 10 8300.91
    4 -9 11 3680.2
    -9 -4 11 3939.27
    4 -9 11 4127.99
    4 -9 11 4271.08
    9 4 11 3657.94
    4 -9 12 274.965
    9 4 12 405.461
    4 -9 12 222.945
    4 -9 12 312.785
    -9 -4 12 122.56
    4 -9 13 3148.91
    -9 -4 13 5104.24
    4 -9 13 4014.64
    4 -9 13 3859.55
    9 4 13 3195.24
    4 -9 14 1489.05
    4 -9 14 1554.17
    -9 -4 14 1650.67
    4 -9 14 1931.19
    9 4 14 1147.91
    4 -9 15 1119.12
    -9 -4 15 2481.23
    4 -9 15 1158.33
    9 4 15 918.745
    4 -9 15 655.485
    4 -9 16 -438.595
    4 -9 16 158.054
    4 -9 16 79.9668
    -9 -4 16 241.576
    9 4 16 -29.2618
    4 -9 17 2213.86
    9 4 17 2636.2
    4 -9 17 2907.31
    4 -9 17 2714.71
    -9 -4 17 3666.15
    4 -9 18 4332.25
    4 -9 18 4051.29
    9 4 18 4504.94
    -9 -4 18 3348.51
    9 5 -18 3981.14
    -5 9 -18 3406.52
    -9 -5 -18 2770
    -5 9 -17 917.969
    9 5 -17 710.717
    -9 -5 -17 403.533
    -5 9 -16 1253.96
    -5 9 -16 1362.74
    -9 -5 -16 1031.45
    9 5 -16 680.972
    9 5 -15 1526.41
    5 -9 -15 2315.52
    -5 9 -15 1618.3
    -5 9 -15 1733.5
    -9 -5 -15 1342.17
    9 5 -14 4393.44
    5 -9 -14 4383.87
    -5 9 -14 5097.35
    -5 9 -14 5267.65
    -9 -5 -14 5285.56
    9 5 -13 2041.81
    5 -9 -13 2149.67
    -5 9 -13 1783.03
    -5 9 -13 2679.96
    -9 -5 -13 2207.09
    9 5 -12 1097.25
    5 -9 -12 947.686
    -5 9 -12 1318.91
    -5 9 -12 1079.53
    -9 -5 -12 966.157
    5 -9 -11 1334.87
    -5 9 -11 1258.36
    -9 -5 -11 1560.08
    9 5 -11 1071.08
    -9 -5 -10 7702.27
    9 5 -10 7192.83
    5 -9 -10 6583.57
    -5 9 -10 8347.27
    -9 -5 -10 7193.92
    9 5 -9 2145.13
    5 -9 -9 2632.34
    -5 9 -9 2646.35
    -9 -5 -9 3272.81
    -9 -5 -9 2413.04
    -9 -5 -8 4625.63
    9 5 -8 3872.39
    -5 9 -8 4595.71
    5 -9 -8 5643.02
    -5 9 -8 5593.57
    -9 -5 -8 3790.53
    9 5 -7 5309.52
    -5 9 -7 4147.82
    5 -9 -7 4844.23
    -5 9 -7 5265.45
    -9 -5 -7 4831.85
    9 5 -7 5258.32
    -9 -5 -7 4952.96
    -5 9 -6 16279.6
    9 5 -6 14809.3
    5 -9 -6 15182.1
    -9 -5 -6 15761.2
    -5 9 -6 15967.2
    9 5 -6 14909
    -9 -5 -6 15685.8
    -5 9 -5 10898
    5 -9 -5 11136.6
    -5 9 -5 12320.3
    9 5 -5 11071.1
    -9 -5 -5 11948.3
    9 5 -5 11527.1
    -9 -5 -5 10865.5
    -9 -5 -4 140.809
    5 -9 -4 204.501
    9 5 -4 219.658
    -9 -5 -4 318.905
    -5 9 -4 403.428
    -9 -5 -3 1814.98
    5 -9 -3 2035.89
    -5 9 -3 2023.52
    -9 -5 -3 2321.33
    5 -9 -2 7788.74
    -9 -5 -2 8102.96
    -5 9 -2 7018.67
    5 -9 -1 9269.51
    -5 9 -1 9338.31
    -9 -5 -1 9678.42
    9 5 -1 9896.95
    5 -9 0 536.979
    -5 9 0 333.845
    -9 -5 0 683.113
    9 5 0 941.524
    5 -9 1 9024.01
    -5 9 1 9523.27
    -9 -5 1 9639.42
    9 5 1 10577.3
    5 -9 2 7782.37
    -5 9 2 8713.67
    9 5 2 7840.33
    -9 -5 2 8849.34
    -5 9 3 1686.24
    5 -9 3 1431.46
    9 5 3 1107.8
    -5 9 4 287.749
    9 5 4 344.555
    -9 -5 4 369.578
    5 -9 4 450.797
    5 -9 4 303.13
    5 -9 5 13005.1
    9 5 5 12473.9
    -9 -5 5 13250.5
    5 -9 5 13117.6
    -5 9 5 13291.2
    5 -9 6 17208.9
    -9 -5 6 17168.1
    -5 9 6 17315.3
    9 5 6 16870.6
    5 -9 6 17039.3
    -9 -5 7 4799.74
    -5 9 7 5640.71
    5 -9 7 5437.36
    9 5 7 4691.4
    5 -9 7 5813.53
    5 -9 8 4226.59
    -9 -5 8 4729.21
    5 -9 8 4589.36
    9 5 8 5320.15
    -9 -5 9 1815.42
    5 -9 9 1924.19
    9 5 9 1467.59
    5 -9 9 2660.85
    5 -9 10 6356.6
    -9 -5 10 5812.59
    5 -9 10 7034.33
    9 5 10 6694.78
    5 -9 11 2726.55
    -9 -5 11 1812.74
    5 -9 11 1057.01
    9 5 11 2065.9
    5 -9 11 1589.1
    5 -9 12 1036.76
    9 5 12 1265.13
    -9 -5 12 799.691
    5 -9 12 1201.49
    5 -9 13 2571.83
    5 -9 13 2068.8
    9 5 13 1889.78
    -9 -5 13 2296.38
    5 -9 14 6504.99
    5 -9 14 5715.64
    9 5 14 5405.69
    -9 -5 14 6540.83
    5 -9 15 1913.92
    9 5 15 1646.28
    -9 -5 15 1334.38
    5 -9 15 1153.24
    5 -9 16 617.878
    9 5 16 1233.68
    -9 -5 16 118.319
    5 -9 16 320.737
    9 5 17 225.423
    5 -9 17 434.206
    5 -9 17 -198.203
    -9 -5 17 675.409
    -9 -5 18 1917.1
    5 -9 18 2481.47
    9 5 18 2091.01
    9 6 -17 -275.049
    -6 9 -17 -75.0067
    -9 -6 -17 -26.1112
    9 6 -16 6361.06
    -6 9 -16 6385.97
    -9 -6 -16 6053.06
    9 6 -15 62.0035
    6 -9 -15 496.112
    -6 9 -15 562.393
    -9 -6 -15 841.229
    9 6 -14 -260.565
    6 -9 -14 228.851
    -6 9 -14 -134.165
    -9 -6 -14 79.7623
    9 6 -13 85.6134
    6 -9 -13 -283.131
    -6 9 -13 370.993
    -9 -6 -13 723.085
    9 6 -12 10638.2
    6 -9 -12 8946.2
    -6 9 -12 10122.9
    -6 9 -12 9613.56
    -9 -6 -12 9038.42
    6 -9 -11 67.1271
    -6 9 -11 200.842
    -6 9 -11 117.213
    -9 -6 -11 303.839
    9 6 -11 70.2108
    9 6 -10 724.247
    6 -9 -10 -263.821
    -6 9 -10 457.727
    -9 -6 -10 409.089
    -9 -6 -10 436.174
    9 6 -9 793.219
    6 -9 -9 44.4332
    -9 -6 -9 578.055
    -9 -6 -9 488.305
    -9 -6 -8 16299.8
    9 6 -8 17223.6
    6 -9 -8 15521.4
    -9 -6 -8 17930.4
    -9 -6 -7 2764.5
    9 6 -7 3004.8
    6 -9 -7 3249.02
    -6 9 -7 2508.33
    -9 -6 -7 1527.86
    9 6 -7 2494.41
    -9 -6 -6 511.794
    9 6 -6 491.535
    6 -9 -6 345.717
    9 6 -6 482.166
    -6 9 -6 451.591
    -9 -6 -6 504.184
    9 6 -5 2954.11
    -9 -6 -5 2175.89
    6 -9 -5 2870.77
    -6 9 -5 2347.16
    9 6 -5 2526.75
    -9 -6 -5 2450.81
    -9 -6 -4 20418.4
    6 -9 -4 20354
    9 6 -4 22655.8
    -6 9 -4 21269.1
    -9 -6 -4 22968.4
    -9 -6 -3 4576.48
    -6 9 -3 4550.42
    6 -9 -3 4717.36
    -9 -6 -3 5214.09
    -9 -6 -2 543.484
    6 -9 -2 267.228
    -6 9 -2 402.159
    -9 -6 -2 267.003
    -9 -6 -1 1570.69
    6 -9 -1 1532.61
    -6 9 -1 1284.41
    -9 -6 -1 1599.55
    9 6 -1 961.844
    6 -9 0 15173.5
    -6 9 0 16013.2
    -9 -6 0 17826.2
    9 6 0 16701.6
    -9 -6 0 16869.8
    9 6 1 1152.75
    6 -9 1 996.969
    -9 -6 1 1199.99
    -9 -6 1 1254.42
    -6 9 1 1290.86
    -6 9 2 185.364
    9 6 2 268.085
    -9 -6 2 370.906
    6 -9 2 126.685
    -9 -6 2 259.64
    6 -9 3 3415.52
    -9 -6 3 4106.19
    -6 9 3 3725.44
    9 6 3 3749.36
    6 -9 4 24543.9
    9 6 4 21911.8
    -9 -6 4 25309.6
    -6 9 4 26224.7
    6 -9 5 2490.14
    9 6 5 2541.43
    -9 -6 5 2788.47
    -6 9 5 3013.78
    6 -9 6 858.357
    6 -9 6 469.839
    -6 9 6 733.775
    9 6 6 811.073
    -9 -6 6 382.601
    -9 -6 6 345.979
    9 6 7 3830.22
    6 -9 7 3313.16
    6 -9 7 3384.42
    -9 -6 7 3124.56
    -9 -6 7 3718.78
    6 -9 8 17867.4
    -9 -6 8 18217.6
    6 -9 8 18120.4
    9 6 8 16663.3
    -9 -6 8 18617
    -9 -6 9 340.686
    9 6 9 678.366
    6 -9 9 447.348
    -9 -6 9 434.934
    6 -9 9 241.354
    6 -9 10 22.0295
    9 6 10 276.963
    6 -9 10 257.15
    -9 -6 10 170.62
    6 -9 11 -2.72024
    -9 -6 11 -56.74
    9 6 11 347.921
    6 -9 11 128.798
    9 6 12 11005.7
    6 -9 12 10535.5
    6 -9 12 9774.54
    -9 -6 12 12541.7
    6 -9 13 -316.777
    -9 -6 13 389.107
    6 -9 13 571.963
    9 6 13 -68.88
    6 -9 14 -11.9198
    9 6 14 485.412
    6 -9 14 99.6927
    -9 -6 14 -369.983
    6 -9 15 710.325
    9 6 15 802.715
    -9 -6 15 868.832
    6 -9 15 862.778
    6 -9 16 8260.97
    6 -9 16 6867.32
    -9 -6 16 7056.96
    9 6 16 6719
    9 6 17 738.473
    6 -9 17 59.4744
    -9 -6 17 314.668
    9 7 -17 1404.71
    -7 9 -17 1885.93
    -9 -7 -17 2579.12
    9 7 -16 262.706
    -7 9 -16 11.9058
    -9 -7 -16 258.59
    9 7 -15 3456.78
    7 -9 -15 3655.85
    -7 9 -15 2195
    -9 -7 -15 1899.62
    9 7 -14 4541.59
    7 -9 -14 4413.34
    -7 9 -14 4144.76
    -9 -7 -14 3097.77
    9 7 -13 483.864
    7 -9 -13 920.474
    -7 9 -13 1033.64
    -9 -7 -13 350.46
    9 7 -12 688.203
    7 -9 -12 647.404
    -7 9 -12 350.845
    -9 -7 -12 538.015
    9 7 -11 3478.17
    7 -9 -11 2792.65
    -7 9 -11 2820.55
    -9 -7 -11 2954.92
    7 -9 -10 6312.58
    9 7 -10 6041.79
    -7 9 -10 6618.63
    -9 -7 -10 6211.51
    7 -9 -9 5366.25
    -7 9 -9 5757.09
    -9 -7 -9 6534.13
    9 7 -9 5761.13
    9 7 -8 542.886
    -9 -7 -8 333.419
    9 7 -8 -59.2425
    7 -9 -8 -46.8534
    -9 -7 -8 202.642
    -9 -7 -7 2137.22
    9 7 -7 2237.79
    7 -9 -7 1513.14
    -9 -7 -7 1582.07
    9 7 -7 1351.93
    -9 -7 -6 12802.8
    7 -9 -6 11572.3
    9 7 -6 14141.7
    9 7 -6 13050
    -9 -7 -6 12697.2
    9 7 -5 2469.83
    -9 -7 -5 2210.62
    7 -9 -5 2432.21
    -7 9 -5 2614.17
    9 7 -5 2375.77
    -9 -7 -5 2211.85
    -9 -7 -4 315.138
    7 -9 -4 190.921
    -7 9 -4 314.998
    -9 -7 -4 380.333
    9 7 -4 552.269
    -7 9 -3 5186.09
    7 -9 -3 6297.4
    -9 -7 -3 5358.14
    9 7 -3 5674.27
    -9 -7 -3 5022.16
    -9 -7 -2 13484
    -7 9 -2 14773.7
    7 -9 -2 15057.4
    -9 -7 -2 13386.3
    -9 -7 -1 1486.56
    -7 9 -1 1408.84
    7 -9 -1 2060.06
    -9 -7 -1 1204.01
    9 7 -1 1557.41
    -9 -7 0 126.534
    -9 -7 0 118.938
    7 -9 0 149.806
    -7 9 0 -46.8201
    9 7 0 -72.3864
    -9 -7 1 1785.81
    7 -9 1 2119.44
    9 7 1 1751.36
    -9 -7 1 1674.9
    -7 9 1 2181.54
    -9 -7 2 15605.8
    -7 9 2 15279.2
    7 -9 2 14453.8
    9 7 2 14615.6
    -9 -7 2 13734.3
    -9 -7 3 5230.8
    -9 -7 3 5987.24
    7 -9 3 4829.56
    9 7 3 4785.16
    -7 9 3 5130.56
    -9 -7 4 249.45
    7 -9 4 389.668
    -7 9 4 607.657
    -9 -7 4 398.08
    9 7 4 492.556
    -9 -7 5 2593.07
    9 7 5 2852.54
    -7 9 5 2957.95
    7 -9 5 1979.35
    -9 -7 5 2455.37
    -9 -7 6 12944.5
    7 -9 6 11851.6
    -9 -7 6 10376.7
    9 7 6 11640.3
    -9 -7 7 2154.86
    7 -9 7 2423.46
    -9 -7 7 2556.89
    9 7 7 2111.56
    -9 -7 8 328.756
    7 -9 8 93.5955
    9 7 8 754.36
    -9 -7 8 186.654
    -9 -7 9 7181.68
    7 -9 9 6756.9
    -9 -7 9 7564.81
    9 7 9 5598.42
    7 -9 10 6308.82
    -9 -7 10 6137.68
    9 7 10 5869.52
    7 -9 11 3274.4
    -9 -7 11 2796.12
    7 -9 11 2928.67
    9 7 11 3149.59
    7 -9 12 551.958
    9 7 12 839.903
    -9 -7 12 86.1742
    7 -9 12 144.058
    7 -9 13 603.795
    -9 -7 13 607.114
    7 -9 13 426.979
    9 7 13 842.245
    7 -9 14 4263.12
    -9 -7 14 4064.3
    9 7 14 4887.12
    7 -9 15 1524.31
    -9 -7 15 2810.66
    9 7 15 2252.82
    -9 -7 16 -88.657
    9 7 16 988.044
    9 7 17 1517.46
    -9 -7 17 2541.09
    9 8 -17 2334.91
    -8 9 -17 2809.3
    -9 -8 -17 3420.96
    9 8 -16 123.984
    -8 9 -16 1224.67
    -9 -8 -16 1050.49
    9 8 -15 1010.76
    8 -9 -15 1707.44
    -8 9 -15 1290.04
    -9 -8 -15 1223.8
    9 8 -14 -108.225
    8 -9 -14 424.947
    -8 9 -14 737.344
    -9 -8 -14 0
    9 8 -13 4818.83
    8 -9 -13 5005.54
    -8 9 -13 4530.78
    -9 -8 -13 4814.19
    9 8 -12 135.333
    8 -9 -12 322.539
    -8 9 -12 -93.572
    -9 -8 -12 -77.2082
    9 8 -11 4854.28
    8 -9 -11 4592.8
    -8 9 -11 4761.68
    -9 -8 -11 3488.21
    -9 -8 -10 786.95
    9 8 -10 1065.67
    -8 9 -10 736.388
    8 -9 -10 763.052
    9 8 -9 3120.1
    8 -9 -9 3494.12
    -8 9 -9 3498.57
    -9 -8 -9 3799.01
    9 8 -8 1702.38
    9 8 -8 1662.26
    8 -9 -8 1137.76
    -8 9 -8 1506.36
    -9 -8 -8 1399.36
    9 8 -7 8463.16
    -9 -8 -7 7840.46
    8 -9 -7 8027.72
    -8 9 -7 7273.98
    9 8 -7 10037.3
    -9 -8 -7 7953.33
    9 8 -6 392.813
    -9 -8 -6 1078.07
    8 -9 -6 1109.73
    -9 -8 -6 1371.65
    9 8 -6 1244.65
    -9 -8 -5 10356.7
    8 -9 -5 9904.29
    9 8 -5 11564.5
    -9 -8 -5 11705.8
    9 8 -5 9845.98
    -9 -8 -4 1558.16
    8 -9 -4 1656.64
    -9 -8 -4 1471.57
    9 8 -4 1526.24
    8 -9 -3 8334.27
    -8 9 -3 8209.88
    -9 -8 -3 7928.12
    9 8 -3 9180.21
    -9 -8 -3 8353.88
    -9 -8 -2 3113.69
    -8 9 -2 4222.42
    -9 -8 -2 3588.39
    8 -9 -2 3787.92
    -8 9 -1 9551.35
    8 -9 -1 7649.81
    -9 -8 -1 7227.66
    -9 -8 -1 8941.1
    9 8 -1 9557.73
    8 -9 0 219.227
    -8 9 0 755.478
    -9 -8 0 219.197
    -9 -8 0 500.494
    9 8 0 953.719
    -9 -8 0 514.953
    -9 -8 1 9999.89
    -8 9 1 10100
    8 -9 1 9820.97
    -9 -8 1 10551.2
    9 8 1 9811.9
    -9 -8 1 9106.07
    8 -9 2 4138.32
    -9 -8 2 3973.68
    -8 9 2 4116.88
    -9 -8 2 3397.95
    9 8 2 3103.6
    -9 -8 3 7334.41
    -8 9 3 7943.43
    9 8 3 7836.22
    8 -9 3 6848.36
    -9 -8 3 7446.17
    -9 -8 4 1996.23
    -9 -8 4 1779.73
    9 8 4 1732.59
    -8 9 4 1971.21
    8 -9 4 1543.95
    8 -9 5 9649.34
    -9 -8 5 8816.73
    9 8 5 8733.04
    -9 -8 5 8926.61
    -9 -8 6 1426.93
    -9 -8 6 1127.86
    8 -9 6 1701.18
    9 8 6 2223.34
    8 -9 7 11997.4
    -9 -8 7 12014
    9 8 7 10992
    -9 -8 7 9674.69
    9 8 8 1273.41
    -9 -8 8 1019.59
    -9 -8 8 885.739
    8 -9 8 929.849
    8 -9 9 4277.93
    -9 -8 9 5255.68
    9 8 9 4884.42
    8 -9 10 398.794
    9 8 10 1058.96
    -9 -8 10 762.878
    8 -9 11 3670.91
    -9 -8 11 4038.05
    9 8 11 4135.07
    8 -9 12 -285.155
    -9 -8 12 337.405
    9 8 12 182.513
    9 8 13 4340.07
    8 -9 13 4138.62
    -9 -8 13 3594.7
    8 -9 14 516.932
    9 8 14 588.716
    -9 -8 14 494.857
    -9 -8 15 1646.79
    9 8 15 1929.86
    -9 -8 16 630.61
    9 8 16 1114.45
    -9 -8 17 2083.26
    9 8 17 2151.76
    9 9 -16 3183.53
    -9 9 -16 2368.74
    -9 -9 -16 1313.39
    9 9 -15 3549.51
    9 -9 -15 3577.32
    -9 9 -15 2572.72
    -9 -9 -15 2622.29
    9 9 -14 1246.19
    9 -9 -14 1033.86
    -9 9 -14 411.479
    -9 -9 -14 460.854
    9 9 -13 2376
    9 -9 -13 2210.39
    -9 9 -13 2074.06
    -9 -9 -13 1986.49
    9 -9 -12 1125.73
    -9 9 -12 1932.72
    9 9 -12 1821.69
    -9 -9 -12 2255.07
    9 9 -11 2921.87
    9 -9 -11 2032.95
    -9 9 -11 2235.75
    -9 -9 -11 1950.57
    -9 -9 -10 2233.37
    9 9 -10 2673.74
    9 -9 -10 1440.81
    -9 9 -10 1757.34
    9 9 -9 4391.78
    9 -9 -9 4904.22
    -9 9 -9 4347.63
    -9 -9 -9 3830.04
    -9 -9 -8 5534.47
    9 -9 -8 4575.84
    9 9 -8 4118.33
    -9 9 -8 4758.97
    9 9 -8 5595.76
    9 -9 -7 3908.34
    -9 9 -7 4497.31
    9 9 -7 4125.82
    9 9 -7 4045.27
    -9 -9 -7 4462.83
    9 9 -6 1806.15
    -9 -9 -6 2081.17
    9 -9 -6 2638.63
    9 9 -6 1903.56
    -9 9 -6 2395.99
    -9 -9 -5 5188.1
    9 -9 -5 5630.46
    -9 9 -5 4835.77
    9 9 -5 5905.57
    -9 -9 -5 5847.89
    9 9 -5 5459.15
    -9 -9 -4 4534.73
    9 -9 -4 4074.92
    9 9 -4 4426.38
    9 9 -4 3798.5
    -9 -9 -4 5242.65
    -9 -9 -3 8823.04
    9 9 -3 9130.13
    -9 -9 -3 7686.91
    9 -9 -3 9265.88
    -9 -9 -2 1335.42
    9 -9 -2 938.089
    -9 -9 -2 1115.82
    9 9 -2 1327.29
    -9 -9 -2 1727.41
    -9 -9 -1 5904.44
    9 -9 -1 6213.02
    -9 9 -1 5912.92
    -9 -9 -1 6719.49
    -9 -9 -1 7390.33
    -9 -9 0 2539.55
    9 -9 0 2614.33
    -9 9 0 2581.09
    -9 -9 0 2809.13
    -9 -9 0 2267.84
    9 9 0 2339.32
    -9 -9 1 4634.45
    9 -9 1 4654.5
    -9 9 1 4828.58
    -9 -9 1 4927.33
    9 9 1 3976.4
    -9 -9 2 896.809
    9 -9 2 970.98
    -9 9 2 706.67
    -9 -9 2 935.59
    9 9 2 1218.96
    9 -9 3 8684.27
    -9 9 3 9381.15
    -9 -9 3 10228.5
    -9 -9 3 7935.31
    9 9 3 9048.6
    -9 -9 4 4881.53
    9 -9 4 5130.4
    9 9 4 3824.3
    -9 -9 4 3759.19
    -9 -9 5 6821.94
    9 -9 5 5948.93
    -9 -9 5 6130.68
    9 9 5 4646.48
    -9 -9 6 1894.06
    -9 -9 6 1666.54
    9 -9 6 1402.34
    9 9 6 1607.42
    -9 -9 7 3483.58
    9 -9 7 3799.83
    -9 -9 7 3377.92
    9 9 7 2819.55
    -9 -9 8 6116.17
    9 -9 8 6633.7
    -9 -9 8 5619.06
    9 9 8 5604.85
    9 -9 9 4091.63
    -9 -9 9 4392.07
    9 9 9 4230.33
    9 -9 10 1625.35
    -9 -9 10 2730.47
    9 9 10 1957.72
    -9 -9 11 2438.36
    9 -9 11 2651.7
    9 9 11 1918.61
    -9 -9 12 2590.42
    9 -9 12 1243.75
    9 9 12 1429.98
    9 -9 13 1979.17
    9 9 13 1962.76
    -9 -9 13 2305.71
    -9 -9 14 482.732
    9 9 14 1284.61
    9 9 15 1378.43
    -9 -9 15 2759.66
    9 9 16 2521.21
    -9 -9 16 3002.07
    10 -9 -15 1270.76
    9 10 -15 1370.9
    -10 9 -15 959.242
    -9 -10 -15 999.004
    10 -9 -14 2428.57
    -10 9 -14 3047.87
    -9 -10 -14 2875.61
    9 10 -14 2429.71
    9 10 -13 3278.92
    10 -9 -13 4097.78
    -10 9 -13 4330.79
    -9 -10 -13 2622.46
    -9 -10 -12 2664.28
    9 10 -12 3005.81
    10 -9 -12 3117.82
    -10 9 -12 2630.54
    -9 -10 -11 4819.88
    9 10 -11 4455.14
    10 -9 -11 4789.84
    -10 9 -11 4571.07
    -9 -10 -10 228.221
    9 10 -10 170.572
    10 -9 -10 10.667
    -10 9 -10 316.43
    9 10 -9 987.485
    10 -9 -9 929.798
    -10 9 -9 1684.58
    -9 -10 -9 1444.57
    9 10 -8 3961.28
    9 10 -8 3192.49
    10 -9 -8 4138.34
    -10 9 -8 4596.53
    -9 -10 -8 3864.97
    9 10 -7 5663.55
    -9 -10 -7 4636.95
    10 -9 -7 4645.6
    -10 9 -7 4420.82
    9 10 -7 5222.29
    9 10 -6 2805.81
    10 -9 -6 3427.73
    -9 -10 -6 3983.06
    -10 9 -6 3551.72
    9 10 -6 3057.12
    9 10 -5 2056.51
    -9 -10 -5 1769.01
    10 -9 -5 1976.63
    -10 9 -5 2986.57
    9 10 -5 1845.44
    10 -9 -4 4170.26
    9 10 -4 3564.34
    -10 9 -4 3932.34
    -9 -10 -4 3688.37
    9 10 -4 3827.47
    -9 -10 -4 4177.1
    10 -9 -3 2907.79
    9 10 -3 2900.82
    -10 9 -3 3375.52
    -9 -10 -3 3989.8
    -9 -10 -3 3197.08
    -9 -10 -3 3149.65
    -9 -10 -2 305.739
    10 -9 -2 641.519
    -10 9 -2 492.535
    9 10 -2 1164.17
    -9 -10 -2 848.035
    -9 -10 -2 459.62
    -9 -10 -1 3952.47
    10 -9 -1 4951.1
    -10 9 -1 5171.66
    -9 -10 -1 5952.93
    9 10 -1 5579.02
    -9 -10 -1 4977.73
    -9 -10 0 7137.29
    10 -9 0 6592.28
    -9 -10 0 6062.93
    -9 -10 0 7281.01
    9 10 0 5620.44
    -9 -10 1 4623.02
    -9 -10 1 5093.88
    9 10 1 4442.64
    10 -9 1 4680.81
    -9 -10 2 285.519
    9 10 2 30.0156
    10 -9 2 632.678
    -9 -10 2 148.943
    -9 -10 3 2292.77
    -9 -10 3 1743.26
    10 -9 3 2305.56
    9 10 3 1260.02
    -9 -10 4 4395.35
    10 -9 4 3894.4
    -9 -10 4 4956.62
    9 10 4 3570.43
    9 10 5 1855.48
    10 -9 5 1853.93
    -9 -10 5 1794.18
    -9 -10 5 2385.52
    -9 -10 6 3791.81
    -9 -10 6 3507.23
    10 -9 6 3114.32
    9 10 6 3535.73
    -9 -10 7 4828.17
    9 10 7 6000.02
    10 -9 7 4312.6
    -9 -10 7 4869.57
    -9 -10 8 3376.41
    10 -9 8 4737.97
    -9 -10 8 4062.89
    9 10 8 3619.09
    9 10 9 1958.86
    10 -9 9 2130.77
    -9 -10 9 1951.92
    10 -9 10 393.28
    -9 -10 10 542.119
    9 10 10 886.336
    10 -9 11 4701.81
    -9 -10 11 3985.69
    9 10 11 4687.78
    9 10 12 2604.27
    10 -9 12 3311.79
    -9 -10 12 3847.63
    9 10 13 4905.19
    -9 -10 13 2767.96
    9 10 14 2100.67
    -9 -10 14 2518.41
    -9 -10 15 1332.37
    9 10 15 1165.54
    8 10 -16 559.039
    -10 8 -16 -300.247
    -8 -10 -16 58.0359
    8 10 -15 550.343
    -10 8 -15 640.06
    -8 -10 -15 327.574
    8 10 -14 9016.49
    10 -8 -14 6268.02
    -10 8 -14 6933.83
    -8 -10 -14 7645.08
    8 10 -13 -74.7568
    10 -8 -13 351.696
    -10 8 -13 283.333
    -8 -10 -13 53.0117
    10 -8 -12 508.05
    -10 8 -12 -371.891
    -8 -10 -12 33.6643
    8 10 -12 293.527
    10 -8 -11 2.96297
    -10 8 -11 156.731
    -8 -10 -11 144.145
    8 10 -11 107.386
    8 10 -10 9052.2
    10 -8 -10 7730.55
    -10 8 -10 8817.23
    -8 -10 -10 8470.75
    8 10 -9 1344
    8 10 -9 937.188
    10 -8 -9 763.867
    -10 8 -9 1390.14
    -8 -10 -9 879.399
    8 10 -8 294.342
    8 10 -8 -254.822
    10 -8 -8 602.38
    -8 -10 -8 -13.6858
    -10 8 -8 290.456
    8 10 -7 232.09
    8 10 -7 238.702
    10 -8 -7 194.831
    -8 -10 -7 606.97
    -10 8 -7 725.332
    10 -8 -6 15738.5
    -10 8 -6 17569.9
    8 10 -6 16462.2
    -8 -10 -6 16433.3
    8 10 -6 16472.4
    8 10 -5 148.496
    10 -8 -5 -115.803
    -10 8 -5 132.813
    -8 -10 -5 140.972
    8 10 -5 -276.148
    -8 -10 -4 -286.464
    10 -8 -4 138.591
    -10 8 -4 289.941
    -8 -10 -4 155.935
    8 10 -4 49.3495
    8 10 -4 114.061
    10 -8 -3 2629.68
    -10 8 -3 3350
    -8 -10 -3 3256.91
    8 10 -3 4118.91
    -8 -10 -3 2998.75
    10 -8 -2 13578
    -10 8 -2 13753
    -8 -10 -2 14982.3
    8 10 -2 12503.6
    -8 -10 -2 13951.7
    -8 -10 -1 880.156
    -8 -10 -1 1107.26
    10 -8 -1 1045.15
    -8 -10 -1 1383.27
    -10 8 -1 1135.97
    8 10 -1 374.108
    -8 -10 -1 1031.1
    8 10 0 1578.52
    -8 -10 0 1681.81
    10 -8 0 1596.08
    -8 -10 0 1335.28
    -8 -10 0 1060.67
    -8 -10 1 457.38
    -8 -10 1 501.589
    10 -8 1 363.489
    8 10 1 456.511
    -8 -10 2 13831.5
    10 -8 2 14338.2
    -8 -10 2 15057.6
    8 10 2 15058.4
    8 10 3 2558.65
    -8 -10 3 3055.45
    10 -8 3 2428.88
    -8 -10 3 2681.56
    -8 -10 4 188.474
    8 10 4 -237.361
    10 -8 4 201.976
    -8 -10 4 199.1
    -8 -10 5 60.3341
    10 -8 5 -188.881
    -8 -10 5 113.787
    8 10 5 -10.1765
    10 -8 6 17251.2
    -8 -10 6 15808.3
    8 10 6 16249.8
    8 10 7 645.787
    10 -8 7 823.565
    -8 -10 7 332.545
    10 -8 8 210.603
    -8 -10 8 573.87
    8 10 8 633.115
    8 10 9 1014.32
    10 -8 9 1583.8
    -8 -10 9 1478.31
    10 -8 10 8089.74
    -8 -10 10 8004.25
    8 10 10 7858.52
    10 -8 11 333.879
    8 10 11 262.11
    -8 -10 11 455.355
    -8 -10 12 525.847
    8 10 12 -212.503
    -8 -10 13 61.4736
    8 10 13 369.226
    -8 -10 14 6918.98
    8 10 14 8427.47
    -8 -10 15 885.219
    8 10 15 720.298
    -8 -10 16 625.221
    8 10 16 22.4336
    7 10 -16 7191.1
    -10 7 -16 5608.91
    -7 -10 -16 5763.72
    7 10 -15 271.093
    -10 7 -15 475.805
    -7 -10 -15 72.3331
    7 10 -14 -90.1371
    10 -7 -14 -72.6848
    -10 7 -14 -443.948
    -7 -10 -14 6.37845
    7 10 -13 1226.8
    10 -7 -13 918.119
    -10 7 -13 1301.75
    -7 -10 -13 956.256
    7 10 -12 4656.4
    10 -7 -12 5164.41
    -10 7 -12 5434.05
    -7 -10 -12 4604.24
    7 10 -11 618.643
    10 -7 -11 1561.78
    -10 7 -11 1880.91
    -7 -10 -11 2540.56
    7 10 -10 -21.3919
    7 10 -10 131.632
    10 -7 -10 129.71
    -10 7 -10 367.497
    -7 -10 -10 111.413
    7 10 -9 2643.73
    7 10 -9 1925.5
    10 -7 -9 1983.7
    -10 7 -9 1752.29
    -7 -10 -9 1269.68
    7 10 -8 11382.3
    10 -7 -8 9748.14
    -10 7 -8 9858.99
    7 10 -8 10778
    -7 -10 -8 9971.38
    7 10 -7 2580.98
    7 10 -7 2861.01
    10 -7 -7 2720.07
    -7 -10 -7 2614.01
    -10 7 -7 3422.01
    7 10 -6 419.173
    7 10 -6 347.461
    10 -7 -6 -38.8
    -10 7 -6 774.814
    -7 -10 -6 396.244
    -7 -10 -5 758.845
    7 10 -5 747.601
    7 10 -5 995.332
    10 -7 -5 644.525
    -10 7 -5 862.462
    10 -7 -4 19292.4
    -10 7 -4 21819
    -7 -10 -4 21720.3
    7 10 -4 21811.9
    -7 -10 -4 20524.1
    7 10 -4 19697.1
    -7 -10 -3 3097.74
    10 -7 -3 2195.3
    -10 7 -3 3617.94
    -7 -10 -3 3315.07
    7 10 -3 2421.06
    -7 -10 -2 278.992
    10 -7 -2 605.253
    -7 -10 -2 646.535
    -10 7 -2 426.528
    7 10 -2 444.153
    -7 -10 -2 605.709
    -7 -10 -1 252.601
    10 -7 -1 402.939
    -10 7 -1 225.186
    -7 -10 -1 365.361
    7 10 -1 238.92
    -7 -10 -1 265.212
    10 -7 0 9744.03
    -10 7 0 9273.19
    -7 -10 0 9320.38
    7 10 0 9721.65
    7 10 0 11657.8
    10 -7 1 280.724
    -7 -10 1 305.619
    7 10 1 715.653
    -7 -10 2 541.669
    10 -7 2 523.369
    7 10 2 702.046
    -7 -10 3 3522.59
    10 -7 3 4071.9
    7 10 3 3898.96
    10 -7 4 20089
    -7 -10 4 21651.3
    7 10 4 21743.5
    7 10 5 861.069
    -7 -10 5 673.139
    10 -7 5 390.665
    7 10 6 184.031
    10 -7 6 168.425
    -7 -10 6 158.273
    10 -7 6 477.524
    -7 -10 7 2919.76
    10 -7 7 2525.76
    7 10 7 2098.41
    10 -7 7 2209.09
    10 -7 8 10420.7
    7 10 8 10967.4
    10 -7 8 11055.1
    -7 -10 8 10122.9
    10 -7 9 1350.67
    7 10 9 1701.67
    10 -7 9 1980.3
    -7 -10 9 1724.48
    -7 -10 10 239.516
    10 -7 10 28.2022
    10 -7 10 -534.119
    7 10 10 264.993
    10 -7 11 1553.14
    10 -7 11 2060.29
    7 10 11 2022.01
    -7 -10 11 2036.41
    -7 -10 12 4591.29
    10 -7 12 4767.65
    7 10 12 3950.91
    7 10 13 1208.15
    10 -7 13 1362.95
    -7 -10 13 1172.59
    7 10 14 -262.16
    10 -7 14 83.2159
    -7 -10 14 140.482
    -7 -10 15 -209.985
    10 -7 15 406.262
    7 10 15 589.055
    7 10 16 5649.48
    -7 -10 16 6238.24
    6 10 -17 2357.43
    -10 6 -17 1149.5
    -6 -10 -17 1691.64
    6 10 -16 1532.47
    -10 6 -16 663.509
    -6 -10 -16 260.87
    -6 -10 -15 3002.26
    6 10 -15 2622.78
    -10 6 -15 2806.21
    6 10 -14 2102.62
    -10 6 -14 1626.7
    -6 -10 -14 2055.09
    6 10 -13 4732.08
    10 -6 -13 3376.05
    -10 6 -13 3643.68
    -6 -10 -13 3643.9
    6 10 -12 534.968
    10 -6 -12 770.134
    -10 6 -12 592.676
    -6 -10 -12 698.312
    6 10 -11 1642.97
    6 10 -11 1481.71
    -6 -10 -11 1913.3
    10 -6 -11 1572.2
    -10 6 -11 1954.27
    6 10 -10 941.586
    6 10 -10 763.864
    10 -6 -10 1302.21
    -10 6 -10 784.075
    -6 -10 -10 1278.74
    6 10 -9 5535.91
    6 10 -9 4662.43
    10 -6 -9 4544.54
    -10 6 -9 5021.58
    -6 -10 -9 5062.45
    6 10 -8 1813.73
    6 10 -8 1417.23
    10 -6 -8 2056.38
    -10 6 -8 1771.64
    -6 -10 -8 1692.48
    6 10 -7 9743.61
    10 -6 -7 7406.55
    -10 6 -7 8418.61
    -6 -10 -7 7292.62
    6 10 -7 8398.12
    10 -6 -6 3310.14
    6 10 -6 3080.6
    -10 6 -6 3333.76
    6 10 -6 3822.82
    -6 -10 -6 2631.97
    10 -6 -5 9187.95
    -10 6 -5 9627.8
    6 10 -5 9816.19
    -6 -10 -5 9254.9
    6 10 -5 8095.05
    6 10 -4 1234.44
    -6 -10 -4 758.19
    10 -6 -4 1555.42
    -10 6 -4 830.254
    6 10 -4 1280.78
    -6 -10 -3 5588.37
    10 -6 -3 5934.91
    -10 6 -3 6071.48
    -6 -10 -3 6116.27
    6 10 -3 5701.7
    -6 -10 -3 6137.31
    -6 -10 -2 6493.67
    10 -6 -2 4766.28
    -6 -10 -2 5892.37
    -10 6 -2 5920.49
    -6 -10 -2 5782.84
    6 10 -2 5174.02
    10 -6 -1 6352.53
    -10 6 -1 6913.7
    -6 -10 -1 7053.18
    6 10 -1 6008.09
    -6 -10 -1 6258.63
    -6 -10 -1 6637.36
    10 -6 0 3122.38
    -10 6 0 2745.07
    -6 -10 0 3127.63
    6 10 0 2511.4
    6 10 0 3885.99
    10 -6 1 8116.45
    -6 -10 1 8142.31
    6 10 1 7627.13
    10 -6 1 7747.76
    10 -6 2 4268.64
    10 -6 2 4309.8
    -6 -10 2 5019.37
    6 10 2 4100.87
    10 -6 3 6504.94
    6 10 3 5425.06
    -6 -10 3 6710.08
    10 -6 3 6475.26
    6 10 4 1044.66
    10 -6 4 1386.85
    -6 -10 4 1598.71
    10 -6 4 1884.17
    10 -6 5 9348.75
    -6 -10 5 8996.04
    10 -6 5 9127.23
    6 10 5 10000.3
    10 -6 6 2726.06
    -6 -10 6 2938.36
    10 -6 6 2914.68
    6 10 6 3416.64
    6 10 7 6957.89
    -6 -10 7 7390.41
    10 -6 7 6769.03
    10 -6 7 7410.26
    6 10 8 1545.07
    -6 -10 8 1605.22
    10 -6 8 1371.37
    10 -6 8 1637.15
    10 -6 9 4404.73
    -10 6 9 3865.15
    6 10 9 3913.2
    -6 -10 9 3279.34
    10 -6 9 3671.25
    6 10 10 399.359
    10 -6 10 678.63
    10 -6 10 600.673
    -6 -10 10 1066.91
    6 10 11 3258.01
    -6 -10 11 2645.06
    10 -6 11 2113
    10 -6 12 1641.23
    6 10 12 399.197
    -6 -10 12 1170.53
    6 10 13 3892.85
    10 -6 13 3196
    -6 -10 13 3616.51
    -6 -10 14 1765.52
    6 10 14 1454.01
    10 -6 14 1519.72
    6 10 15 3303.24
    -6 -10 15 4051.05
    10 -6 15 3569.66
    -6 -10 16 1312.56
    10 -6 16 572.516
    6 10 16 980.659
    -6 -10 17 2381.31
    10 -6 17 2510.6
    6 10 17 2010.1
    5 10 -17 2344.74
    -10 5 -17 2673.76
    -5 -10 -17 1349
    5 10 -16 152.687
    -10 5 -16 732.75
    -5 -10 -16 451.42
    5 10 -15 2292.56
    -10 5 -15 2442.92
    -5 -10 -15 2450.87
    5 10 -14 2001.79
    -10 5 -14 2283.94
    -5 -10 -14 1690.58
    5 10 -13 235.208
    -10 5 -13 486.485
    -5 -10 -13 429.911
    -5 -10 -12 431.096
    5 10 -12 797.436
    5 10 -12 168.863
    10 -5 -12 235.145
    10 -5 -12 400.491
    -10 5 -12 317.136
    5 10 -11 2574.12
    5 10 -11 3193.85
    10 -5 -11 1870.92
    10 -5 -11 2177.47
    -10 5 -11 2536.71
    -5 -10 -11 2267.49
    5 10 -10 2648.69
    5 10 -10 2836.56
    10 -5 -10 2326.67
    10 -5 -10 2476.31
    -10 5 -10 2632.66
    -5 -10 -10 1908.45
    5 10 -9 8153.34
    10 -5 -9 7923.72
    10 -5 -9 7194.78
    -10 5 -9 7828.42
    -5 -10 -9 8100.75
    5 10 -9 7108.68
    5 10 -8 1109.57
    -5 -10 -8 1304.05
    5 10 -8 1663.97
    10 -5 -8 992.055
    10 -5 -8 1121.61
    -10 5 -8 1154.09
    5 10 -7 7024.2
    10 -5 -7 5320.02
    10 -5 -7 8130.69
    -10 5 -7 7138.47
    -5 -10 -7 5405.89
    5 10 -7 7361.25
    5 10 -6 5891.5
    10 -5 -6 6582.77
    10 -5 -6 5652.99
    -10 5 -6 5317.46
    5 10 -6 6863.61
    -5 -10 -6 6230.02
    5 10 -5 9992.6
    10 -5 -5 8865.03
    10 -5 -5 8500.4
    -10 5 -5 9002.31
    5 10 -5 8951.07
    -5 -10 -5 9324.76
    -5 -10 -4 1358.83
    -5 -10 -4 1047.33
    10 -5 -4 839.193
    -10 5 -4 1069.96
    5 10 -4 1239.04
    10 -5 -4 1508.96
    5 10 -4 1278.79
    10 -5 -3 7758.66
    -5 -10 -3 8045.81
    10 -5 -3 6938.56
    -10 5 -3 8178.4
    -5 -10 -3 8444.19
    5 10 -3 7810.77
    -5 -10 -3 6582.84
    -5 -10 -2 6689.13
    -5 -10 -2 8185.02
    -10 5 -2 7868.27
    5 10 -2 8666.47
    -5 -10 -2 8002.33
    10 -5 -2 8027.45
    10 -5 -2 7820.46
    -5 -10 -1 9651.21
    10 -5 -1 9043.78
    -10 5 -1 9337.3
    5 10 -1 9583.57
    -5 -10 -1 9396.69
    -5 -10 -1 8824.99
    10 -5 -1 8750.33
    -5 -10 0 1047.8
    -5 -10 0 1174.57
    10 -5 0 887.227
    -10 5 0 810.499
    5 10 0 760.407
    5 10 0 679.589
    10 -5 1 11748.3
    10 -5 1 11539.2
    5 10 1 10264
    -5 -10 1 11024.3
    5 10 1 11564.7
    10 -5 2 9819.48
    10 -5 2 8870.64
    -5 -10 2 9274.15
    5 10 2 9159.38
    10 -5 3 8702.24
    -5 -10 3 8340.08
    10 -5 3 8485.62
    5 10 3 8291.28
    10 -5 4 1152.43
    -5 -10 4 843.799
    10 -5 4 879.972
    5 10 4 620.497
    10 -5 5 7836.54
    10 -5 5 7102.82
    5 10 5 8350.86
    -5 -10 5 7508.94
    10 -5 6 6621.13
    10 -5 6 6159.2
    5 10 6 6430.44
    -5 -10 6 6451.16
    10 -5 7 6660.1
    -5 -10 7 5882.53
    10 -5 7 7286.3
    5 10 7 7007.73
    10 -5 8 1632.33
    5 10 8 1537.19
    -5 -10 8 982.769
    10 -5 8 1163.3
    -5 -10 9 6699.33
    10 -5 9 7675.23
    -10 5 9 7229.73
    10 -5 9 6883.77
    5 10 9 7372.95
    -5 -10 10 3115.41
    10 -5 10 1917.05
    -10 5 10 2188.59
    5 10 10 1917.18
    -5 -10 11 2337.71
    10 -5 11 2407.31
    5 10 11 2254.05
    -5 -10 12 1046.14
    10 -5 12 537.004
    5 10 12 457.987
    10 -5 13 1374.85
    5 10 13 2270.83
    -5 -10 13 1615.86
    -5 -10 14 3175.81
    5 10 14 1947.45
    10 -5 14 1149.28
    10 -5 15 3241.02
    -5 -10 15 2930.26
    5 10 15 3479.94
    -5 -10 16 661.525
    10 -5 16 1288.54
    5 10 16 616.333
    -5 -10 17 2356.89
    10 -5 17 2253.14
    5 10 17 1511.23
    4 10 -17 339.986
    4 10 -17 225.985
    10 -4 -17 241.647
    -10 4 -17 265.268
    -4 -10 -17 334.813
    -4 -10 -16 2247.55
    4 10 -16 2524.8
    10 -4 -16 2240.32
    -10 4 -16 2027.47
    -4 -10 -15 2328.24
    4 10 -15 3887.89
    10 -4 -15 2319.62
    -10 4 -15 2223.01
    4 10 -14 4632.79
    10 -4 -14 4729.26
    -10 4 -14 3552.58
    -4 -10 -14 4162.34
    4 10 -13 2708.04
    4 10 -13 2748.14
    10 -4 -13 2135.01
    -10 4 -13 2267.34
    -4 -10 -13 2483.18
    4 10 -12 2055.96
    4 10 -12 1827.49
    10 -4 -12 2131.93
    -10 4 -12 1656.3
    -4 -10 -12 1603.18
    4 10 -11 3143.32
    4 10 -11 2568.65
    10 -4 -11 2827.79
    10 -4 -11 3237.28
    -10 4 -11 2897.55
    -4 -10 -11 2958.86
    -4 -10 -10 1401.16
    4 10 -10 1840.52
    4 10 -10 1537.25
    10 -4 -10 1375.47
    10 -4 -10 1363.43
    -10 4 -10 1791.34
    4 10 -9 5831.27
    10 -4 -9 6217.56
    4 10 -9 5809.02
    10 -4 -9 5113.84
    -10 4 -9 5928.3
    -4 -10 -9 5593.35
    4 10 -8 5061.44
    4 10 -8 4780.49
    10 -4 -8 4743.53
    -10 4 -8 4973.93
    10 -4 -8 5121.53
    -4 -10 -8 5024.93
    4 10 -7 2222.57
    4 10 -7 1955.59
    -4 -10 -7 1743.83
    10 -4 -7 2077.59
    10 -4 -7 2170.09
    -10 4 -7 1740.91
    4 10 -6 10789.5
    10 -4 -6 10153.9
    10 -4 -6 9408.75
    -10 4 -6 10995.5
    4 10 -6 11665.7
    -4 -10 -6 10729.4
    4 10 -5 8665.05
    10 -4 -5 8599.31
    -4 -10 -5 8896.05
    10 -4 -5 8044.94
    -10 4 -5 10313.2
    4 10 -5 7966.94
    -4 -10 -5 7484.87
    10 -4 -4 4043.35
    -4 -10 -4 4466.79
    10 -4 -4 4293.9
    -10 4 -4 5372.78
    4 10 -4 3975.27
    -4 -10 -4 4048.82
    4 10 -4 4543.55
    10 -4 -3 6684.39
    -4 -10 -3 6993.9
    10 -4 -3 6518.16
    -10 4 -3 6776.17
    4 10 -3 7124.77
    -4 -10 -3 7611.55
    -4 -10 -3 8056.04
    4 10 -3 6645.07
    -4 -10 -2 6912.06
    -4 -10 -2 7482.01
    10 -4 -2 6895.32
    -10 4 -2 7757.6
    4 10 -2 7200.59
    -4 -10 -2 7404.38
    10 -4 -2 7107.86
    -4 -10 -1 4192.67
    10 -4 -1 4216.98
    -10 4 -1 4777.33
    4 10 -1 4311.21
    -4 -10 -1 4638.75
    -4 -10 0 3912.82
    -4 -10 0 4315.66
    10 -4 0 3908.27
    -10 4 0 4097.55
    4 10 0 3319.08
    4 10 0 3848.15
    10 -4 0 3313.89
    -4 -10 1 6186.14
    10 -4 1 5651.3
    -4 -10 1 5829.65
    -10 4 1 5622.85
    4 10 1 5841.56
    10 -4 1 5836.19
    4 10 1 6207.92
    10 -4 2 4110.68
    -4 -10 2 4263.88
    10 -4 2 4245.31
    4 10 2 3584.69
    10 -4 3 7675.5
    -4 -10 3 7575.23
    10 -4 3 7603.79
    4 10 3 6836.74
    10 -4 4 4605.6
    10 -4 4 5599.06
    4 10 4 5404.29
    -4 -10 4 5350.16
    10 -4 5 8295.82
    -4 -10 5 9088.23
    10 -4 5 8594.92
    4 10 5 9121.52
    -4 -10 6 9510.84
    10 -4 6 9288.78
    10 -4 6 10658.4
    4 10 6 11039.7
    10 -4 7 2303.41
    -4 -10 7 2021.78
    10 -4 7 2261.06
    4 10 7 1861.81
    10 -4 8 5219.5
    -4 -10 8 5195.96
    10 -4 8 4633.46
    4 10 8 4565.56
    -4 -10 9 5285.23
    -10 4 9 5657.81
    10 -4 9 5484.17
    4 10 9 5410.25
    10 -4 10 1746.26
    4 10 10 1797.81
    -4 -10 10 1086.91
    -10 4 10 791.549
    -10 4 11 2312.33
    -4 -10 11 2629.07
    10 -4 11 2282.92
    4 10 11 2633.8
    -4 -10 12 1977.39
    4 10 12 2712.29
    10 -4 12 2302.74
    -10 4 12 2637.05
    10 -4 13 1469.48
    -4 -10 13 1817.07
    4 10 13 2094.58
    -4 -10 14 5701.62
    10 -4 14 5052.58
    4 10 14 4562.97
    -4 -10 15 4072.07
    10 -4 15 3485.33
    4 10 15 3352.62
    -4 -10 16 1894.66
    10 -4 16 2305.37
    4 10 16 2755.42
    4 10 17 1166.08
    -4 -10 17 357.637
    10 -4 17 206.766
    3 10 -18 477.329
    3 10 -18 113.018
    10 -3 -18 -65.3994
    -10 3 -18 -404.319
    3 10 -17 3361.16
    3 10 -17 2741.8
    10 -3 -17 2522
    -10 3 -17 2653.66
    -3 -10 -17 2296.62
    -3 -10 -16 1047.33
    3 10 -16 1583.02
    10 -3 -16 1079.66
    -10 3 -16 1395.63
    3 10 -15 2952.63
    10 -3 -15 2915.34
    -10 3 -15 2470.02
    -3 -10 -15 2113.48
    3 10 -14 832.573
    10 -3 -14 547.902
    -10 3 -14 486.671
    -3 -10 -14 437.153
    3 10 -13 6704.34
    10 -3 -13 7487.29
    3 10 -13 6951.97
    -10 3 -13 7334.92
    -3 -10 -13 6757.96
    10 -3 -12 1131.07
    3 10 -12 1114.48
    -10 3 -12 1187.48
    3 10 -12 1054.91
    -3 -10 -12 1124.2
    3 10 -11 8144.28
    3 10 -11 9644.31
    10 -3 -11 8450.33
    -10 3 -11 8097.07
    -3 -10 -11 8804.62
    3 10 -10 547.564
    3 10 -10 98.3984
    10 -3 -10 643.716
    10 -3 -10 322.9
    -10 3 -10 666.317
    -3 -10 -10 -42.3304
    3 10 -9 4501.44
    10 -3 -9 4155.84
    10 -3 -9 4023.55
    -10 3 -9 4511.25
    -3 -10 -9 3321.56
    3 10 -9 4524.62
    -3 -10 -8 1826.54
    3 10 -8 2067.71
    3 10 -8 2537.55
    10 -3 -8 2340.97
    10 -3 -8 1716.49
    -10 3 -8 2019.48
    3 10 -7 9588.78
    10 -3 -7 10179.8
    -3 -10 -7 10423.8
    10 -3 -7 9137.88
    -10 3 -7 9457.12
    -3 -10 -7 10064.8
    3 10 -7 9410
    3 10 -6 216.328
    10 -3 -6 581.708
    10 -3 -6 265.195
    -3 -10 -6 28.9084
    3 10 -6 163.055
    -3 -10 -6 -95.3577
    -10 3 -6 269.292
    10 -3 -5 11574.2
    -3 -10 -5 11995.8
    10 -3 -5 9430.88
    -10 3 -5 10948.7
    3 10 -5 11829
    3 10 -5 10744.1
    -3 -10 -5 9237.61
    10 -3 -4 6081.77
    -3 -10 -4 6721.6
    3 10 -4 6491.41
    10 -3 -4 5834.82
    -10 3 -4 6714.99
    3 10 -4 6840.01
    -3 -10 -4 6248.12
    -3 -10 -3 4108.33
    -3 -10 -3 3603.25
    3 10 -3 3361.61
    10 -3 -3 3859.11
    -10 3 -3 4042.5
    10 -3 -3 3742.2
    -3 -10 -3 3950.59
    3 10 -3 4157.15
    -3 -10 -2 210.044
    -3 -10 -2 151.613
    3 10 -2 70.0361
    10 -3 -2 216.036
    -10 3 -2 267.621
    -3 -10 -2 189.984
    10 -3 -2 61.4694
    -3 -10 -1 6195.11
    -3 -10 -1 6518.74
    10 -3 -1 5859.64
    -10 3 -1 6048.81
    3 10 -1 6710.98
    10 -3 0 4928.04
    -3 -10 0 4823.94
    10 -3 0 5329.57
    -10 3 0 4836.25
    3 10 0 5314.31
    -3 -10 0 4761.7
    -3 -10 1 5559.38
    -3 -10 1 5236.82
    10 -3 1 5559.36
    10 -3 1 5061.64
    -10 3 1 5863.71
    3 10 1 5430.76
    3 10 1 5391.75
    3 10 2 88.7603
    -3 -10 2 44.8229
    3 10 2 -23.3309
    10 -3 2 205.41
    10 -3 2 312.465
    -3 -10 3 4578.46
    10 -3 3 5387.48
    10 -3 3 4456.07
    3 10 3 4966.75
    -3 -10 4 5549.31
    10 -3 4 5853.96
    10 -3 4 6308.56
    3 10 4 5263.53
    -3 -10 5 11730.6
    10 -3 5 12845.1
    10 -3 5 12938.1
    3 10 5 13149.6
    -3 -10 6 257.152
    10 -3 6 207.928
    10 -3 6 262.717
    3 10 6 256.178
    10 -3 7 10160.7
    -3 -10 7 8513.63
    3 10 7 10121.9
    10 -3 7 8839.5
    -3 -10 8 1991.26
    10 -3 8 2296.24
    3 10 8 1705.95
    10 -3 8 1921.52
    -3 -10 9 4878.66
    -10 3 9 5630.09
    10 -3 9 5583.76
    3 10 9 4836.01
    3 10 10 488.032
    10 -3 10 268.152
    -3 -10 10 283.544
    -10 3 10 467.578
    -3 -10 11 9415.26
    -10 3 11 8866.19
    10 -3 11 8540.27
    3 10 11 8064.64
    -3 -10 12 1356.49
    10 -3 12 764.104
    3 10 12 1007.41
    -10 3 12 862.424
    -3 -10 13 7150.32
    -10 3 13 6983.51
    10 -3 13 7049.85
    3 10 13 7624.17
    -3 -10 14 1222.05
    10 -3 14 967.67
    3 10 14 14.7908
    -3 -10 15 2353.38
    10 -3 15 2071.96
    3 10 15 2186.6
    10 -3 16 1470.99
    -3 -10 16 1315.47
    3 10 16 1245.2
    -3 -10 17 4249.78
    10 -3 17 3236.32
    3 10 17 4505.6
    3 10 18 585.839
    -3 -10 18 -235.176
    10 -3 18 24.7323
    2 10 -18 -176.801
    10 -2 -18 384.849
    2 10 -18 -374.535
    -10 2 -18 -481.868
    2 10 -17 1823.81
    10 -2 -17 1990.71
    2 10 -17 1444.37
    -10 2 -17 1647.43
    2 10 -16 4018.55
    10 -2 -16 3248.37
    -10 2 -16 3617.42
    -2 -10 -16 2731.99
    2 10 -15 2333.32
    10 -2 -15 3727.78
    -10 2 -15 3059.15
    -2 -10 -15 2527.13
    2 10 -14 516.296
    10 -2 -14 239.265
    -10 2 -14 626.982
    -2 -10 -14 1253.11
    -2 -10 -13 3019.31
    2 10 -13 2845.28
    10 -2 -13 2429.8
    2 10 -13 3340.3
    -10 2 -13 3060.22
    2 10 -12 4715.4
    -10 2 -12 4908.52
    10 -2 -12 4629.91
    -2 -10 -12 5962.67
    2 10 -12 6123.38
    -2 -10 -11 4958.43
    2 10 -11 4710.22
    10 -2 -11 4602.63
    2 10 -11 4581.33
    -10 2 -11 4851.17
    10 -2 -10 1137.98
    2 10 -10 617.87
    2 10 -10 344.378
    -10 2 -10 463.287
    -2 -10 -10 449.691
    2 10 -9 5360.26
    2 10 -9 4549.26
    10 -2 -9 4652.47
    10 -2 -9 4749.24
    -10 2 -9 4645.41
    -2 -10 -9 4770.78
    2 10 -8 9448.41
    10 -2 -8 9800
    -2 -10 -8 9315.72
    10 -2 -8 8867.29
    -10 2 -8 9788.32
    -2 -10 -8 9176.51
    2 10 -8 9827.65
    10 -2 -7 7138.33
    2 10 -7 7454.73
    -2 -10 -7 7972.26
    10 -2 -7 6973.86
    -10 2 -7 8379.69
    2 10 -7 7732.96
    -2 -10 -7 6632.16
    10 -2 -6 408.568
    2 10 -6 81.4426
    -2 -10 -6 64.1211
    10 -2 -6 51.1822
    -10 2 -6 39.0706
    2 10 -6 -54.5638
    -2 -10 -6 30.5042
    10 -2 -5 3347.31
    2 10 -5 3801.89
    -2 -10 -5 3642.48
    10 -2 -5 3583.33
    -10 2 -5 4285.73
    2 10 -5 4069.34
    -2 -10 -5 3749.49
    2 10 -4 7388.69
    10 -2 -4 6318.24
    -2 -10 -4 6965.47
    10 -2 -4 7570.54
    -10 2 -4 7102.77
    2 10 -4 6491.96
    -2 -10 -4 6338.99
    -2 -10 -3 4940.34
    10 -2 -3 4508.38
    -2 -10 -3 4862.9
    -10 2 -3 5021.24
    10 -2 -3 4599.1
    2 10 -3 3918.89
    -2 -10 -3 4960.1
    2 10 -3 4973.8
    2 10 -2 2323.81
    10 -2 -2 1192
    -2 -10 -2 1723.95
    -10 2 -2 1816.9
    2 10 -2 2172.59
    -2 -10 -2 2090.46
    -2 -10 -1 8556.3
    10 -2 -1 9149.01
    -2 -10 -1 9278.1
    -10 2 -1 9412.78
    2 10 -1 9175.55
    10 -2 -1 10055.1
    -2 -10 0 8097.21
    10 -2 0 8019.54
    -2 -10 0 7572.13
    -10 2 0 8235.49
    2 10 0 7050.24
    10 -2 0 8019.09
    -2 -10 1 10013.9
    10 -2 1 9987.52
    -2 -10 1 10216
    2 10 1 10011.4
    2 10 1 8456.41
    -10 2 1 10608.9
    10 -2 1 10000.7
    10 -2 2 2234.97
    -2 -10 2 2366.13
    2 10 2 2738.84
    -10 2 2 2513.92
    10 -2 2 2793.82
    2 10 2 1687.26
    -2 -10 2 2157.96
    -2 -10 3 6524.08
    10 -2 3 5970.13
    2 10 3 6318.82
    10 -2 3 5628.91
    2 10 3 5865.67
    2 10 4 6677.62
    10 -2 4 5725.46
    -2 -10 4 5653.26
    10 -2 4 5547.4
    2 10 5 5207.75
    -2 -10 5 5080.61
    10 -2 5 5374.63
    10 -2 5 4808.28
    -2 -10 6 117.168
    2 10 6 215.235
    10 -2 6 51.9812
    10 -2 6 32.2417
    10 -2 7 8725.17
    -2 -10 7 7395.86
    10 -2 7 7175.89
    2 10 7 8575.58
    -2 -10 8 13168.6
    -10 2 8 12203.9
    10 -2 8 11030.9
    2 10 8 12723.4
    10 -2 9 4728.18
    -2 -10 9 4890.02
    -10 2 9 4229.52
    2 10 9 5552.08
    -2 -10 10 555.403
    -10 2 10 745.608
    10 -2 10 826.031
    2 10 10 1139.1
    -10 2 11 4231.55
    -2 -10 11 3910.68
    2 10 11 5052.76
    10 -2 11 4929.02
    -10 2 12 4860.98
    2 10 12 5165.71
    -2 -10 12 5611.93
    10 -2 12 4915.55
    10 -2 13 3120.64
    -10 2 13 3925.68
    -2 -10 13 4030.66
    2 10 13 3423.16
    -10 2 14 -97.4621
    -2 -10 14 -257.104
    10 -2 14 86.3983
    2 10 14 919.47
    -2 -10 15 2005.68
    10 -2 15 3132.83
    2 10 15 2688.18
    -2 -10 16 3216.65
    10 -2 16 3240.97
    2 10 16 2321.22
    -2 -10 17 1899.34
    10 -2 17 2079.51
    2 10 17 1891.16
    -2 -10 18 -573.261
    2 10 18 -288.581
    10 -2 18 39.7209
    10 -1 -18 4380.32
    1 10 -18 5891.69
    1 10 -18 3293.8
    -10 1 -18 2874.46
    10 -1 -17 1271.68
    1 10 -17 471.005
    1 10 -17 1427.17
    -10 1 -17 1258.56
    10 -1 -16 -142.452
    1 10 -16 -19.8068
    1 10 -16 585.055
    -10 1 -16 -261.645
    10 -1 -15 230.286
    1 10 -15 -199.845
    -1 -10 -15 833.089
    -10 1 -15 294.584
    10 -1 -14 12497.4
    1 10 -14 13161.1
    -10 1 -14 14440.8
    -1 -10 -14 10855.4
    -1 -10 -13 166.453
    10 -1 -13 27.0525
    1 10 -13 37.4333
    1 10 -13 -28.285
    -10 1 -13 -425.831
    -1 -10 -12 -536.719
    10 -1 -12 -24.2
    1 10 -12 -90.3042
    1 10 -12 -246.067
    -10 1 -12 185.864
    -1 -10 -11 189.995
    10 -1 -11 201.654
    1 10 -11 201.596
    1 10 -11 414.646
    -10 1 -11 446.901
    1 10 -10 18230
    10 -1 -10 16543.5
    1 10 -10 18360.9
    -10 1 -10 17340.2
    -1 -10 -10 17699.2
    -1 -10 -9 1939.39
    10 -1 -9 2531.83
    -1 -10 -9 3260.91
    1 10 -9 3228.32
    1 10 -9 2075.56
    -10 1 -9 2353.53
    1 10 -8 -323.977
    1 10 -8 -73.3429
    -1 -10 -8 -21.9598
    -1 -10 -8 88.9684
    10 -1 -8 66.7575
    -10 1 -8 43.2902
    10 -1 -8 -14.9622
    1 10 -7 1555.78
    10 -1 -7 1410.83
    -1 -10 -7 2079.15
    1 10 -7 1424.67
    10 -1 -7 1321.75
    -10 1 -7 1541.86
    -1 -10 -7 1267.33
    10 -1 -6 14954.1
    -1 -10 -6 16706.9
    10 -1 -6 15567.5
    -10 1 -6 16124.5
    -1 -10 -6 15968.1
    1 10 -6 14951.7
    1 10 -6 16857.1
    1 10 -5 230.946
    10 -1 -5 640.206
    1 10 -5 715.719
    -1 -10 -5 576.867
    10 -1 -5 410.349
    -10 1 -5 495.314
    -1 -10 -5 544.71
    1 10 -4 -121.299
    10 -1 -4 173.21
    1 10 -4 -80.3867
    -1 -10 -4 164.399
    -1 -10 -4 43.8132
    10 -1 -4 238.957
    -10 1 -4 17.3538
    -1 -10 -3 2332.14
    1 10 -3 1600.04
    -1 -10 -3 1589.18
    -1 -10 -3 1650.88
    10 -1 -3 1712
    -10 1 -3 1513.76
    1 10 -3 1190.51
    10 -1 -3 1608.11
    -1 -10 -2 18554.9
    -1 -10 -2 20802.2
    10 -1 -2 19466.2
    -10 1 -2 19435.7
    1 10 -2 18938.7
    1 10 -2 19127.2
    -1 -10 -1 2472.93
    1 10 -1 1943.53
    10 -1 -1 2034.23
    -10 1 -1 2268.53
    -1 -10 -1 1908.69
    10 -1 -1 2497.4
    -1 -10 0 210.131
    10 -1 0 394.108
    -1 -10 0 355.424
    -10 1 0 385.382
    1 10 0 86.3283
    10 -1 0 245.608
    -1 -10 1 2098.59
    10 -1 1 2074.89
    -1 -10 1 1858.53
    -10 1 1 2133.48
    1 10 1 2231.7
    10 -1 1 2138.55
    1 10 1 2068
    -1 -10 2 16410.5
    10 -1 2 16206
    -1 -10 2 17311.8
    1 10 2 16917
    -10 1 2 17202.1
    10 -1 2 16313.5
    1 10 2 17477.2
    10 -1 3 1347.39
    10 -1 3 1507.44
    -1 -10 3 1306.56
    1 10 3 1508.48
    1 10 3 1582.74
    -1 -10 3 1636.12
    1 10 4 184.927
    10 -1 4 171.366
    -1 -10 4 -158.36
    1 10 4 219.886
    10 -1 4 2.48752
    10 -1 5 151.196
    -1 -10 5 174.838
    10 -1 5 443.815
    1 10 5 295.794
    10 -1 6 20626.4
    -1 -10 6 19670.8
    10 -1 6 18670.7
    1 10 6 18985.9
    1 10 7 856.309
    -1 -10 7 902.488
    10 -1 7 528.023
    1 10 8 167.365
    -1 -10 8 71.751
    -10 1 8 202.946
    10 -1 8 280.261
    10 -1 9 1878.08
    1 10 9 2452.73
    -1 -10 9 2992.27
    -10 1 9 2531.48
    10 -1 10 18813.8
    -10 1 10 19185.8
    -1 -10 10 18074.1
    1 10 10 20363.3
    -10 1 11 978.538
    -1 -10 11 38.6863
    1 10 11 768.411
    10 -1 11 451.01
    -10 1 12 106.936
    -1 -10 12 -95.0707
    1 10 12 106.881
    10 -1 12 -105.385
    -10 1 13 424.634
    -1 -10 13 62.4491
    1 10 13 160.294
    10 -1 13 567.961
    -10 1 14 11878.9
    1 10 14 10960.4
    10 -1 14 11205.9
    -1 -10 14 11384.5
    -1 -10 15 -130.876
    -10 1 15 727.835
    1 10 15 607.926
    10 -1 15 185.413
    -1 -10 16 -82.3176
    1 10 16 -343.612
    10 -1 16 266.855
    -1 -10 17 1110.33
    1 10 17 679.765
    10 -1 17 1016.44
    10 -1 18 3703.45
    -1 -10 18 4866.72
    1 10 18 4916.32
    10 0 -18 219.874
    0 10 -18 400.762
    0 10 -18 -198.244
    -10 0 -18 120.162
    10 0 -17 2313.99
    0 10 -17 1267.92
    0 10 -17 2217.43
    -10 0 -17 1991.96
    10 0 -16 4932.06
    0 10 -16 3591.08
    0 10 -16 3890.54
    -10 0 -16 4056.69
    10 0 -15 2684.16
    0 10 -15 1583.03
    -10 0 -15 1622.37
    0 -10 -14 -155.998
    10 0 -14 167.408
    0 10 -14 748.014
    -10 0 -14 108.776
    10 0 -13 693.754
    0 10 -13 914.381
    -10 0 -13 1153.56
    0 -10 -13 1443.46
    10 0 -12 14195.4
    0 10 -12 13767.5
    0 10 -12 13128.5
    -10 0 -12 12496.2
    0 -10 -12 12832.8
    10 0 -11 2131.27
    0 10 -11 2305.03
    0 10 -11 3227.22
    -10 0 -11 3214.12
    0 -10 -11 2498.99
    10 0 -10 68.2138
    0 10 -10 115.314
    0 10 -10 -4.03734
    0 -10 -10 318.674
    -10 0 -10 416.552
    0 -10 -10 72.3284
    10 0 -9 3422.26
    0 10 -9 3587.54
    0 10 -9 3011.09
    0 -10 -9 2890.97
    0 -10 -9 3354.99
    -10 0 -9 3368.75
    0 10 -8 8829.16
    10 0 -8 10606.1
    0 10 -8 9959.61
    0 -10 -8 10520.1
    -10 0 -8 9302.57
    0 -10 -8 7937.76
    10 0 -7 2610.77
    0 10 -7 2216.18
    0 10 -7 1855.59
    0 -10 -7 2617.38
    0 -10 -7 1989.53
    -10 0 -7 2455.35
    10 0 -6 2112.05
    0 -10 -6 1730.78
    10 0 -6 1820.94
    0 10 -6 2068.95
    -10 0 -6 2223.63
    0 10 -6 1888.61
    0 -10 -6 1301.11
    10 0 -5 1882.47
    0 10 -5 1334
    0 10 -5 1656.24
    0 -10 -5 1308.07
    0 -10 -5 1772.31
    10 0 -5 1632.02
    -10 0 -5 976.396
    0 10 -4 19490.1
    10 0 -4 19272.7
    0 -10 -4 18248.1
    10 0 -4 19742.6
    -10 0 -4 20270.5
    0 10 -4 19537.1
    0 -10 -4 20313
    0 10 -3 3280.27
    0 -10 -3 3326.71
    0 10 -3 3201.23
    10 0 -3 3374.78
    -10 0 -3 3421.54
    0 -10 -2 3630.57
    10 0 -2 3713.2
    0 -10 -2 4047.84
    -10 0 -2 4122.84
    0 10 -2 4545.99
    0 10 -2 3359.11
    0 10 -1 3061.71
    0 -10 -1 2760.71
    10 0 -1 2636.97
    -10 0 -1 2659.92
    0 -10 -1 2728.76
    0 10 -1 2474.28
    10 0 -1 2816.27
    0 -10 0 16188.3
    10 0 0 15880.4
    10 0 0 16341.9
    0 10 0 15416.7
    -10 0 0 17463.4
    0 -10 0 16441.9
    0 -10 1 2053.77
    0 -10 1 1981.57
    10 0 1 2344.63
    10 0 1 2015.28
    0 10 1 1974.57
    -10 0 1 2038.9
    0 10 2 3123.26
    0 -10 2 3376.72
    10 0 2 3337.9
    0 -10 2 3088.7
    -10 0 2 3000.9
    0 10 2 2253.58
    10 0 2 2690.74
    0 -10 3 3148.28
    10 0 3 3335
    0 -10 3 3281.27
    0 10 3 3210.48
    0 10 3 3399.42
    -10 0 3 3383.36
    10 0 3 2842.58
    0 10 4 18648.2
    0 -10 4 18484.6
    10 0 4 19345.7
    0 10 4 17812.9
    0 -10 4 18693.2
    10 0 4 18100.4
    10 0 5 951.677
    0 -10 5 1157.18
    0 10 5 1068.89
    0 -10 5 848.489
    0 10 5 1014.01
    10 0 5 1202.27
    0 10 6 1759.1
    0 10 6 1928.84
    10 0 6 2273.9
    0 -10 6 2059.97
    0 -10 7 2699.7
    0 10 7 2525.57
    10 0 7 1943.78
    0 10 8 14270.8
    -10 0 8 12403.6
    10 0 8 12707.3
    0 -10 8 12082.6
    -10 0 9 3558.19
    10 0 9 3326.48
    0 10 9 4313.56
    0 -10 9 4221.84
    0 10 10 -58.5636
    0 -10 10 -7.62177
    10 0 10 98.0544
    -10 0 10 76.174
    10 0 11 2739.69
    -10 0 11 2806.02
    0 -10 11 2760.35
    0 10 11 2760.6
    10 0 12 12726.8
    -10 0 12 12708.9
    0 10 12 13966.1
    0 -10 12 12076.1
    -10 0 13 1393.43
    0 -10 13 925.115
    0 10 13 991.72
    10 0 13 1267.46
    -10 0 14 -102.022
    0 -10 14 373.734
    0 10 14 448.176
    10 0 14 646.417
    -10 0 15 1344.45
    0 -10 15 952.318
    0 10 15 1487.75
    10 0 15 515.654
    -10 0 16 4001.42
    0 -10 16 4288.84
    0 10 16 5670.1
    10 0 16 4296.72
    0 -10 17 1565.67
    10 0 17 1844.79
    10 0 18 291.154
    0 -10 18 323.234
    10 1 -18 196.806
    -1 10 -18 382.952
    -1 10 -18 715.387
    -10 -1 -18 267.854
    -1 10 -17 1668.32
    -1 10 -17 1810.03
    -10 -1 -17 1889.56
    10 1 -17 1806.56
    10 1 -16 1399.03
    -1 10 -16 1786.19
    -1 10 -16 1608.89
    -10 -1 -16 1156.29
    10 1 -15 1983.89
    -1 10 -15 1775.11
    -1 10 -15 1664.29
    -10 -1 -15 1795.21
    10 1 -14 1185.47
    -1 10 -14 658.566
    -10 -1 -14 890.984
    10 1 -13 4680.44
    -1 10 -13 4948.96
    -10 -1 -13 5743.77
    1 -10 -12 2752.98
    10 1 -12 2385.4
    -1 10 -12 3792.18
    -1 10 -12 3648.13
    -10 -1 -12 3734.62
    -10 -1 -11 5229
    -1 10 -11 5239.99
    1 -10 -11 4523.67
    -1 10 -11 4946.67
    -10 -1 -11 5917.58
    1 -10 -11 4750.11
    10 1 -11 4621.69
    -10 -1 -10 2196.99
    1 -10 -10 2380.17
    10 1 -10 2388.39
    -1 10 -10 2854.56
    1 -10 -10 2392.31
    -1 10 -10 2024.8
    -10 -1 -10 2220.48
    -1 10 -9 5354.16
    -1 10 -9 5297.59
    1 -10 -9 5546.93
    -10 -1 -9 4728.74
    1 -10 -9 5726.49
    10 1 -9 6311
    10 1 -8 3332.7
    1 -10 -8 2570.08
    -1 10 -8 3390.35
    -1 10 -8 2729.05
    1 -10 -8 3419.24
    -10 -1 -8 2916.49
    -1 10 -7 9973.53
    10 1 -7 8859.27
    -1 10 -7 8425.42
    -10 -1 -7 8138.06
    1 -10 -7 8728.38
    1 -10 -7 9094.55
    10 1 -6 1816.75
    -1 10 -6 2146.72
    1 -10 -6 1956.2
    -1 10 -6 1870.19
    -10 -1 -6 1609.65
    1 -10 -6 1748.06
    10 1 -5 993.884
    -1 10 -5 596.726
    -1 10 -5 1137.46
    1 -10 -5 1055.11
    -10 -1 -5 818.734
    1 -10 -5 1077.5
    -1 10 -4 13387.7
    1 -10 -4 12143.6
    10 1 -4 12926.1
    -10 -1 -4 12952.1
    -1 10 -4 12088.6
    10 1 -4 13837
    -1 10 -3 2431.78
    -1 10 -3 2360.74
    1 -10 -3 2412.73
    10 1 -3 2643.87
    -10 -1 -3 2581.56
    -1 10 -2 6358.38
    10 1 -2 6727.55
    -10 -1 -2 6546.86
    -1 10 -2 6441.05
    1 -10 -2 6570.43
    1 -10 -1 10915.4
    10 1 -1 10958.3
    -1 10 -1 11166.1
    -10 -1 -1 12244
    -1 10 -1 10782.1
    1 -10 -1 11373.5
    10 1 -1 10973.3
    1 -10 0 13167.5
    10 1 0 12934.8
    1 -10 0 13061.2
    -1 10 0 12018.3
    -10 -1 0 12677.9
    10 1 0 13400
    1 -10 1 13172
    1 -10 1 12555.4
    10 1 1 12119.6
    -1 10 1 10911.7
    -10 -1 1 12379.5
    10 1 1 12585.5
    1 -10 2 6162.78
    1 -10 2 6108.36
    10 1 2 5599.17
    -1 10 2 5843.82
    -10 -1 2 5439.75
    10 1 2 5970.38
    -1 10 2 5708.18
    -10 -1 3 3601.8
    10 1 3 3394.29
    -1 10 3 3995.57
    -1 10 3 4021.3
    1 -10 3 3601.72
    10 1 3 3821.41
    1 -10 3 3655.04
    1 -10 4 10769.7
    10 1 4 10946.2
    -1 10 4 11198.8
    10 1 4 9421.19
    -1 10 4 11068.5
    1 -10 4 10580.7
    1 -10 5 1873.72
    1 -10 5 2080.31
    -1 10 5 1890.18
    -1 10 5 1644.42
    10 1 5 1482.08
    1 -10 6 1512.66
    1 -10 6 1451.11
    -1 10 6 1434.26
    10 1 6 1882.84
    -1 10 6 1380.56
    1 -10 7 9453.96
    -10 -1 7 9015.93
    -1 10 7 7831.25
    -1 10 7 9455.46
    10 1 7 8592.54
    -10 -1 8 4466.25
    -1 10 8 5072.62
    10 1 8 4418.63
    1 -10 8 4776.96
    -10 -1 9 5624.48
    -1 10 9 6216.13
    10 1 9 5926.98
    1 -10 9 6265.26
    1 -10 10 2594.13
    -10 -1 10 1824.1
    10 1 10 1685.79
    -1 10 10 2271.61
    10 1 11 5369.18
    1 -10 11 4734.53
    -10 -1 11 5730.91
    -1 10 11 5706.3
    -10 -1 12 2917.34
    1 -10 12 2048.33
    -1 10 12 2314.51
    10 1 12 1957.21
    1 -10 13 6263.18
    -10 -1 13 5756.1
    -1 10 13 6914.09
    10 1 13 6808.21
    -10 -1 14 1269.12
    1 -10 14 1940.2
    -1 10 14 1004.43
    10 1 14 1528.72
    -10 -1 15 1191.21
    1 -10 15 1929.88
    10 1 15 1266.47
    -10 -1 16 1925.66
    10 1 16 1266.79
    1 -10 16 2670.36
    1 -10 17 822.209
    -10 -1 17 1284.5
    10 1 17 1730.43
    1 -10 18 381.024
    1 -10 18 493.13
    10 1 18 356.012
    10 2 -18 2546.35
    -2 10 -18 3334.81
    -2 10 -18 3392.35
    -10 -2 -18 3468.01
    10 2 -17 831.306
    -2 10 -17 761.215
    -2 10 -17 611.733
    -10 -2 -17 874.471
    10 2 -16 -323.753
    -2 10 -16 217.524
    -2 10 -16 353.945
    -10 -2 -16 284.61
    10 2 -15 806.396
    -2 10 -15 1406.5
    -2 10 -15 805.051
    -10 -2 -15 1065.9
    10 2 -14 6822.32
    -2 10 -14 5202
    -10 -2 -14 6435.27
    10 2 -13 1750.42
    2 -10 -13 2586.01
    -2 10 -13 1794.99
    -10 -2 -13 1962.55
    10 2 -12 394.185
    2 -10 -12 4.93335
    -2 10 -12 598.861
    -10 -2 -12 417.051
    -10 -2 -11 3933.3
    10 2 -11 3025.44
    2 -10 -11 3428.07
    -2 10 -11 3418.58
    -2 10 -11 3732.52
    2 -10 -11 3093.22
    -10 -2 -11 3665.04
    -10 -2 -10 8851.42
    10 2 -10 10835.5
    -2 10 -10 8774.21
    -2 10 -10 10100
    -10 -2 -10 10282
    2 -10 -10 9737.86
    2 -10 -10 10369.8
    -2 10 -9 6900.56
    2 -10 -9 6186.66
    -10 -2 -9 5825.99
    2 -10 -9 5389.55
    10 2 -9 5350.91
    -2 10 -9 5502.82
    -10 -2 -9 5938.13
    10 2 -8 41.4685
    2 -10 -8 229.274
[truncated: 433,592 more chars]
