# Supplementary material for: mer-Hydridotris(tri­methyl­phosphane-κP)(d-valinato-κ2 N,O)iridium hexa­fluorido­phosphate di­chloro­methane 0.675-solvate
Source: Acta Crystallogr Sect E Struct Rep Online. 2014 Feb 5;70(Pt 3):m82. doi: 10.1107/S1600536814002165 (PMC3998477; doi:10.1107/S1600536814002165)
Supplement: Supplementary file 2 [file e-70-00m82-Isup2.hkl]

#
# h,k,l, Fc-squared, Fo-squared, sigma(Fo-squared), status flag
#
data_I
_shelx_title ' CS1529 in P4(1)'
_shelx_refln_list_code          4
_shelx_F_calc_maximum      278.13
_exptl_crystal_F_000      1457.40
_reflns_d_resolution_high  0.6804

loop_
 _space_group_symop_operation_xyz
 'x, y, z'
 '-x, -y, z+1/2'
 '-y, x, z+1/4'
 'y, -x, z+3/4'

_cell_length_a    14.0445
_cell_length_b    14.0445
_cell_length_c    14.2657
_cell_angle_alpha  90.000
_cell_angle_beta   90.000
_cell_angle_gamma  90.000

_shelx_F_squared_multiplier     1.000

loop_
 _refln_index_h
 _refln_index_k
 _refln_index_l
 _refln_F_squared_calc
 _refln_F_squared_meas
 _refln_F_squared_sigma
 _refln_observed_status
   0   0 -20      13854.10      14726.15      1425.33 o
   0   1 -20        531.12         19.15       610.64 o
   1   1 -20       2775.40       2435.89       514.07 o
  -1   2 -20        486.91        508.62       494.76 o
   0   2 -20        365.00        658.82       516.04 o
   1   2 -20       5467.74       6595.93       839.34 o
   2   2 -20       1700.58       1395.12       539.08 o
  -2   3 -20        681.37        949.93       522.95 o
  -1   3 -20       2494.63       2760.14       544.94 o
   0   3 -20       3102.38       3116.27       563.83 o
   1   3 -20         82.50       -125.90       554.58 o
   2   3 -20       5592.71       5832.27       600.93 o
   3   3 -20       1567.07       1236.75       503.97 o
  -3   4 -20        515.35        468.88       591.99 o
  -2   4 -20       5135.98       6181.74       634.53 o
  -1   4 -20        103.77        148.12       477.51 o
   0   4 -20       1239.62       1340.87       513.87 o
   1   4 -20       3475.12       3702.79       647.74 o
   2   4 -20       1177.64       1606.70       606.21 o
   3   4 -20        277.56        154.39       488.85 o
   4   4 -20        164.47        223.36       524.98 o
  -3   5 -20       1120.67       1245.44       555.80 o
  -2   5 -20         16.28        452.74       513.24 o
  -1   5 -20       2654.00       3580.52       567.40 o
   0   5 -20        582.54        404.62       511.19 o
   1   5 -20       1560.84       1535.59       503.09 o
   2   5 -20        134.21        510.08       573.98 o
   3   5 -20       6218.60       6533.59       644.05 o
  -1   6 -20       3872.27       4193.77       586.23 o
   0   6 -20         50.91         68.28       516.11 o
   1   6 -20       2270.86       1699.10       523.54 o
   0   1 -19       1509.62       1382.73       396.87 o
   1   1 -19       4285.63       4826.33       485.59 o
  -1   2 -19       4332.67       4237.30       481.87 o
   0   2 -19       3469.88       4346.97       525.12 o
   1   2 -19       1832.04       1550.25       452.55 o
   2   2 -19       1702.98       1496.03       439.60 o
  -2   3 -19       3169.65       3204.47       455.24 o
  -1   3 -19       1498.22       1429.96       490.96 o
   0   3 -19       4041.49       4709.48       573.15 o
   1   3 -19          5.61        -54.62       418.71 o
   2   3 -19       1493.47       2050.12       498.31 o
   3   3 -19       4067.05       3796.61       523.38 o
  -3   4 -19       2840.38       2696.03       490.78 o
  -2   4 -19        219.25        180.98       463.32 o
  -1   4 -19       1440.27       1157.62       494.60 o
   0   4 -19       1665.57       1587.33       512.44 o
   1   4 -19       3826.95       3849.33       534.37 o
   2   4 -19       5608.44       5154.07       576.10 o
   3   4 -19       2323.26       2545.43       511.52 o
   4   4 -19       4431.66       5443.50       598.54 o
  -4   5 -19        757.09        303.92       572.46 o
  -3   5 -19        742.86        817.16       495.53 o
  -2   5 -19       2356.58       1979.45       529.65 o
  -1   5 -19       2354.52       2290.60       513.44 o
   0   5 -19       5466.18       5680.28       575.38 o
   1   5 -19       3862.01       3653.88       525.31 o
   2   5 -19        669.21        671.08       424.50 o
   3   5 -19       2111.49       2072.61       523.71 o
   4   5 -19        967.58       1090.39       483.16 o
   5   5 -19       1345.54       1524.30       524.40 o
  -5   6 -19       1356.75       1288.52       598.89 o
  -4   6 -19       1341.31       1440.03       618.23 o
  -3   6 -19       2352.38       2816.70       547.05 o
  -2   6 -19       3201.90       3408.68       568.52 o
  -1   6 -19       2600.27       2789.63       511.21 o
   0   6 -19       1888.61       2053.75       507.74 o
   1   6 -19       1971.69       2302.48       507.27 o
   2   6 -19        976.59       1009.87       511.70 o
   3   6 -19        634.91        606.23       512.06 o
   4   6 -19       3987.20       3798.25       558.84 o
   5   6 -19       3692.02       3986.99       567.47 o
   6   6 -19        815.84        789.99       674.09 o
  -5   7 -19       2652.65       2839.61       633.89 o
  -4   7 -19       1403.94       1053.71       617.05 o
  -3   7 -19       3764.50       4074.55       579.52 o
  -2   7 -19       1618.93       1454.59       478.95 o
  -1   7 -19        606.19        382.52       495.45 o
   0   7 -19        480.21        274.92       493.90 o
   1   7 -19       2243.61       2139.16       523.96 o
   2   7 -19       3861.74       4363.02       596.03 o
   3   7 -19       1516.11       1925.53       529.56 o
   4   7 -19       1664.15       1298.31       522.36 o
   5   7 -19       3192.59       3370.28       583.22 o
  -3   8 -19        137.36       -150.06       503.19 o
  -2   8 -19       1345.04       1099.50       529.22 o
  -1   8 -19       2534.89       1710.17       525.96 o
   0   8 -19       1354.85       1879.19       526.77 o
   1   8 -19       4271.87       4476.06       580.42 o
   2   8 -19       2081.43       2300.70       519.44 o
   3   8 -19       1181.26       1130.84       612.80 o
   0   1 -18       4798.57       4788.45       362.82 o
   1   1 -18       2112.84       2148.90       382.82 o
  -1   2 -18         54.83        103.62       384.01 o
   0   2 -18       2848.53       2566.63       427.49 o
   1   2 -18        132.00         36.01       365.70 o
   2   2 -18       6560.04       6167.69       487.05 o
  -2   3 -18       4743.81       4975.64       466.14 o
  -1   3 -18        478.94        470.96       400.98 o
   0   3 -18       1855.45       1486.34       473.71 o
   1   3 -18      10354.08      10494.19       558.46 o
   2   3 -18        166.84        157.73       386.82 o
   3   3 -18       2855.22       3207.64       454.63 o
  -3   4 -18       4119.77       4300.77       462.91 o
  -2   4 -18        238.29         67.28       452.23 o
  -1   4 -18      10113.89      11280.71       639.34 o
   0   4 -18       1707.17       1974.32       492.63 o
   1   4 -18        263.63        211.76       407.57 o
   2   4 -18       2857.71       2900.74       445.42 o
   3   4 -18        385.24        218.46       456.80 o
   4   4 -18       2521.15       2235.27       482.30 o
  -4   5 -18         20.78         90.74       446.42 o
  -3   5 -18       2814.32       2744.46       530.71 o
  -2   5 -18       7147.15       7792.12       601.04 o
  -1   5 -18       1297.03       1602.86       468.14 o
   0   5 -18        639.07        620.82       466.37 o
   1   5 -18       1166.62        686.54       424.08 o
   2   5 -18       6427.91       6880.67       513.96 o
   3   5 -18        949.43        627.66       492.94 o
   4   5 -18       1600.62       1380.68       477.68 o
   5   5 -18       6053.04       5189.27       556.23 o
  -5   6 -18         13.92        -97.06       551.90 o
  -4   6 -18       4781.82       5355.87       574.24 o
  -3   6 -18        267.23        357.21       487.99 o
  -2   6 -18       1549.82       1534.32       468.01 o
  -1   6 -18        816.67        601.28       480.88 o
   0   6 -18       7906.54       9026.50       681.60 o
   1   6 -18       3919.06       3933.52       548.12 o
   2   6 -18        177.08         99.44       404.92 o
   3   6 -18       5759.10       5819.72       510.72 o
   4   6 -18        788.96        505.92       488.25 o
   5   6 -18        440.62        507.17       497.78 o
   6   6 -18       1039.91       1227.72       497.54 o
  -6   7 -18       1417.53       2032.97       667.43 o
  -5   7 -18        250.14        735.01       553.36 o
  -4   7 -18       1723.17       1368.90       538.23 o
  -3   7 -18         17.84        469.69       487.53 o
  -2   7 -18       2503.64       2963.25       536.99 o
  -1   7 -18      10869.27      11081.20       663.02 o
   0   7 -18         17.80       -126.14       475.39 o
   1   7 -18       3134.40       2877.86       504.72 o
   2   7 -18       3478.27       3628.32       477.20 o
   3   7 -18       3307.61       3897.06       479.24 o
   4   7 -18        190.96        311.77       483.46 o
   5   7 -18        900.63        315.36       489.81 o
   6   7 -18       6927.57       6590.65       648.74 o
   7   7 -18        125.41        471.99       635.34 o
  -6   8 -18       2894.34       2418.16       638.97 o
  -5   8 -18        720.18        958.98       591.35 o
  -4   8 -18        808.44       1200.69       504.63 o
  -3   8 -18       7585.25       7024.14       613.64 o
  -2   8 -18       1221.19       1364.31       503.22 o
  -1   8 -18         40.74        491.94       485.87 o
   0   8 -18       3559.05       3600.32       542.52 o
   1   8 -18        695.08        945.90       480.40 o
   2   8 -18        705.62        846.09       497.52 o
   3   8 -18        548.23        628.56       441.04 o
   4   8 -18       8706.79       8341.14       650.91 o
   5   8 -18       1174.69       1175.78       498.60 o
   6   8 -18        128.60       -289.19       607.71 o
  -5   9 -18       4079.74       4646.79       726.53 o
  -4   9 -18       5134.29       5781.52       642.54 o
  -3   9 -18          7.84        163.20       490.68 o
  -2   9 -18        564.89       1130.57       524.79 o
  -1   9 -18        710.81        470.86       511.77 o
   0   9 -18       2469.85       2187.40       536.23 o
   1   9 -18         77.53         56.26       495.78 o
   2   9 -18       2875.78       2838.12       513.53 o
   3   9 -18       5579.82       5962.61       556.42 o
   4   9 -18        476.74        558.34       457.69 o
   5   9 -18       1801.40       2170.81       672.71 o
  -3  10 -18        391.46        416.24       534.62 o
  -2  10 -18       4279.04       4346.76       591.20 o
  -1  10 -18        522.88        532.99       504.93 o
   0  10 -18        314.76        193.61       484.91 o
   1  10 -18       5949.81       5910.84       800.93 o
   2  10 -18        239.64       -204.58       525.34 o
   3  10 -18         22.04         26.86       520.73 o
   0   1 -17       1716.01       1574.07       302.95 o
   1   1 -17       1941.14       1871.55       304.53 o
  -1   2 -17       5203.48       5114.23       361.31 o
   0   2 -17       2687.25       2741.08       313.25 o
   1   2 -17       1980.50       1745.64       353.85 o
   2   2 -17       3237.65       2973.13       375.02 o
  -2   3 -17       2043.67       1893.65       401.78 o
  -1   3 -17       6065.84       6344.72       478.58 o
   0   3 -17       4374.24       3928.57       423.71 o
   1   3 -17        823.47        839.91       372.60 o
   2   3 -17       1984.53       2173.44       369.27 o
   3   3 -17       6362.70       6127.52       418.26 o
  -3   4 -17       4585.23       4047.89       442.66 o
  -2   4 -17        257.52        338.29       392.26 o
  -1   4 -17        918.46       1043.45       452.22 o
   0   4 -17       8121.89       8274.82       510.67 o
   1   4 -17       5488.81       5684.90       473.25 o
   2   4 -17       1836.34       1790.79       390.64 o
   3   4 -17       8076.29       8797.44       515.98 o
   4   4 -17       2397.10       2556.38       491.38 o
  -4   5 -17        736.71        831.31       411.88 o
  -3   5 -17       7017.11       7436.44       518.72 o
  -2   5 -17       3189.35       3147.68       486.93 o
  -1   5 -17       4592.69       4218.46       514.36 o
   0   5 -17       6004.03       6082.85       606.15 o
   1   5 -17       7478.18       8001.12       508.27 o
   2   5 -17       3770.43       3913.81       442.31 o
   3   5 -17        879.43        546.30       398.31 o
   4   5 -17       2925.30       3208.19       484.05 o
   5   5 -17        299.92        402.93       442.93 o
  -5   6 -17       1354.95       1528.74       474.37 o
  -4   6 -17       2626.79       3046.00       500.27 o
  -3   6 -17       4623.30       4476.74       544.67 o
  -2   6 -17       6252.05       5919.04       555.56 o
  -1   6 -17       3079.19       2427.54       484.77 o
   0   6 -17       5198.60       5677.46       543.35 o
   1   6 -17       4010.37       4339.92       458.95 o
   2   6 -17        239.46        403.44       385.13 o
   3   6 -17        357.57        530.20       396.09 o
   4   6 -17       1128.03       1004.55       399.50 o
   5   6 -17       3191.15       3080.34       491.04 o
   6   6 -17       3589.12       3315.00       531.30 o
  -6   7 -17       4083.71       4633.41       692.99 o
  -5   7 -17       6324.92       6577.19       734.42 o
  -4   7 -17       1787.16       1794.57       498.01 o
  -3   7 -17       1872.45       1753.66       488.00 o
  -2   7 -17       3585.57       3645.50       519.24 o
  -1   7 -17        150.93        161.56       474.52 o
   0   7 -17       1595.30       1665.62       491.18 o
   1   7 -17       1721.81       2148.69       477.37 o
   2   7 -17       3141.45       3234.90       451.11 o
   3   7 -17       1015.09        958.51       406.15 o
   4   7 -17       2463.08       2758.83       442.31 o
   5   7 -17       3750.34       4023.94       533.32 o
   6   7 -17        384.90        645.93       492.05 o
   7   7 -17        241.87        475.28       618.37 o
  -7   8 -17       2093.73       1774.85       642.50 o
  -6   8 -17       2658.04       2784.36       631.09 o
  -5   8 -17       3610.22       3984.57       630.59 o
  -4   8 -17        780.89        536.79       471.57 o
  -3   8 -17        380.39        408.34       498.77 o
  -2   8 -17       1810.48       1809.39       477.17 o
  -1   8 -17       2746.49       2195.54       496.13 o
   0   8 -17       3912.95       4243.93       524.51 o
   1   8 -17       4901.36       4975.84       537.88 o
   2   8 -17       4272.10       4118.39       474.83 o
   3   8 -17        653.30        760.26       422.26 o
   4   8 -17        486.33        592.71       430.15 o
   5   8 -17        962.97        773.97       514.99 o
   6   8 -17       2767.81       2646.36       671.41 o
   7   8 -17       2041.38       1757.97       620.30 o
   8   8 -17       4846.70       5538.27       748.15 o
  -8   9 -17       3082.70       3884.14       745.41 o
  -7   9 -17       2292.13       2602.71       670.02 o
  -6   9 -17          7.76       -161.57       594.00 o
  -5   9 -17        859.21        926.60       571.64 o
  -4   9 -17       3816.90       3535.20       551.52 o
  -3   9 -17       1371.83       1142.06       522.47 o
  -2   9 -17       2942.76       3423.70       543.02 o
  -1   9 -17       3503.57       3457.53       543.55 o
   0   9 -17       2005.04       2183.33       498.87 o
   1   9 -17       3462.41       3263.42       524.02 o
   2   9 -17       2752.66       2851.59       507.77 o
   3   9 -17       1861.89       1739.10       428.09 o
   4   9 -17        616.38        454.07       422.08 o
   5   9 -17       4252.35       5289.15       700.40 o
   6   9 -17       5000.28       5169.05       911.54 o
   7   9 -17       2868.94       2493.68       688.33 o
   8   9 -17       1874.66       2071.93       679.82 o
  -6  10 -17       1473.64       1666.30       882.02 o
  -5  10 -17       3294.88       2904.15       668.49 o
  -4  10 -17       2622.72       2229.05       548.16 o
  -3  10 -17       2573.74       2921.04       543.06 o
  -2  10 -17       1103.41       1032.19       499.92 o
  -1  10 -17       2364.52       2420.65       527.44 o
   0  10 -17       2670.36       2624.12       536.26 o
   1  10 -17       1262.96       1477.05       500.06 o
   2  10 -17       2797.21       2344.05       524.18 o
   3  10 -17       4150.96       3720.75       484.62 o
   4  10 -17        738.81        378.37       467.19 o
   5  10 -17       3415.58       2812.01       680.95 o
   6  10 -17       2682.46       2298.53       653.15 o
  -5  11 -17       2277.35       3069.06       645.41 o
  -4  11 -17       1118.05        828.07       591.68 o
  -3  11 -17       1709.17       1563.56       597.15 o
  -2  11 -17        557.39         26.12       485.62 o
  -1  11 -17       2289.64       2523.55       561.28 o
   0  11 -17       2411.55       2421.48       532.42 o
   1  11 -17       2550.35       2636.68       533.38 o
   2  11 -17       2143.34       2354.76       534.97 o
   3  11 -17       4835.71       5650.32       700.99 o
   4  11 -17       2459.84       2772.33       686.52 o
   5  11 -17        544.38        190.74       671.45 o
  -1  12 -17       1762.88       1781.37       630.18 o
   0  12 -17       1993.72       1826.87       543.77 o
   1  12 -17       1930.77       1944.49       551.57 o
   0   0 -16       5919.83       5794.49       975.07 o
   0   1 -16        369.32        292.75       268.13 o
   1   1 -16       2569.12       2715.98       296.43 o
  -1   2 -16        960.10        753.75       285.71 o
   0   2 -16         39.48        -42.57       266.69 o
   1   2 -16      11325.29      11648.69       427.94 o
   2   2 -16        422.19        228.62       304.44 o
  -2   3 -16       1887.54       1957.14       350.15 o
  -1   3 -16       9860.24       9640.27       398.46 o
   0   3 -16       5823.25       5103.93       388.22 o
   1   3 -16         97.99        170.34       341.60 o
   2   3 -16      11895.96      12164.30       481.99 o
   3   3 -16       1129.34        791.14       325.95 o
  -3   4 -16        899.07       1042.34       375.27 o
  -2   4 -16      21489.88      22239.70       652.33 o
  -1   4 -16        197.98        138.97       348.08 o
   0   4 -16       2804.96       2532.30       393.56 o
   1   4 -16       6329.55       6928.35       460.87 o
   2   4 -16       1741.40       1599.71       369.64 o
   3   4 -16        316.79        356.87       356.95 o
   4   4 -16        102.45        129.78       323.12 o
  -4   5 -16      10766.31      10737.28       544.56 o
  -3   5 -16       2705.20       2859.78       391.85 o
  -2   5 -16        543.17        962.82       433.40 o
  -1   5 -16      10846.90      10696.80       593.17 o
   0   5 -16        499.20        606.78       356.07 o
   1   5 -16       2840.18       2745.07       406.62 o
   2   5 -16        285.54        337.57       369.59 o
   3   5 -16       4692.22       4094.50       421.24 o
   4   5 -16       3743.93       3393.55       416.96 o
   5   5 -16        254.64        154.38       431.06 o
  -5   6 -16       5142.00       4925.01       518.54 o
  -4   6 -16       2471.60       1835.10       417.44 o
  -3   6 -16       1919.30       1838.89       453.52 o
  -2   6 -16        721.58        867.05       432.71 o
  -1   6 -16      11149.96      11697.09       619.22 o
   0   6 -16        329.37        363.54       350.55 o
   1   6 -16       2297.71       2294.05       391.85 o
   2   6 -16       8678.86       9004.60       511.75 o
   3   6 -16         42.82        108.22       386.71 o
   4   6 -16       1482.43       1598.98       405.39 o
   5   6 -16       1897.80       1566.38       445.49 o
   6   6 -16       3906.06       4141.97       528.89 o
  -6   7 -16        671.95        484.20       480.57 o
  -5   7 -16        513.06        389.61       475.44 o
  -4   7 -16        749.45        524.45       434.27 o
  -3   7 -16       6700.67       7164.33       568.63 o
  -2   7 -16       6013.62       6110.52       544.82 o
  -1   7 -16        668.35        218.32       435.61 o
   0   7 -16      12437.60      12730.10       632.66 o
   1   7 -16       1855.35       1669.77       391.67 o
   2   7 -16        238.84        343.91       372.64 o
   3   7 -16       5265.09       5081.43       456.10 o
   4   7 -16       3158.74       2622.94       434.65 o
   5   7 -16       3348.88       3153.68       445.83 o
   6   7 -16        113.20        275.53       474.98 o
   7   7 -16       8719.79       9343.86       773.86 o
  -7   8 -16       2862.57       3153.00       669.30 o
  -6   8 -16        663.33        633.40       555.63 o
  -5   8 -16       1770.34       2076.63       492.12 o
  -4   8 -16       6534.28       6698.74       585.61 o
  -3   8 -16        323.60        301.52       468.44 o
  -2   8 -16       2377.83       2520.79       471.19 o
  -1   8 -16       5676.91       5934.70       692.22 o
   0   8 -16        259.68        218.54       445.58 o
   1   8 -16       1519.07       1122.33       412.43 o
   2   8 -16         27.89        -40.99       405.04 o
   3   8 -16       8020.83       8135.17       510.43 o
   4   8 -16        729.16        680.10       402.91 o
   5   8 -16       2890.38       2585.05       516.19 o
   6   8 -16       4851.66       5305.35       699.50 o
   7   8 -16        601.60        546.47       601.41 o
   8   8 -16       1748.37       1691.05       635.41 o
  -8   9 -16        900.75       1068.69       650.36 o
  -7   9 -16         23.31        247.24       578.15 o
  -6   9 -16       8953.62       8482.80       792.59 o
  -5   9 -16       1308.42       1466.18       528.62 o
  -4   9 -16        397.88        442.05       459.54 o
  -3   9 -16       3616.52       4162.26       522.19 o
  -2   9 -16        120.49        306.53       460.28 o
  -1   9 -16        706.03        587.41       462.35 o
   0   9 -16        250.32        163.20       443.99 o
   1   9 -16       7111.15       7222.77       568.10 o
   2   9 -16       2052.75       1627.48       418.41 o
   3   9 -16        271.34         50.07       469.37 o
   4   9 -16       8805.75       9117.87       634.64 o
   5   9 -16        970.74        751.58       460.71 o
   6   9 -16        233.33        169.09       588.01 o
   7   9 -16       2110.65       1755.82       641.18 o
   8   9 -16       4240.30       3436.85       684.63 o
   9   9 -16       3130.22       3094.98       672.86 o
  -8  10 -16       3446.73       3739.51       668.17 o
  -7  10 -16       4948.40       5691.53       716.73 o
  -6  10 -16          8.52         45.29       611.02 o
  -5  10 -16       4043.07       4040.58       678.27 o
  -4  10 -16        380.15        191.17       491.21 o
  -3  10 -16       2789.29       2537.05       517.19 o
  -2  10 -16        144.91        187.52       465.76 o
  -1  10 -16       2216.87       2014.37       482.94 o
   0  10 -16       5857.96       5636.68       576.71 o
   1  10 -16        101.05         29.13       450.68 o
   2  10 -16       4773.28       4665.01       561.54 o
   3  10 -16       1532.34       1716.07       496.05 o
   4  10 -16       2946.64       3072.99       526.18 o
   5  10 -16        884.88        609.82       577.62 o
   6  10 -16       1074.49       1134.04       606.48 o
   7  10 -16       7341.33       8410.58       837.49 o
   8  10 -16        347.16        122.17       632.78 o
  -7  11 -16         52.62        217.82       551.10 o
  -6  11 -16       1239.15       1067.40       664.32 o
  -5  11 -16       3552.03       4783.13       741.92 o
  -4  11 -16        356.33        698.55       610.77 o
  -3  11 -16        257.87        292.80       559.55 o
  -2  11 -16       7578.85       8159.58       639.24 o
  -1  11 -16         10.94        300.06       510.89 o
   0  11 -16        210.80       -118.94       483.26 o
   1  11 -16       3983.73       5097.00       648.87 o
   2  11 -16       1871.06       1772.79       589.31 o
   3  11 -16       1253.37        919.21       480.88 o
   4  11 -16        343.62        375.05       621.41 o
   5  11 -16       7092.30       7450.90       768.77 o
   6  11 -16       1333.54       1797.56       644.77 o
   7  11 -16        249.37        554.05       590.64 o
  -5  12 -16         63.38        666.52       634.20 o
  -4  12 -16       8897.59       8919.44       807.94 o
  -3  12 -16       1655.55       1314.78       626.87 o
  -2  12 -16       1371.53       1401.72       565.25 o
  -1  12 -16       2536.60       3087.43       599.72 o
   0  12 -16        452.91        670.24       600.70 o
   1  12 -16       4783.32       4652.45       660.92 o
   2  12 -16        161.66       -123.10       575.09 o
   3  12 -16       4204.33       4372.16       669.42 o
   4  12 -16       6744.87       7266.33       777.48 o
   5  12 -16        142.60        -99.18       614.39 o
  -3  13 -16        421.11        475.80       639.02 o
  -2  13 -16        210.86        369.80       601.98 o
  -1  13 -16       6204.35       6790.21       881.65 o
   0  13 -16        506.84        765.37       717.01 o
   1  13 -16        847.74        442.19       609.55 o
   2  13 -16       7613.87       8759.04       938.66 o
   3  13 -16        439.86        338.20       742.20 o
   0   1 -15       2040.11       1947.81       265.97 o
   1   1 -15       4005.42       4062.73       296.32 o
  -1   2 -15      11449.49      10982.82       368.08 o
   0   2 -15       5920.53       6369.48       321.30 o
   1   2 -15        513.74        429.48       254.52 o
   2   2 -15       4002.13       4308.56       315.22 o
  -2   3 -15       4367.19       4443.08       314.81 o
  -1   3 -15       5928.92       5861.59       329.99 o
   0   3 -15       4063.15       3998.60       309.80 o
   1   3 -15       2093.20       2031.02       280.95 o
   2   3 -15       4624.55       4478.72       363.40 o
   3   3 -15       6767.46       7206.34       403.78 o
  -3   4 -15       6827.34       6714.25       394.79 o
  -2   4 -15        722.97        752.92       298.93 o
  -1   4 -15       1502.57       1354.67       312.21 o
   0   4 -15      11998.82      11470.64       491.66 o
   1   4 -15       2981.32       3149.69       386.46 o
   2   4 -15       1557.01       1517.72       345.66 o
   3   4 -15       9352.61       9149.04       426.80 o
   4   4 -15       4725.87       4701.60       367.93 o
  -4   5 -15       1389.40       1488.00       326.09 o
  -3   5 -15       5358.08       5213.09       433.75 o
  -2   5 -15       6614.05       6579.94       445.90 o
  -1   5 -15       5975.51       6665.28       428.72 o
   0   5 -15       9131.56       9513.54       475.22 o
   1   5 -15       6403.42       6445.87       428.15 o
   2   5 -15       1710.36       1556.85       361.19 o
   3   5 -15        847.25        425.03       344.52 o
   4   5 -15       3610.24       3578.49       394.09 o
   5   5 -15        668.76        511.56       355.05 o
  -5   6 -15       4081.00       4019.84       434.72 o
  -4   6 -15       3065.82       3079.79       403.52 o
  -3   6 -15       9932.58      10316.92       580.11 o
  -2   6 -15       8111.15       7840.17       524.50 o
  -1   6 -15       4890.73       5202.31       420.95 o
   0   6 -15       3370.11       3184.80       386.16 o
   1   6 -15       3522.13       3104.78       396.55 o
   2   6 -15       1544.97       1210.31       366.55 o
   3   6 -15       1131.49       1207.54       362.81 o
   4   6 -15       5766.92       5354.75       439.01 o
   5   6 -15       3725.82       3653.90       408.67 o
   6   6 -15       4664.18       4466.29       512.22 o
  -6   7 -15       3203.24       2998.30       469.94 o
  -5   7 -15       7783.75       8604.95       593.47 o
  -4   7 -15       2129.30       2207.55       458.11 o
  -3   7 -15       3077.32       3073.15       480.99 o
  -2   7 -15       3475.29       3606.56       473.75 o
  -1   7 -15        788.46        552.70       407.90 o
   0   7 -15        326.51        404.69       354.05 o
   1   7 -15       8090.21       8410.81       477.96 o
   2   7 -15       1224.99       1367.96       378.53 o
   3   7 -15       3283.25       2854.26       411.18 o
   4   7 -15       2684.17       2862.36       467.38 o
   5   7 -15       2924.72       2957.53       474.73 o
   6   7 -15       2494.59       2019.22       485.64 o
   7   7 -15       1357.63       1201.83       576.91 o
  -7   8 -15       4363.63       5275.30       662.93 o
  -6   8 -15       3916.13       2966.56       588.91 o
  -5   8 -15       4553.51       4512.83       503.67 o
  -4   8 -15       1276.82       1202.91       451.00 o
  -3   8 -15        610.59        627.59       419.51 o
  -2   8 -15       3209.30       3306.97       492.47 o
  -1   8 -15       2322.80       2321.34       464.71 o
   0   8 -15       4948.38       4684.41       436.23 o
   1   8 -15       4225.71       4287.40       430.69 o
   2   8 -15       8210.68       8668.82       567.49 o
   3   8 -15       1433.33       1577.43       454.70 o
   4   8 -15        752.94        866.31       420.03 o
   5   8 -15       6893.67       7353.95       569.02 o
   6   8 -15       2649.37       2468.18       558.95 o
   7   8 -15       2619.98       2851.61       626.64 o
   8   8 -15       5363.39       4832.18      1095.21 o
  -8   9 -15       2177.51       1773.21       550.07 o
  -7   9 -15       4399.00       3920.88       589.02 o
  -6   9 -15        939.22        657.36       508.32 o
  -5   9 -15       2309.30       2301.91       456.33 o
  -4   9 -15       1256.18        939.20       460.73 o
  -3   9 -15       2427.01       1600.22       485.83 o
  -2   9 -15       3183.97       3361.58       493.90 o
  -1   9 -15       6619.53       5736.07       523.73 o
   0   9 -15       3036.74       2827.12       471.34 o
   1   9 -15       2208.42       2251.72       474.92 o
   2   9 -15       3912.09       3629.73       493.37 o
   3   9 -15       3112.23       4036.95       493.99 o
   4   9 -15       1434.11       1317.85       475.74 o
   5   9 -15       2426.67       2487.89       465.99 o
   6   9 -15       3880.94       3737.59       613.29 o
   7   9 -15       4055.28       3550.35       642.30 o
   8   9 -15       3536.70       3683.43       659.76 o
   9   9 -15       3487.24       4177.70       589.46 o
  -9  10 -15        120.54       -119.44       579.45 o
  -8  10 -15       3075.97       2487.49       545.46 o
  -7  10 -15       1100.20        883.84       514.62 o
  -6  10 -15        543.19        609.54       531.83 o
  -5  10 -15       2846.91       2847.57       550.39 o
  -4  10 -15       4621.08       4739.36       554.44 o
  -3  10 -15       2555.27       3162.74       500.38 o
  -2  10 -15       1422.90       1371.07       459.37 o
  -1  10 -15       2446.77       2440.63       489.03 o
   0  10 -15       2149.25       2688.79       534.05 o
   1  10 -15        358.65        367.25       430.48 o
   2  10 -15       4200.47       4062.70       509.38 o
   3  10 -15       3830.64       3585.06       523.11 o
   4  10 -15       3506.54       3811.13       517.99 o
   5  10 -15       3752.22       3233.52       621.69 o
   6  10 -15       4475.80       3791.17       642.23 o
   7  10 -15        428.65        378.29       607.65 o
   8  10 -15        847.22        685.60       593.44 o
   9  10 -15       1734.91       1543.42       591.29 o
  10  10 -15       2524.60       2017.45       581.50 o
  -9  11 -15        641.07        759.38       549.06 o
  -8  11 -15       2235.41       1942.92       563.79 o
  -7  11 -15       2452.03       2102.59       586.39 o
  -6  11 -15       5210.74       5476.79       641.80 o
  -5  11 -15       3722.46       4086.20       595.23 o
  -4  11 -15       4025.63       3313.42       637.04 o
  -3  11 -15       2262.54       2353.16       592.60 o
  -2  11 -15         82.30       -367.34       473.07 o
  -1  11 -15       2936.71       2972.45       600.29 o
   0  11 -15       4584.10       4161.02       598.13 o
   1  11 -15       2529.57       2226.20       520.51 o
   2  11 -15       6335.42       7159.05       587.10 o
   3  11 -15       5369.53       6157.15       587.41 o
   4  11 -15       1540.14       1819.60       576.53 o
   5  11 -15        559.83        607.42       575.14 o
   6  11 -15       2194.65       1782.82       632.71 o
   7  11 -15        460.25        630.40       621.95 o
   8  11 -15       2659.37       2864.60       721.65 o
   9  11 -15       3064.96       3639.48       631.66 o
  -8  12 -15       1902.73       2256.54       608.28 o
  -7  12 -15       2489.36       1766.71       568.38 o
  -6  12 -15       2336.10       2593.81       582.63 o
  -5  12 -15        791.64        922.45       621.56 o
  -4  12 -15       1721.67       2058.74       623.55 o
  -3  12 -15       3130.23       3304.31       632.89 o
  -2  12 -15       1275.57       1465.86       740.19 o
  -1  12 -15       1888.97       1772.50       618.23 o
   0  12 -15       4787.11       4926.56       621.72 o
   1  12 -15       3804.37       3994.50       585.75 o
   2  12 -15        500.32        358.63       490.40 o
   3  12 -15       2853.12       2416.11       623.35 o
   4  12 -15        895.03        892.24       605.99 o
   5  12 -15       1203.59       1405.75       601.94 o
   6  12 -15       2635.39       1936.37       598.41 o
   7  12 -15       2204.74       2483.23       645.28 o
   8  12 -15       1799.85       2275.62       656.56 o
  -6  13 -15       1334.73       1704.70       623.88 o
  -5  13 -15       1747.77       1881.12       608.95 o
  -4  13 -15       1546.53       2110.40       605.97 o
  -3  13 -15       5226.38       4746.08       684.95 o
  -2  13 -15       4382.13       3796.39       797.96 o
  -1  13 -15        129.62        106.07       712.31 o
   0  13 -15       1711.89       1549.42       719.71 o
   1  13 -15       2080.47       2104.51       578.77 o
   2  13 -15        815.45        527.10       567.42 o
   3  13 -15       2593.95       3128.60       648.79 o
   4  13 -15       2346.47       1733.32       621.11 o
   5  13 -15       1469.32       1423.35       615.29 o
   6  13 -15       1974.56       2626.86       698.13 o
  -3  14 -15       2610.70       1919.48       818.98 o
  -2  14 -15       1460.62       1006.36       727.08 o
  -1  14 -15        162.92       -116.73       765.97 o
   0  14 -15       2948.71       2343.44      1011.82 o
   1  14 -15       2425.53       2592.18       767.88 o
   2  14 -15       1719.79       1774.37       817.56 o
   3  14 -15       3931.49       3550.73       641.86 o
   0   1 -14       9876.23       9732.71       340.32 o
   1   1 -14        736.71        741.64       237.61 o
  -1   2 -14        210.86        252.11       234.15 o
   0   2 -14       5666.62       5557.65       296.19 o
   1   2 -14       3030.62       3039.00       263.46 o
   2   2 -14       8813.03       7954.55       343.92 o
  -2   3 -14      15956.05      16276.28       439.21 o
  -1   3 -14        283.91        206.24       247.93 o
   0   3 -14        608.99        508.63       243.19 o
   1   3 -14      22410.94      22203.47       471.95 o
   2   3 -14       2050.57       1811.62       267.99 o
   3   3 -14       1042.26       1116.52       290.53 o
  -3   4 -14       7525.55       7815.50       385.49 o
  -2   4 -14        815.68        689.06       245.25 o
  -1   4 -14      22120.55      21780.63       466.40 o
   0   4 -14       3458.76       3961.02       315.48 o
   1   4 -14       1636.20       1515.49       322.93 o
   2   4 -14       9049.50       8891.35       399.54 o
   3   4 -14       2393.76       1932.38       310.79 o
   4   4 -14       4740.75       4596.96       355.97 o
  -4   5 -14        383.49        390.83       288.67 o
  -3   5 -14       5323.38       5445.90       359.09 o
  -2   5 -14      12004.03      12747.83       444.03 o
  -1   5 -14       2021.68       2055.58       340.04 o
   0   5 -14        896.51        783.33       307.53 o
   1   5 -14        867.31        513.89       339.11 o
   2   5 -14      10514.57      10426.52       473.07 o
   3   5 -14        118.80         46.94       329.46 o
   4   5 -14       1999.19       2065.99       347.28 o
   5   5 -14      14182.81      13856.93       475.42 o
  -5   6 -14        155.54         85.51       306.86 o
  -4   6 -14      12863.50      13167.68       527.78 o
  -3   6 -14        201.58        173.78       344.32 o
  -2   6 -14       1281.14       1063.45       394.15 o
  -1   6 -14        843.42        883.67       338.60 o
   0   6 -14       7841.05       7858.81       442.35 o
   1   6 -14       6218.55       6493.14       438.92 o
   2   6 -14        260.53         57.16       323.72 o
   3   6 -14       7563.38       6824.82       489.54 o
   4   6 -14        702.80        533.18       383.38 o
   5   6 -14        970.07        755.24       401.83 o
   6   6 -14       3267.92       2524.47       459.16 o
  -6   7 -14       6977.57       6536.00       465.76 o
  -5   7 -14        699.27       1111.79       361.61 o
  -4   7 -14       8076.61       7108.78       517.88 o
  -3   7 -14        860.86        614.95       395.53 o
  -2   7 -14       1569.94       1657.19       408.07 o
  -1   7 -14      10334.82      10612.49       480.86 o
   0   7 -14       1431.96       1599.53       366.62 o
   1   7 -14       3824.04       3641.20       439.63 o
   2   7 -14       2646.35       2708.85       420.17 o
   3   7 -14       3117.94       2520.12       415.26 o
   4   7 -14        482.56        542.57       399.54 o
   5   7 -14         78.52        410.49       418.58 o
   6   7 -14      17854.69      18832.36       709.35 o
   7   7 -14        201.52        334.53       380.76 o
  -7   8 -14       5582.02       5418.58       554.20 o
  -6   8 -14       8707.67       8244.68       587.20 o
  -5   8 -14       1749.09       1718.88       388.09 o
  -4   8 -14        383.04        426.88       380.31 o
  -3   8 -14       9910.87       9428.91       579.48 o
  -2   8 -14        999.14       1218.01       407.68 o
  -1   8 -14        460.36        596.86       419.47 o
   0   8 -14       7649.13       7702.59       515.65 o
   1   8 -14       1378.86       1471.30       424.25 o
   2   8 -14       6737.23       6567.12       506.34 o
   3   8 -14         23.47         67.03       398.81 o
   4   8 -14       6962.05       6612.00       518.99 o
   5   8 -14       1921.25       2007.87       453.13 o
   6   8 -14        455.07        382.79       414.31 o
   7   8 -14       9914.12      10870.33       651.35 o
   8   8 -14        557.75        552.65       490.28 o
  -8   9 -14        681.04        369.54       497.11 o
  -7   9 -14       5822.28       5532.57       586.98 o
  -6   9 -14        112.59        -22.02       471.42 o
  -5   9 -14       6818.79       6675.60       492.66 o
  -4   9 -14       2964.25       3235.74       433.32 o
  -3   9 -14       1097.94       1458.63       391.97 o
  -2   9 -14       2915.17       3121.65       460.77 o
  -1   9 -14        845.45       1241.08       479.49 o
   0   9 -14       8337.99       8805.56       542.44 o
   1   9 -14        583.00        593.52       410.88 o
   2   9 -14       5050.28       5365.82       506.95 o
   3   9 -14       8192.33       7786.84       540.19 o
   4   9 -14        545.75        834.26       437.44 o
   5   9 -14       3849.70       3468.31       476.92 o
   6   9 -14       1708.17       1419.40       575.11 o
   7   9 -14       2846.85       2913.72       543.99 o
   8   9 -14         33.09       -215.26       489.44 o
   9   9 -14       1147.26       1043.07       528.88 o
  -9  10 -14       7518.81       7741.78       704.10 o
  -8  10 -14        986.78        889.62       509.49 o
  -7  10 -14       1315.71       1352.28       515.63 o
  -6  10 -14       7185.23       7809.73       637.34 o
  -5  10 -14        251.71         48.13       460.68 o
  -4  10 -14        488.68        478.95       416.91 o
  -3  10 -14        734.77        886.87       393.71 o
  -2  10 -14       8256.39       8299.58       650.17 o
  -1  10 -14       1360.72       1224.87       524.10 o
   0  10 -14        270.17        291.18       422.08 o
   1  10 -14      18176.01      17247.61       829.30 o
   2  10 -14        557.34        847.30       436.42 o
   3  10 -14        701.09        779.19       438.34 o
   4  10 -14       5383.52       5882.92       539.69 o
   5  10 -14       2638.77       2700.56       572.04 o
   6  10 -14       1770.42       2602.44       562.56 o
   7  10 -14        132.22       -206.92       493.21 o
   8  10 -14      10045.46      10116.86       696.06 o
   9  10 -14       3261.91       3683.98       615.74 o
  10  10 -14         12.59        -43.92       536.92 o
 -10  11 -14       2966.57       3234.46       643.07 o
  -9  11 -14         52.96        190.72       560.77 o
  -8  11 -14       2830.41       3432.65       568.55 o
  -7  11 -14       1400.69       1032.23       550.62 o
  -6  11 -14       1398.68       1163.30       514.43 o
  -5  11 -14        197.99        428.10       496.77 o
  -4  11 -14       2416.91       2318.41       517.20 o
  -3  11 -14       5696.69       5763.33       628.08 o
  -2  11 -14        121.56         36.33       525.11 o
  -1  11 -14       6868.97       7129.41       654.46 o
   0  11 -14       2934.14       2852.60       579.14 o
   1  11 -14        861.83       1019.26       428.83 o
   2  11 -14       2657.90       2695.07       489.62 o
   3  11 -14       1710.62       1597.29       415.12 o
   4  11 -14       7896.60       7810.38       505.61 o
   5  11 -14          6.25        -95.73       560.56 o
   6  11 -14       3132.47       3615.29       627.79 o
   7  11 -14       5437.25       5850.31       614.47 o
   8  11 -14        439.49        473.12       546.11 o
   9  11 -14       1273.51       1711.65       579.75 o
  10  11 -14        106.74        -10.13       576.80 o
  -9  12 -14       1530.89       1496.23       539.42 o
  -8  12 -14       1823.93       1363.70       570.88 o
  -7  12 -14        805.93        454.10       525.41 o
  -6  12 -14        216.61        -23.44       545.79 o
  -5  12 -14       8396.16       9555.97       706.82 o
  -4  12 -14        359.84        109.01       612.68 o
  -3  12 -14        671.02        177.38       649.50 o
  -2  12 -14       4424.51       4632.01       801.86 o
  -1  12 -14       2599.12       2988.94       591.02 o
   0  12 -14         44.77        -43.63       533.44 o
   1  12 -14        452.25        336.58       525.18 o
   2  12 -14      10484.47      10236.66       596.53 o
   3  12 -14       1366.99       1384.44       421.87 o
   4  12 -14       1241.49       1680.26       505.97 o
   5  12 -14       7353.71       7813.18       710.33 o
   6  12 -14         47.82        -77.12       572.80 o
   7  12 -14        440.24        148.25       528.06 o
   8  12 -14       1496.25       1607.76       551.06 o
   9  12 -14       4510.65       4342.68       638.88 o
  -8  13 -14         93.06       -167.99       567.15 o
  -7  13 -14       5440.67       6058.53       648.07 o
  -6  13 -14       3119.88       3286.62       577.34 o
  -5  13 -14        627.76        759.94       599.09 o
  -4  13 -14       4790.82       6070.01       843.40 o
  -3  13 -14         33.09       -339.46       687.96 o
  -2  13 -14       3507.65       3075.96       732.70 o
  -1  13 -14         93.85        490.85       633.24 o
   0  13 -14       4695.82       4965.30       616.52 o
   1  13 -14       4811.45       5602.34       571.64 o
   2  13 -14        297.85        363.32       413.83 o
   3  13 -14       4027.00       3801.98       565.41 o
   4  13 -14       1263.61        910.64       504.36 o
   5  13 -14       1639.47       1997.72       611.18 o
   6  13 -14        216.61        423.02       589.80 o
   7  13 -14        605.43        750.93       656.55 o
   8  13 -14       2945.66       3179.89       603.57 o
  -6  14 -14        327.19        210.20       644.96 o
  -5  14 -14        751.32         19.15       672.60 o
  -4  14 -14       5603.48       6230.56       967.43 o
  -3  14 -14        557.73        655.23       729.21 o
  -2  14 -14       1254.15       1081.04       754.14 o
  -1  14 -14       8489.42       9295.66       932.68 o
   0  14 -14          6.82       -264.61       575.07 o
   1  14 -14        161.10        113.14       576.15 o
   2  14 -14       2562.76       2799.70       592.43 o
   3  14 -14       1251.90       1104.43       504.15 o
   4  14 -14        399.52        709.19       524.37 o
   5  14 -14        139.35        128.25       583.23 o
   6  14 -14       6944.57       7725.75       807.39 o
  -3  15 -14       6876.03       7806.46      1343.00 o
  -2  15 -14       1467.58       1524.28       792.79 o
  -1  15 -14        525.16         32.63       682.63 o
   0  15 -14       1763.78       1313.27       580.83 o
   1  15 -14        361.67        146.30       682.81 o
   2  15 -14       3171.43       3144.27       852.92 o
   3  15 -14         36.40        165.81       575.09 o
   0   1 -13       8691.68       8449.94       313.66 o
   1   1 -13       8660.15       8575.86       311.40 o
  -1   2 -13      18099.35      17743.46       388.70 o
   0   2 -13      10102.33       9732.66       319.32 o
   1   2 -13       2106.15       2112.33       239.42 o
   2   2 -13       6054.08       5806.02       299.29 o
  -2   3 -13      10347.63      10077.82       342.99 o
  -1   3 -13       4316.96       4268.73       279.00 o
   0   3 -13       4267.67       3969.05       262.35 o
   1   3 -13       1266.75       1235.33       241.20 o
   2   3 -13       1105.42       1173.24       238.23 o
   3   3 -13       9984.31      10358.40       348.05 o
  -3   4 -13       7357.46       7197.44       315.69 o
  -2   4 -13       1011.15        867.53       232.84 o
  -1   4 -13       4980.23       4874.29       283.50 o
   0   4 -13       4908.76       4694.55       312.58 o
   1   4 -13       6787.32       6425.52       327.85 o
   2   4 -13       4785.15       4770.88       329.89 o
   3   4 -13       5112.72       5091.75       343.54 o
   4   4 -13       9274.98       9040.81       386.66 o
  -4   5 -13       3929.98       3698.53       317.21 o
  -3   5 -13       5384.17       5278.24       334.17 o
  -2   5 -13       4383.59       4121.40       288.92 o
  -1   5 -13       6243.49       6523.64       326.67 o
   0   5 -13      11306.61      10652.93       440.78 o
   1   5 -13       3380.95       3251.00       342.62 o
   2   5 -13        962.22        833.89       304.65 o
   3   5 -13       6143.38       5645.01       443.43 o
   4   5 -13       4717.74       4481.41       428.41 o
   5   5 -13       1929.04       1632.61       346.15 o
  -5   6 -13       6643.43       6497.17       392.91 o
  -4   6 -13       2057.79       1889.64       341.78 o
  -3   6 -13       5918.28       5480.43       337.01 o
  -2   6 -13      10347.74      10345.20       440.03 o
  -1   6 -13       6118.36       5745.60       385.50 o
   0   6 -13       3953.33       3494.23       355.57 o
   1   6 -13       2799.67       2607.93       393.44 o
   2   6 -13        857.30        969.63       367.58 o
   3   6 -13       2528.96       2517.94       399.31 o
   4   6 -13      11801.97      12141.44       552.03 o
   5   6 -13       8217.77       7973.96       519.91 o
   6   6 -13       4748.60       4479.88       409.51 o
  -6   7 -13      10144.20      10215.63       493.73 o
  -5   7 -13       6973.70       7311.88       405.01 o
  -4   7 -13       2996.61       2695.26       376.47 o
  -3   7 -13       3774.32       3828.48       385.42 o
  -2   7 -13       4105.86       4126.45       354.81 o
  -1   7 -13       1876.82       1539.50       320.51 o
   0   7 -13        741.10        776.42       362.25 o
   1   7 -13       3170.75       3120.20       420.66 o
   2   7 -13       7194.56       6995.79       478.30 o
   3   7 -13       6594.53       6998.83       491.65 o
   4   7 -13      11621.99      11010.26       559.76 o
   5   7 -13       7367.91       8094.99       525.81 o
   6   7 -13       1374.70       1547.09       360.27 o
   7   7 -13       1734.64       2131.44       383.47 o
  -7   8 -13       7441.38       8010.97       597.48 o
  -6   8 -13       4388.69       4967.18       512.52 o
  -5   8 -13       4882.26       5172.87       442.32 o
  -4   8 -13       2717.02       2659.74       384.82 o
  -3   8 -13        336.85        254.25       351.10 o
  -2   8 -13       6378.43       6677.45       475.26 o
  -1   8 -13       3293.82       3396.11       356.94 o
   0   8 -13       3568.10       3086.79       414.16 o
   1   8 -13      11230.81      11262.06       559.34 o
   2   8 -13       6219.81       6062.91       478.54 o
   3   8 -13       2927.59       2711.01       417.75 o
   4   8 -13       2119.57       1794.49       340.67 o
   5   8 -13       6045.64       5684.31       488.64 o
   6   8 -13       3104.71       3171.01       413.41 o
   7   8 -13       1148.01        984.02       451.94 o
   8   8 -13       5604.89       5453.51       535.41 o
  -8   9 -13       6004.05       6460.69       587.67 o
  -7   9 -13       1191.42        949.50       484.91 o
  -6   9 -13        611.02        289.92       442.45 o
  -5   9 -13       3673.18       3016.54       411.23 o
  -4   9 -13       4431.64       4164.57       435.43 o
  -3   9 -13        983.47        789.03       397.68 o
  -2   9 -13       6367.30       6223.05       484.07 o
  -1   9 -13       8381.96       7974.42       517.97 o
   0   9 -13       4553.49       4917.94       460.35 o
   1   9 -13       1430.45       1095.76       407.32 o
   2   9 -13       6303.70       5992.61       432.10 o
   3   9 -13       1034.35       1022.77       335.88 o
   4   9 -13       2950.93       2829.81       385.92 o
   5   9 -13       4065.71       3559.30       458.22 o
   6   9 -13       4341.90       4687.37       522.62 o
   7   9 -13       2164.07       1921.39       508.29 o
   8   9 -13       4908.69       5271.82       587.56 o
   9   9 -13       3154.02       2919.82       574.04 o
  -9  10 -13        275.58        309.78       496.68 o
  -8  10 -13       1577.00       1799.03       535.14 o
  -7  10 -13       1839.40       1861.41       511.87 o
  -6  10 -13       1194.93       1257.93       479.02 o
  -5  10 -13       3808.48       3519.73       495.03 o
  -4  10 -13       6234.04       6208.44       475.52 o
  -3  10 -13       5207.87       5211.27       500.75 o
  -2  10 -13       2268.89       2817.66       447.94 o
  -1  10 -13       7413.31       6905.91       600.56 o
   0  10 -13       1560.26       1411.71       418.00 o
   1  10 -13         16.24        -49.95       356.38 o
   2  10 -13       3928.19       3986.74       420.50 o
   3  10 -13      10091.00       9552.36       508.89 o
   4  10 -13       3186.68       3356.21       407.33 o
   5  10 -13        810.25        523.76       502.35 o
   6  10 -13       4875.23       5271.82       565.99 o
   7  10 -13       1595.80       1497.39       488.59 o
   8  10 -13        135.54        226.19       493.45 o
   9  10 -13       4833.89       4979.80       587.07 o
  10  10 -13       3419.34       2608.15       584.99 o
 -10  11 -13       2763.40       3122.11       574.91 o
  -9  11 -13       1071.57        987.14       559.60 o
  -8  11 -13       1792.55       2058.90       546.55 o
  -7  11 -13       2924.78       3146.24       545.40 o
  -6  11 -13       1996.14       1238.61       490.31 o
  -5  11 -13       3998.71       3901.57       542.11 o
  -4  11 -13       5802.40       6399.05       658.33 o
  -3  11 -13       2149.56       1835.47       490.17 o
  -2  11 -13        640.29        337.55       495.30 o
  -1  11 -13       3641.13       3725.83       533.02 o
   0  11 -13       5692.71       5265.54       447.07 o
   1  11 -13       3692.58       3920.97       425.70 o
   2  11 -13       7499.58       7588.07       489.65 o
   3  11 -13       5210.01       5601.97       454.15 o
   4  11 -13        773.76        499.29       382.51 o
   5  11 -13        142.12       -111.84       458.98 o
   6  11 -13        531.89         17.53       482.47 o
   7  11 -13       1666.19       1743.35       497.89 o
   8  11 -13       1547.69       1390.62       534.46 o
   9  11 -13       4192.42       4027.91       588.15 o
  10  11 -13       7113.50       7223.46       678.76 o
  11  11 -13       1156.81       1405.08       563.05 o
 -10  12 -13       4339.53       4148.99       642.67 o
  -9  12 -13       2603.58       2511.33       594.91 o
  -8  12 -13       1201.95        741.11       547.50 o
  -7  12 -13       2488.50       2282.57       540.36 o
  -6  12 -13       2376.26       2330.91       545.53 o
  -5  12 -13        546.85        264.21       501.55 o
  -4  12 -13       1944.63       1537.53       598.47 o
  -3  12 -13       5712.60       5319.76       798.54 o
  -2  12 -13       3857.23       4304.79       740.67 o
  -1  12 -13       4447.52       4406.96       585.42 o
   0  12 -13       9005.30       8820.00       573.27 o
   1  12 -13       3998.19       3638.02       435.48 o
   2  12 -13       1126.42        961.78       390.58 o
   3  12 -13       1255.49       1208.86       396.05 o
   4  12 -13       2491.81       2986.92       507.11 o
   5  12 -13       1998.01       2290.79       487.04 o
   6  12 -13       2415.71       2159.60       531.35 o
   7  12 -13       1963.19       1517.78       525.96 o
   8  12 -13       3277.74       3309.15       599.63 o
   9  12 -13       3010.75       3595.60       636.04 o
  10  12 -13       2410.40       2211.07       569.07 o
  -9  13 -13       2411.22       2094.76       608.75 o
  -8  13 -13        166.85          0.95       567.02 o
  -7  13 -13        809.84        506.95       525.06 o
  -6  13 -13       2411.43       2575.98       578.99 o
  -5  13 -13       2058.64       1943.24       645.26 o
  -4  13 -13       2615.43       2014.40       930.93 o
  -3  13 -13       5373.92       4621.85       781.99 o
  -2  13 -13       4906.11       4582.09       784.63 o
  -1  13 -13       1496.18       1882.66       547.30 o
   0  13 -13       2711.03       3204.89       494.31 o
   1  13 -13       2211.69       1703.89       413.32 o
   2  13 -13        142.99       -136.25       404.22 o
   3  13 -13       4045.53       4479.55       532.73 o
   4  13 -13       5086.30       4080.77       539.45 o
   5  13 -13       1283.59       1653.41       512.09 o
   6  13 -13       2667.90       2376.40       544.09 o
   7  13 -13       3014.78       3654.29       601.93 o
   8  13 -13       1176.11       1318.48       550.38 o
   9  13 -13         35.19         93.25       561.82 o
  -8  14 -13        819.99        536.30       595.50 o
  -7  14 -13       1389.38       1259.85       564.56 o
  -6  14 -13       3620.07       3728.86       637.54 o
  -5  14 -13       3839.31       3875.93       890.96 o
  -4  14 -13       2674.32       2185.44       803.60 o
  -3  14 -13       1259.79       1256.39       742.62 o
  -2  14 -13       1490.89       1807.95       748.56 o
  -1  14 -13        771.57        537.07       519.83 o
   0  14 -13        637.11        478.58       539.41 o
   1  14 -13       3666.90       3419.31       642.25 o
   2  14 -13       3107.62       3268.43       539.76 o
   3  14 -13       2085.26       2005.73       496.91 o
   4  14 -13       4479.77       4085.08       566.85 o
   5  14 -13       3343.68       3603.86       567.82 o
   6  14 -13        593.14        630.32       575.79 o
   7  14 -13       1370.62       1367.04       543.48 o
   8  14 -13       1975.93       2007.79       585.28 o
  -6  15 -13       2342.30       1891.68       831.24 o
  -5  15 -13       2401.87       2643.18       862.87 o
  -4  15 -13        352.68        272.96       797.04 o
  -3  15 -13       1339.31        746.44       795.81 o
  -2  15 -13       1421.84       1735.83       611.02 o
  -1  15 -13       1396.20       1539.47       575.88 o
   0  15 -13       2066.71       1490.13       570.56 o
   1  15 -13       2265.56       1677.08       785.32 o
   2  15 -13       1931.77       1753.87       575.63 o
   3  15 -13        459.49        418.64       593.05 o
   4  15 -13       2255.96       2123.94       552.05 o
   5  15 -13       3234.55       3494.12       576.86 o
   6  15 -13       2059.01       2120.01       649.90 o
  -2  16 -13       2506.47       2846.37       625.17 o
  -1  16 -13       2331.21       1970.81       624.55 o
   0  16 -13        466.48        235.23       750.25 o
   1  16 -13       1813.65       2076.36       763.71 o
   2  16 -13       1195.21       1165.81       727.32 o
   0   0 -12      19346.97      18447.21       814.21 o
   0   1 -12       2576.51       2676.89       236.37 o
   1   1 -12      12753.48      13184.14       333.66 o
  -1   2 -12       1597.92       1482.09       219.84 o
   0   2 -12       8969.09       8593.08       296.41 o
   1   2 -12      14218.83      13545.45       336.03 o
   2   2 -12       1709.61       1698.67       233.81 o
  -2   3 -12       1469.94       1365.90       228.87 o
  -1   3 -12      11013.34      10231.33       329.59 o
   0   3 -12      16207.87      15803.34       352.79 o
   1   3 -12       1178.98       1039.15       212.87 o
   2   3 -12      21064.48      21102.51       419.79 o
   3   3 -12       1858.47       1837.81       232.67 o
  -3   4 -12       2522.47       2694.05       245.07 o
  -2   4 -12      23007.66      22971.92       436.40 o
  -1   4 -12        156.03        127.71       210.41 o
   0   4 -12       4509.50       4658.75       271.04 o
   1   4 -12       7423.41       7413.00       317.32 o
   2   4 -12       8309.49       7824.48       301.62 o
   3   4 -12       1209.26       1114.43       239.10 o
   4   4 -12        192.17          7.84       293.63 o
  -4   5 -12      14112.48      13296.32       432.26 o
  -3   5 -12       4155.13       4385.52       271.12 o
  -2   5 -12        469.03        677.54       214.58 o
  -1   5 -12      10866.69      10654.63       357.70 o
   0   5 -12       2287.14       2447.25       262.44 o
   1   5 -12       3553.04       3170.32       377.60 o
   2   5 -12        141.56         20.80       319.14 o
   3   5 -12      18012.47      18454.87       583.93 o
   4   5 -12       7503.06       7698.04       408.42 o
   5   5 -12        327.63        222.11       274.31 o
  -5   6 -12      20076.23      19257.00       503.11 o
  -4   6 -12        864.94        845.15       288.68 o
  -3   6 -12       7255.68       7209.03       289.61 o
  -2   6 -12        204.39        146.25       220.79 o
  -1   6 -12       7573.87       8184.69       447.71 o
   0   6 -12         58.21         55.55       316.59 o
   1   6 -12       5231.51       4609.01       396.88 o
   2   6 -12      20748.84      20145.18       611.67 o
   3   6 -12          3.29        176.85       338.43 o
   4   6 -12       3149.70       3121.41       400.62 o
   5   6 -12      11328.35      11123.01       475.84 o
   6   6 -12       5508.85       5500.79       407.65 o
  -6   7 -12         27.86         44.24       324.81 o
  -5   7 -12        539.52        521.49       292.57 o
  -4   7 -12       4219.38       4126.71       384.71 o
  -3   7 -12       8405.62       8988.18       440.30 o
  -2   7 -12        183.46         90.53       278.57 o
  -1   7 -12        479.08        261.59       287.74 o
   0   7 -12      19781.29      18234.98       598.88 o
   1   7 -12       3406.96       3777.82       406.07 o
   2   7 -12       1158.90       1068.53       345.97 o
   3   7 -12       2120.80       2046.49       323.91 o
   4   7 -12       1844.57       1790.76       315.20 o
   5   7 -12       4361.38       4232.35       321.98 o
   6   7 -12        703.74        647.14       326.62 o
   7   7 -12      18672.31      19079.93       585.79 o
  -7   8 -12       1715.65       1371.28       451.14 o
  -6   8 -12        581.69        484.88       402.56 o
  -5   8 -12       4630.21       4443.10       401.40 o
  -4   8 -12      10550.94      10308.78       485.20 o
  -3   8 -12        311.19        291.32       359.89 o
  -2   8 -12       6722.05       7004.35       395.22 o
  -1   8 -12       8264.96       8470.85       404.16 o
   0   8 -12       1927.93       1865.19       316.03 o
   1   8 -12         56.25        -43.35       304.21 o
   2   8 -12       1325.86       1393.33       328.38 o
   3   8 -12      15441.05      15802.80       519.76 o
   4   8 -12         78.02        -57.21       292.62 o
   5   8 -12       2760.83       2913.67       323.50 o
   6   8 -12      17420.34      17399.11       573.68 o
   7   8 -12        291.59        -54.61       438.19 o
   8   8 -12       2229.96       2626.27       477.24 o
  -8   9 -12         76.25         86.97       453.14 o
  -7   9 -12        649.91        751.91       442.92 o
  -6   9 -12      13351.03      13091.11       547.38 o
  -5   9 -12       1520.88       1461.35       367.96 o
  -4   9 -12        333.78        189.56       388.11 o
  -3   9 -12      10028.98       9474.26       595.87 o
  -2   9 -12        389.76        222.07       377.14 o
  -1   9 -12        858.72        976.54       306.78 o
   0   9 -12        690.99        288.02       313.81 o
   1   9 -12      23047.20      23081.97       615.00 o
   2   9 -12       5493.63       4997.47       405.61 o
   3   9 -12         12.70        118.06       323.56 o
   4   9 -12      10977.97      11179.70       449.80 o
   5   9 -12       1519.22       1629.92       321.25 o
   6   9 -12        114.74        136.25       447.05 o
   7   9 -12       1280.74       1341.52       447.93 o
   8   9 -12       5638.00       5470.09       561.55 o
   9   9 -12       2729.99       2415.27       495.59 o
  -9  10 -12        302.29        283.52       480.84 o
  -8  10 -12       6849.44       7085.83       599.66 o
  -7  10 -12       3701.32       4288.79       536.09 o
  -6  10 -12        169.89       -221.93       436.92 o
  -5  10 -12       2856.71       3009.66       490.29 o
  -4  10 -12         20.25        -87.66       411.90 o
  -3  10 -12       9431.08       9084.52       532.45 o
  -2  10 -12        512.36        464.75       377.39 o
  -1  10 -12       4053.16       4452.60       390.68 o
   0  10 -12      18240.91      17998.46       578.50 o
   1  10 -12        142.47       -184.77       335.21 o
   2  10 -12       6776.72       7182.56       443.26 o
   3  10 -12       1751.28       1517.37       366.05 o
   4  10 -12       2871.44       2549.96       372.41 o
   5  10 -12        694.59        497.40       324.34 o
   6  10 -12       1047.49        876.16       449.33 o
   7  10 -12       6965.18       6773.83       582.70 o
   8  10 -12        150.30        141.27       485.13 o
   9  10 -12       3755.81       3873.85       567.74 o
  10  10 -12       6162.88       6585.96       611.90 o
 -10  11 -12       1733.59       1441.41       558.69 o
  -9  11 -12       8000.69       8569.60       668.50 o
  -8  11 -12        190.22        157.27       489.96 o
  -7  11 -12        568.47        349.43       473.88 o
  -6  11 -12       1793.34       1334.16       480.17 o
  -5  11 -12       6146.93       5631.27       528.80 o
  -4  11 -12       4292.21       4207.78       598.94 o
  -3  11 -12        757.45        893.93       418.65 o
  -2  11 -12      15797.12      16286.71       573.58 o
  -1  11 -12        676.40        516.05       345.89 o
   0  11 -12        839.04       1127.67       359.43 o
   1  11 -12       8225.98       8044.15       467.85 o
   2  11 -12       3221.99       3453.38       405.32 o
   3  11 -12        408.71        318.74       349.69 o
   4  11 -12       1471.33       1306.52       365.44 o
   5  11 -12      10504.64      10592.27       559.59 o
   6  11 -12       1187.86       1166.39       404.88 o
   7  11 -12        585.15        787.48       490.18 o
   8  11 -12       7819.07       7489.59       631.47 o
   9  11 -12        460.22        232.71       510.77 o
  10  11 -12       1969.21       1988.60       543.45 o
  11  11 -12        676.62        575.61       530.66 o
 -11  12 -12       4950.05       4821.17       664.77 o
 -10  12 -12        338.86        255.58       550.68 o
  -9  12 -12        699.18        663.06       538.03 o
  -8  12 -12       2871.54       2645.12       568.77 o
  -7  12 -12        919.40       1170.83       520.08 o
  -6  12 -12       6117.33       5705.85       576.08 o
  -5  12 -12         48.40       -247.25       541.78 o
  -4  12 -12       5695.12       5165.33       645.40 o
  -3  12 -12       4673.48       4727.60       629.85 o
  -2  12 -12        226.43        347.60       485.68 o
  -1  12 -12       3446.62       3879.30       477.57 o
   0  12 -12         72.16        174.90       368.21 o
   1  12 -12       3422.85       3766.93       421.01 o
   2  12 -12        160.35         56.83       386.90 o
   3  12 -12       8306.84       8547.87       505.30 o
   4  12 -12       4265.76       4062.62       490.12 o
   5  12 -12        190.17         26.06       406.95 o
   6  12 -12       2532.82       2730.89       461.21 o
   7  12 -12        513.04        278.54       492.73 o
   8  12 -12       5852.11       6421.02       674.43 o
   9  12 -12        489.12        640.00       551.13 o
  10  12 -12       2136.40       1863.61       558.92 o
  11  12 -12       8070.27       8505.34       703.65 o
 -10  13 -12         30.99        295.97       538.01 o
  -9  13 -12         37.21       -125.87       520.03 o
  -8  13 -12      10675.68      11063.35       923.88 o
  -7  13 -12        203.06        155.95       516.74 o
  -6  13 -12        385.78        371.82       514.97 o
  -5  13 -12       7124.50       7995.10       781.03 o
  -4  13 -12        598.44        661.56       583.93 o
  -3  13 -12         82.27        -34.76       518.02 o
  -2  13 -12        108.22        216.07       518.44 o
  -1  13 -12       7598.25       6384.59       640.24 o
   0  13 -12        835.43        905.79       386.11 o
   1  13 -12        425.36        311.55       374.22 o
   2  13 -12       6328.28       7173.92       486.51 o
   3  13 -12         39.96         48.43       423.85 o
   4  13 -12        139.85        -29.89       444.56 o
   5  13 -12        788.71        758.23       411.75 o
   6  13 -12       5913.75       6671.74       542.52 o
   7  13 -12       1040.96       1075.03       490.35 o
   8  13 -12         38.87         30.47       525.33 o
   9  13 -12       9899.77      10725.68       763.11 o
  10  13 -12        672.58        541.88       534.92 o
  -9  14 -12       3738.17       3275.70       650.25 o
  -8  14 -12        211.49        355.58       557.06 o
  -7  14 -12       4746.68       4073.94       603.71 o
  -6  14 -12        398.72        384.43       598.16 o
  -5  14 -12       1219.18       1145.52       613.62 o
  -4  14 -12       1050.20       1061.25       687.83 o
  -3  14 -12       6037.57       6203.90       673.87 o
  -2  14 -12       6490.46       5790.53       633.23 o
  -1  14 -12        419.77        266.75       505.59 o
   0  14 -12       4994.71       4434.66       612.22 o
   1  14 -12       1536.47       1523.39       474.92 o
   2  14 -12       1046.90       1204.10       483.32 o
   3  14 -12       1709.64       1743.40       495.79 o
   4  14 -12       1839.08       1532.75       479.30 o
   5  14 -12       9101.81       9810.15       598.03 o
   6  14 -12        259.17        394.11       457.03 o
   7  14 -12       4285.31       4013.23       606.03 o
   8  14 -12       2686.83       2514.21       555.35 o
   9  14 -12        278.98        323.98       550.08 o
  -7  15 -12       5033.72       4569.08       675.15 o
  -6  15 -12        247.77        344.47       662.63 o
  -5  15 -12       1138.14       1254.48       755.68 o
  -4  15 -12       8062.44       8293.56       927.57 o
  -3  15 -12        207.65         61.77       580.22 o
  -2  15 -12       2143.80       2005.74       592.75 o
  -1  15 -12       2780.76       2571.58       604.83 o
   0  15 -12       1427.75       1110.39       552.16 o
   1  15 -12         37.37        137.87       551.66 o
   2  15 -12        807.14        571.95       556.25 o
   3  15 -12       9086.02      10199.50       800.46 o
   4  15 -12       1163.73       1120.48       493.59 o
   5  15 -12       1103.52       1315.62       486.16 o
   6  15 -12       6171.38       7177.23       588.34 o
   7  15 -12        244.67        451.41       552.90 o
  -5  16 -12       1183.09       1759.86       790.26 o
  -4  16 -12        160.77        -46.11       750.98 o
  -3  16 -12       3422.65       3666.16       645.13 o
  -2  16 -12        750.56        209.94       586.87 o
  -1  16 -12       1417.09       1262.82       630.82 o
   0  16 -12        125.72        435.73       583.64 o
   1  16 -12       4306.37       3997.71       795.23 o
   2  16 -12       4277.86       3867.61       705.99 o
   3  16 -12        111.01         65.04       557.71 o
   4  16 -12       6239.11       5881.20       719.75 o
   5  16 -12         19.82       -168.61       523.04 o
   0   1 -11      18013.55      18221.03       352.12 o
   1   1 -11      10867.97      10365.72       291.39 o
  -1   2 -11      10912.00      10323.04       290.57 o
   0   2 -11       8659.89       8996.08       280.79 o
   1   2 -11      10152.65       9821.70       285.03 o
   2   2 -11      15605.57      15034.89       349.16 o
  -2   3 -11       8188.66       7676.96       283.81 o
  -1   3 -11      18811.93      17979.59       373.58 o
   0   3 -11       6349.42       6056.32       251.81 o
   1   3 -11       1599.05       1499.75       207.63 o
   2   3 -11       3944.62       3709.12       235.95 o
   3   3 -11       8627.50       8535.33       319.75 o
  -3   4 -11      11677.87      11264.43       352.48 o
  -2   4 -11        369.84        387.36       196.21 o
  -1   4 -11       3948.03       3462.74       238.89 o
   0   4 -11       7894.53       7613.87       285.09 o
   1   4 -11       9232.79       8921.68       341.44 o
   2   4 -11       3065.20       2990.41       249.53 o
   3   4 -11       8736.65       7978.30       311.86 o
   4   4 -11      10732.12      10686.40       321.92 o
  -4   5 -11       2591.25       2303.26       286.79 o
  -3   5 -11       7630.25       7578.90       298.91 o
  -2   5 -11       4371.05       4033.32       232.94 o
  -1   5 -11       4360.47       4114.82       258.84 o
   0   5 -11       4234.08       4096.74       286.56 o
   1   5 -11       8067.00       7892.25       357.35 o
   2   5 -11       4028.66       4217.75       281.82 o
   3   5 -11       5608.67       4810.48       380.28 o
   4   5 -11       7876.70       7605.65       353.10 o
   5   5 -11       1119.45       1226.67       231.33 o
  -5   6 -11       4592.25       3938.79       316.23 o
  -4   6 -11       3140.35       3188.21       299.01 o
  -3   6 -11       8065.32       8378.98       352.61 o
  -2   6 -11       9831.31      10013.64       334.01 o
  -1   6 -11       4090.78       4202.25       227.42 o
   0   6 -11       3513.24       3144.64       295.17 o
   1   6 -11       5761.02       5798.90       399.03 o
   2   6 -11        689.03        334.49       277.77 o
   3   6 -11       2536.62       2601.06       298.75 o
   4   6 -11       9766.65       8948.15       360.96 o
   5   6 -11      12203.14      12431.96       400.36 o
   6   6 -11       9603.02       9507.93       372.92 o
  -6   7 -11      13947.78      13531.73       631.48 o
  -5   7 -11      12578.49      11843.87       417.81 o
  -4   7 -11       5601.31       6021.41       353.59 o
  -3   7 -11       4368.11       4462.71       328.50 o
  -2   7 -11       8142.02       7321.91       321.46 o
  -1   7 -11       3638.23       3535.24       268.73 o
   0   7 -11       1572.91       1269.85       271.76 o
   1   7 -11       6691.12       6522.13       317.98 o
   2   7 -11      15234.04      14372.11       465.25 o
   3   7 -11      10971.15      11028.08       429.09 o
   4   7 -11      19626.39      19182.83       481.13 o
   5   7 -11      11046.72      10928.01       406.12 o
   6   7 -11       1675.29       1552.46       275.81 o
   7   7 -11       3479.17       3559.51       360.30 o
  -7   8 -11       4544.78       4509.85       498.06 o
  -6   8 -11       6623.52       6081.52       359.98 o
  -5   8 -11       7604.18       7976.13       444.17 o
  -4   8 -11       2946.54       3191.90       338.38 o
  -3   8 -11        333.52        229.45       283.23 o
  -2   8 -11       3906.59       3867.78       292.52 o
  -1   8 -11       9645.70       9515.29       330.63 o
   0   8 -11       4417.58       4305.58       305.17 o
   1   8 -11      15457.31      15294.20       420.37 o
   2   8 -11      11661.81      11148.38       453.49 o
   3   8 -11       3295.39       3761.39       352.84 o
   4   8 -11       4328.12       4301.13       333.89 o
   5   8 -11       1895.39       1885.84       295.69 o
   6   8 -11       1950.37       1981.89       296.03 o
   7   8 -11        692.77        462.43       419.25 o
   8   8 -11       6865.95       7201.00       543.35 o
  -8   9 -11       6987.90       6034.46       543.12 o
  -7   9 -11       3899.82       4068.14       503.31 o
  -6   9 -11         83.72        199.16       348.50 o
  -5   9 -11       1757.47       1750.27       397.74 o
  -4   9 -11       5910.92       6223.68       395.41 o
  -3   9 -11       2563.85       2795.31       332.56 o
  -2   9 -11      10839.82      10858.83       394.06 o
  -1   9 -11      12388.01      11973.46       372.25 o
   0   9 -11       4172.85       3946.34       318.93 o
   1   9 -11       4446.95       4307.79       370.79 o
   2   9 -11       2411.54       2227.96       342.52 o
   3   9 -11       1803.20       1810.29       312.07 o
   4   9 -11        717.36        818.04       287.81 o
   5   9 -11       6450.43       6440.02       372.08 o
   6   9 -11       7594.20       7605.94       454.31 o
   7   9 -11       2464.53       1737.76       443.49 o
   8   9 -11       1796.32       1698.38       468.47 o
   9   9 -11       3166.58       3085.61       510.22 o
  -9  10 -11       1823.66       1670.47       518.06 o
  -8  10 -11        480.74        339.07       470.07 o
  -7  10 -11       4425.91       4559.02       520.80 o
  -6  10 -11       1434.47       1755.36       455.44 o
  -5  10 -11       8191.45       8333.27       531.12 o
  -4  10 -11       6017.15       4996.97       389.19 o
  -3  10 -11       5075.14       5351.55       398.22 o
  -2  10 -11       4759.51       4734.98       309.11 o
  -1  10 -11       7341.69       6804.21       328.80 o
   0  10 -11       3874.49       3666.42       367.30 o
   1  10 -11        473.03        390.59       324.78 o
   2  10 -11       6063.98       6401.51       417.14 o
   3  10 -11      11815.94      11660.90       489.05 o
   4  10 -11       3951.55       3953.33       357.64 o
   5  10 -11       3174.32       3330.42       345.46 o
   6  10 -11       2515.34       2310.64       382.78 o
   7  10 -11       2728.32       2235.33       472.48 o
   8  10 -11         67.94        143.63       461.20 o
   9  10 -11       6302.74       6295.02       595.98 o
  10  10 -11       3476.20       3159.94       555.12 o
 -10  11 -11       4064.23       4301.10       605.90 o
  -9  11 -11       2773.49       2972.24       536.29 o
  -8  11 -11       1322.02       1425.85       492.49 o
  -7  11 -11       4037.97       4059.78       533.28 o
  -6  11 -11       2789.03       3097.77       470.03 o
  -5  11 -11       3871.04       4092.54       473.91 o
  -4  11 -11       4765.63       5630.10       501.26 o
  -3  11 -11       1396.48       1578.86       317.13 o
  -2  11 -11        226.25        168.76       292.28 o
  -1  11 -11       5894.07       5742.46       338.36 o
   0  11 -11       5657.90       4885.46       410.20 o
   1  11 -11       5307.35       4755.26       411.40 o
   2  11 -11       5444.83       5359.42       426.41 o
   3  11 -11       3764.79       3583.09       391.78 o
   4  11 -11       2379.69       2259.49       341.01 o
   5  11 -11          8.07       -190.13       378.09 o
   6  11 -11        474.33        534.54       370.96 o
   7  11 -11       2906.32       2626.13       428.70 o
   8  11 -11       1164.50        948.64       492.08 o
   9  11 -11       8027.96       8814.06       647.55 o
  10  11 -11       7937.45       7636.33       741.45 o
  11  11 -11       1096.60       1147.77       536.55 o
 -11  12 -11       1504.02       1096.69       573.25 o
 -10  12 -11       4888.46       4699.86       629.07 o
  -9  12 -11       3720.47       3645.88       582.86 o
  -8  12 -11       2365.61       1792.74       547.16 o
  -7  12 -11       4210.97       4343.59       572.63 o
  -6  12 -11       2097.24       1953.67       474.47 o
  -5  12 -11         79.76        130.05       448.54 o
  -4  12 -11       3329.65       3032.03       469.09 o
  -3  12 -11       5117.56       4763.51       441.88 o
  -2  12 -11       5538.74       5568.62       440.86 o
  -1  12 -11       4732.17       5464.28       378.58 o
   0  12 -11       6977.40       6898.18       460.31 o
   1  12 -11       5203.93       5406.05       442.40 o
   2  12 -11       2670.20       3020.51       394.08 o
   3  12 -11       2429.95       2276.12       377.01 o
   4  12 -11       3421.41       3504.94       433.25 o
   5  12 -11       1258.49       1248.66       420.92 o
   6  12 -11       4263.56       4322.80       547.45 o
   7  12 -11       6952.52       7704.08       534.87 o
   8  12 -11       3168.76       2985.10       535.88 o
   9  12 -11       3010.42       2662.25       580.92 o
  10  12 -11       4391.55       4465.23       622.72 o
  11  12 -11       1191.91        926.78       508.91 o
  12  12 -11        182.03          0.78       580.56 o
 -11  13 -11       2304.54       2031.03       595.47 o
 -10  13 -11       4380.95       4671.45       639.48 o
  -9  13 -11       3283.55       3112.02       589.12 o
  -8  13 -11        359.12        285.72       522.02 o
  -7  13 -11       2328.72       2194.50       549.68 o
  -6  13 -11       3577.97       3385.87       529.82 o
  -5  13 -11       1969.23       1757.57       487.09 o
  -4  13 -11       5961.65       6035.37       487.38 o
  -3  13 -11       7409.61       7688.05       573.15 o
  -2  13 -11       4059.50       3657.01       470.06 o
  -1  13 -11       2821.08       2743.30       540.48 o
   0  13 -11       3957.11       4471.17       428.11 o
   1  13 -11       2173.46       1945.60       399.79 o
   2  13 -11        399.92        241.83       371.76 o
   3  13 -11       1789.27       1747.08       457.16 o
   4  13 -11       8199.18       8257.08       519.59 o
   5  13 -11       4224.45       4304.83       478.02 o
   6  13 -11       2511.66       2747.56       459.09 o
   7  13 -11       2362.84       2336.01       454.37 o
   8  13 -11       2112.26       1446.60       546.35 o
   9  13 -11         75.98        338.52       528.98 o
  10  13 -11       2775.65       2905.46       592.24 o
  11  13 -11       3102.12       3328.77       591.59 o
 -10  14 -11       1311.81        677.28       574.56 o
  -9  14 -11       3623.98       4012.45       633.96 o
  -8  14 -11       1227.03       1157.83       554.64 o
  -7  14 -11       2806.99       3277.39       566.50 o
  -6  14 -11       4564.41       4764.13       597.90 o
  -5  14 -11       2345.28       2324.43       550.55 o
  -4  14 -11       2553.13       2225.06       470.25 o
  -3  14 -11       2148.17       2309.29       475.60 o
  -2  14 -11        725.76        716.19       439.36 o
  -1  14 -11        696.23        809.25       495.84 o
   0  14 -11        740.20        559.64       429.11 o
   1  14 -11       5073.33       5251.68       532.49 o
   2  14 -11       2148.39       2330.12       422.29 o
   3  14 -11       1460.32       1742.45       468.56 o
   4  14 -11       5205.23       5564.08       504.43 o
   5  14 -11       2055.00       2245.95       458.22 o
   6  14 -11         79.69        -19.26       428.57 o
   7  14 -11       2749.83       2513.70       499.60 o
   8  14 -11       2607.58       2417.46       547.39 o
   9  14 -11        707.34        611.96       529.21 o
  10  14 -11       3237.58       3001.25       567.58 o
  -9  15 -11       4161.59       4048.32       664.43 o
  -8  15 -11       2572.43       2895.91       534.18 o
  -7  15 -11       1229.74        991.08       530.10 o
  -6  15 -11       3252.76       3069.21       586.02 o
  -5  15 -11       3862.27       4667.46       608.73 o
  -4  15 -11        536.28        846.04       459.76 o
  -3  15 -11        283.91        193.12       488.58 o
  -2  15 -11       2491.87       2786.23       721.87 o
  -1  15 -11       3885.32       3920.17       617.03 o
   0  15 -11       2637.77       2490.23       578.44 o
   1  15 -11       4089.34       3958.63       530.43 o
   2  15 -11       2679.91       2700.76       592.60 o
   3  15 -11       1224.19       1355.73       488.76 o
   4  15 -11       2225.67       1676.19       506.17 o
   5  15 -11       7103.37       7447.49       552.35 o
   6  15 -11       2530.53       2601.46       482.88 o
   7  15 -11       2995.88       3313.44       521.05 o
   8  15 -11       4390.19       4727.26       626.49 o
   9  15 -11       2971.91       3252.81       585.13 o
  -7  16 -11       1030.68       1062.86       571.24 o
  -6  16 -11        546.97        489.72       545.22 o
  -5  16 -11       2725.16       2368.60       520.03 o
  -4  16 -11        629.27       1028.35       525.28 o
  -3  16 -11       3755.76       3812.62       682.31 o
  -2  16 -11       3349.03       3205.83       677.80 o
  -1  16 -11       1940.94       2427.98       608.88 o
   0  16 -11       1101.26       1051.84       552.29 o
   1  16 -11       2691.71       1897.21       698.65 o
   2  16 -11       2331.36       2400.70       631.41 o
   3  16 -11        578.86         39.51       540.84 o
   4  16 -11       2373.57       1688.81       641.43 o
   5  16 -11       4949.40       5205.95       545.91 o
   6  16 -11       4312.41       4804.53       545.20 o
   7  16 -11       2103.96       1646.09       478.16 o
  -4  17 -11       3055.92       3325.59       693.65 o
  -3  17 -11        593.95        966.33       623.97 o
  -2  17 -11       1787.55       2096.65       654.01 o
  -1  17 -11       3178.39       3325.38       647.90 o
   0  17 -11        856.09       1291.64       750.47 o
   1  17 -11       1651.92       1749.55       713.72 o
   2  17 -11       3687.02       3872.45       853.31 o
   3  17 -11       2461.91       2415.02       740.98 o
   4  17 -11       1944.81       1498.68       599.03 o
   0   1 -10      31164.65      29955.38       398.78 o
   1   1 -10       5514.60       5404.53       231.78 o
  -1   2 -10        375.37        302.30       177.00 o
   0   2 -10      21396.55      20624.49       345.54 o
   1   2 -10       2484.43       2453.97       199.48 o
   2   2 -10      13422.37      13192.53       313.01 o
  -2   3 -10      12342.66      12042.54       307.47 o
  -1   3 -10       6619.90       6518.88       256.25 o
   0   3 -10       2611.85       2615.50       201.61 o
   1   3 -10      33748.81      32239.92       414.76 o
   2   3 -10        417.64        378.79       200.27 o
   3   3 -10       6245.18       5858.44       268.21 o
  -3   4 -10       8332.27       8282.27       283.80 o
  -2   4 -10        432.89        517.58       192.10 o
  -1   4 -10      21727.21      21422.85       375.11 o
   0   4 -10       4991.75       4853.76       255.98 o
   1   4 -10       2032.23       1986.62       165.58 o
   2   4 -10       3855.40       3714.36       242.28 o
   3   4 -10       2495.58       2536.94       217.28 o
   4   4 -10       3242.36       3174.67       228.66 o
  -4   5 -10       1814.40       1770.67       188.69 o
  -3   5 -10      12229.14      11720.57       324.52 o
  -2   5 -10      15589.15      14993.43       375.32 o
  -1   5 -10       2248.53       2018.11       175.16 o
   0   5 -10        304.02        306.41       152.14 o
   1   5 -10       1082.63        858.53       164.40 o
   2   5 -10      17308.38      16542.90       300.77 o
   3   5 -10        926.13        834.49       181.97 o
   4   5 -10       4484.02       4316.23       257.97 o
   5   5 -10      31683.79      30896.96       477.42 o
  -5   6 -10         89.03         58.97       205.73 o
  -4   6 -10      22684.62      22290.12       367.79 o
  -3   6 -10        261.45        198.06       218.32 o
  -2   6 -10       1943.40       1862.15       226.02 o
  -1   6 -10       2391.97       2212.81       196.42 o
   0   6 -10      12340.93      12396.33       274.87 o
   1   6 -10       6819.92       6432.98       215.74 o
   2   6 -10        457.46        627.85       264.09 o
   3   6 -10      28049.53      27342.18       876.20 o
   4   6 -10       7071.56       7055.99       327.45 o
   5   6 -10       2315.87       2419.75       262.43 o
   6   6 -10       5786.47       6168.48       313.99 o
  -6   7 -10       5429.77       5078.30       363.16 o
  -5   7 -10       1182.18       1213.91       266.71 o
  -4   7 -10       7626.00       8079.12       333.93 o
  -3   7 -10       2729.71       2923.52       265.24 o
  -2   7 -10       9077.90       8358.50       324.83 o
  -1   7 -10      12507.68      12411.88       331.63 o
   0   7 -10        329.79        234.97       194.66 o
   1   7 -10       6088.82       5524.42       290.60 o
   2   7 -10      11051.19      11351.41       476.87 o
   3   7 -10       7407.42       7322.30       338.36 o
   4   7 -10        342.96        261.35       252.77 o
   5   7 -10         67.98         83.35       249.70 o
   6   7 -10      20797.25      20819.03       481.44 o
   7   7 -10        441.14        406.85       246.12 o
  -7   8 -10       3848.21       3974.36       460.10 o
  -6   8 -10       7949.36       8305.89       414.61 o
  -5   8 -10       2557.67       2489.19       338.28 o
  -4   8 -10        176.71        161.24       279.11 o
  -3   8 -10      24406.43      23824.47       485.17 o
  -2   8 -10       1375.08       1445.77       236.56 o
  -1   8 -10        189.37         92.03       207.52 o
   0   8 -10      11236.11      11162.00       332.02 o
   1   8 -10       5557.98       5511.11       303.16 o
   2   8 -10       6920.70       6239.26       363.20 o
   3   8 -10         12.94        -26.47       262.99 o
   4   8 -10      21406.07      21792.75       558.68 o
   5   8 -10       8617.68       8473.19       371.23 o
   6   8 -10        324.86        436.90       256.72 o
   7   8 -10      15898.64      15042.29       523.44 o
   8   8 -10         63.38        326.94       425.89 o
  -8   9 -10       1305.26       1129.18       423.39 o
  -7   9 -10       8732.36       8551.16       556.88 o
  -6   9 -10        388.94        475.92       348.89 o
  -5   9 -10      10132.32      10218.54       449.53 o
  -4   9 -10      10287.27      10515.01       440.58 o
  -3   9 -10       1523.59       1483.55       244.46 o
  -2   9 -10       3294.16       3372.80       269.93 o
  -1   9 -10        358.21        334.29       224.89 o
   0   9 -10      15322.97      14480.81       424.05 o
   1   9 -10        131.13          8.14       244.78 o
   2   9 -10      10153.35      10109.74       433.06 o
   3   9 -10      18838.31      18887.87       492.13 o
   4   9 -10        648.98        502.49       269.79 o
   5   9 -10       4302.81       4198.54       330.64 o
   6   9 -10       3270.89       3053.00       312.01 o
   7   9 -10       2714.43       2603.47       369.33 o
   8   9 -10        558.52        409.87       430.14 o
   9   9 -10       2932.79       2757.32       484.08 o
  -9  10 -10      12139.93      12233.06       661.22 o
  -8  10 -10        266.56         64.86       449.03 o
  -7  10 -10       1641.03       1414.54       443.69 o
  -6  10 -10      11119.17      10046.23       564.39 o
  -5  10 -10        519.48        299.26       388.47 o
  -4  10 -10       2324.79       2456.05       350.27 o
  -3  10 -10       2159.90       1727.12       301.39 o
  -2  10 -10      12971.61      13267.93       394.72 o
  -1  10 -10       2811.51       3205.18       280.72 o
   0  10 -10        112.14        223.67       260.26 o
   1  10 -10      24188.47      23839.48       596.47 o
   2  10 -10        818.27        821.91       319.25 o
   3  10 -10        439.09        520.15       291.77 o
   4  10 -10       1895.93       2098.32       311.32 o
   5  10 -10       3473.41       3366.69       336.77 o
   6  10 -10       1448.80       1346.26       367.41 o
   7  10 -10         68.66        204.57       364.00 o
   8  10 -10      10893.79      11571.30       631.31 o
   9  10 -10        741.75        252.34       472.66 o
  10  10 -10        486.60        697.73       463.90 o
 -10  11 -10       5871.24       6421.03       613.31 o
  -9  11 -10          0.82        -24.17       477.00 o
  -8  11 -10       8668.72       8514.76       617.80 o
  -7  11 -10        369.74        241.33       436.25 o
  -6  11 -10       3236.14       3444.05       482.11 o
  -5  11 -10        337.82        140.88       400.15 o
  -4  11 -10       4428.49       4117.56       415.31 o
  -3  11 -10      20315.18      20228.43       552.61 o
  -2  11 -10        306.22        206.00       262.61 o
  -1  11 -10       8390.41       8358.11       359.76 o
   0  11 -10       5382.27       5336.02       351.98 o
   1  11 -10        763.89        944.79       338.58 o
   2  11 -10       2934.95       3246.54       368.02 o
   3  11 -10       2210.22       2393.17       326.24 o
   4  11 -10       9044.93       8837.01       416.46 o
   5  11 -10        812.31        703.96       365.75 o
   6  11 -10       6901.17       7112.27       477.38 o
   7  11 -10       5649.29       5560.70       467.67 o
   8  11 -10        210.89        241.97       384.92 o
   9  11 -10       2250.01       2174.00       483.11 o
  10  11 -10         58.25       -211.01       464.01 o
  11  11 -10      10653.04      10561.38       715.72 o
 -11  12 -10        398.84        452.72       537.10 o
 -10  12 -10       1370.11       1293.05       540.02 o
  -9  12 -10       3079.79       2719.03       558.27 o
  -8  12 -10       3000.44       2968.60       554.80 o
  -7  12 -10        416.66        323.61       458.55 o
  -6  12 -10         92.86        179.72       441.04 o
  -5  12 -10      16929.38      16299.27       619.64 o
  -4  12 -10       1896.30       2039.60       400.67 o
  -3  12 -10       1003.09        781.47       355.30 o
  -2  12 -10       6036.54       6010.36       388.34 o
  -1  12 -10       2828.02       2751.13       330.24 o
   0  12 -10        405.11        291.27       331.76 o
   1  12 -10        998.17       1016.28       353.45 o
   2  12 -10      11274.17      10846.29       493.20 o
   3  12 -10       1078.55       1186.99       322.61 o
   4  12 -10        738.97        850.53       370.35 o
   5  12 -10       6103.35       6632.56       475.50 o
   6  12 -10         23.09         42.50       383.87 o
   7  12 -10        273.97        246.05       400.07 o
   8  12 -10       2150.38       1897.97       447.53 o
   9  12 -10       7173.05       6581.78       619.02 o
  10  12 -10       1807.66       1769.03       545.38 o
  11  12 -10        149.55        -64.97       505.98 o
  12  12 -10       6967.20       7737.67       842.06 o
 -12  13 -10        399.66        273.70       534.87 o
 -11  13 -10       2387.10       2840.66       593.36 o
 -10  13 -10       1628.64       1484.63       574.15 o
  -9  13 -10       5063.46       4923.52       638.15 o
  -8  13 -10        482.50        727.25       445.85 o
  -7  13 -10       4849.14       4790.30       561.76 o
  -6  13 -10       3910.16       4117.85       535.74 o
  -5  13 -10        453.90        355.61       401.25 o
  -4  13 -10       3383.71       3032.04       443.98 o
  -3  13 -10       1286.61       1363.75       385.20 o
  -2  13 -10       3957.83       3842.13       423.57 o
  -1  13 -10        250.75       -179.87       402.52 o
   0  13 -10       5673.23       5635.40       430.68 o
   1  13 -10       7754.42       7682.38       466.95 o
   2  13 -10         42.43        154.64       358.65 o
   3  13 -10       6287.63       6440.79       423.80 o
   4  13 -10        139.05        510.18       391.41 o
   5  13 -10       6416.92       6762.11       487.00 o
   6  13 -10        103.27        248.78       395.72 o
   7  13 -10       1804.32       1707.50       433.86 o
   8  13 -10       9228.28       9559.56       574.16 o
   9  13 -10         52.47       -119.15       508.94 o
  10  13 -10       3894.29       3917.39       586.54 o
  11  13 -10       3572.40       4003.87       588.71 o
  12  13 -10        671.07        448.04       571.39 o
 -11  14 -10       6955.74       7825.07       713.97 o
 -10  14 -10        896.82        599.94       564.11 o
  -9  14 -10       1390.55       1470.79       558.05 o
  -8  14 -10       7607.17       7346.10       660.54 o
  -7  14 -10        907.15        671.35       510.64 o
  -6  14 -10        265.00        315.28       485.86 o
  -5  14 -10        480.82        282.54       407.00 o
  -4  14 -10       4881.24       4469.77       484.62 o
  -3  14 -10       1318.99        920.09       411.42 o
  -2  14 -10       4112.92       3956.02       484.17 o
  -1  14 -10      10450.19      10546.47       709.14 o
   0  14 -10        108.72        101.65       423.08 o
   1  14 -10        964.31       1078.82       432.84 o
   2  14 -10       5452.00       6240.58       458.53 o
   3  14 -10       5059.23       5169.92       605.33 o
   4  14 -10        167.51        327.14       402.86 o
   5  14 -10         62.92         32.20       390.97 o
   6  14 -10      13445.23      13948.13       626.59 o
   7  14 -10        953.14        971.73       438.51 o
   8  14 -10       1111.59       1084.05       452.23 o
   9  14 -10       8339.64       8346.11       667.13 o
  10  14 -10        106.80        -48.26       535.68 o
  11  14 -10        281.76        230.70       569.22 o
 -10  15 -10       5143.29       5314.07       655.24 o
  -9  15 -10        127.18        -43.08       555.43 o
  -8  15 -10       1642.17       1277.13       556.47 o
  -7  15 -10       1364.09        922.10       536.03 o
  -6  15 -10       3379.73       3262.04       564.04 o
  -5  15 -10       2144.73       2527.05       472.44 o
  -4  15 -10        488.40        330.73       424.36 o
  -3  15 -10       7349.95       7329.83       531.06 o
  -2  15 -10       2201.97       1911.61       472.58 o
  -1  15 -10        318.91        379.07       531.52 o
   0  15 -10       3225.89       3381.04       573.52 o
   1  15 -10        537.26        459.75       418.36 o
   2  15 -10       4177.99       4251.55       598.03 o
   3  15 -10        449.75        277.69       472.00 o
   4  15 -10       7496.80       7581.13       542.12 o
   5  15 -10       4620.81       4422.70       500.06 o
   6  15 -10        291.06        208.52       440.14 o
   7  15 -10       4527.24       4994.41       521.82 o
   8  15 -10        160.29        180.31       488.24 o
   9  15 -10       1587.19       1653.87       578.04 o
  10  15 -10         63.91        -75.25       668.33 o
  -8  16 -10        527.33        532.78       580.96 o
  -7  16 -10       6756.45       7377.59       669.77 o
  -6  16 -10         56.36        196.49       470.32 o
  -5  16 -10       2791.56       2780.80       499.05 o
  -4  16 -10       4585.05       4375.89       503.75 o
  -3  16 -10        771.59       1042.21       491.26 o
  -2  16 -10         24.98       -129.07       471.73 o
  -1  16 -10         92.37        227.30       566.16 o
   0  16 -10       7611.60       7235.44       713.50 o
   1  16 -10        233.92         -2.56       646.96 o
   2  16 -10        410.05        488.44       538.85 o
   3  16 -10       8197.46       7999.04       730.78 o
   4  16 -10         41.91        -62.97       505.29 o
   5  16 -10        941.41        982.75       471.53 o
   6  16 -10        528.61        815.90       459.78 o
   7  16 -10       5483.96       5341.96       540.10 o
   8  16 -10        831.99        970.77       553.64 o
  -6  17 -10       4705.94       4789.56       578.71 o
  -5  17 -10         90.92        -41.25       467.14 o
  -4  17 -10        802.43        531.22       486.47 o
  -3  17 -10       1178.59       1369.03       515.84 o
  -2  17 -10       5537.77       5976.73       610.41 o
  -1  17 -10       4394.43       4427.92       559.20 o
   0  17 -10        153.81        215.98       654.69 o
   1  17 -10       6726.94       7183.11       912.18 o
   2  17 -10        727.82        352.38       692.26 o
   3  17 -10       1089.28        782.58       671.71 o
   4  17 -10        724.50        831.65       723.63 o
   5  17 -10       2447.96       2215.98       657.37 o
   6  17 -10       3744.82       3193.23       690.92 o
  -2  18 -10        260.49         89.18       500.84 o
  -1  18 -10       1415.30        833.12       564.07 o
   0  18 -10       1624.10       2147.60       793.71 o
   1  18 -10       3289.41       2312.61       807.77 o
   2  18 -10        132.09        -23.61       969.21 o
   0   1  -9        979.28        833.81       170.03 o
   1   1  -9      19387.92      18063.02       306.98 o
  -1   2  -9      24924.12      24564.05       348.05 o
   0   2  -9      13194.96      13059.72       274.36 o
   1   2  -9       7242.08       6943.46       227.32 o
   2   2  -9      22152.64      21703.46       385.54 o
  -2   3  -9       5752.67       5404.47       232.18 o
  -1   3  -9      24577.77      23442.17       361.86 o
   0   3  -9      13627.70      13281.48       297.76 o
   1   3  -9        428.37        424.90       178.63 o
   2   3  -9      14164.08      12930.97       346.58 o
   3   3  -9       9507.87       9515.06       270.76 o
  -3   4  -9       8579.66       8155.24       264.92 o
  -2   4  -9       1262.05       1215.36       193.47 o
  -1   4  -9       4791.45       4523.64       214.27 o
   0   4  -9      21679.02      21591.68       324.76 o
   1   4  -9       6665.96       6508.47       218.87 o
   2   4  -9       4789.80       4776.15       215.64 o
   3   4  -9      20522.08      19152.80       317.21 o
   4   4  -9      10213.88       9912.64       254.16 o
  -4   5  -9       2146.13       1896.88       178.03 o
  -3   5  -9       5218.34       5235.53       221.39 o
  -2   5  -9       9190.06       9186.48       268.25 o
  -1   5  -9       4053.33       4058.27       214.55 o
   0   5  -9       9009.23       8684.80       224.17 o
   1   5  -9      16132.98      15659.81       267.70 o
   2   5  -9       7425.05       6974.84       239.19 o
   3   5  -9       2236.30       2359.47       189.22 o
   4   5  -9      16168.84      15781.51       296.91 o
   5   5  -9       3345.35       3373.77       194.69 o
  -5   6  -9       4083.05       4154.61       245.43 o
  -4   6  -9       6259.50       5983.43       219.76 o
  -3   6  -9      10778.07      10271.53       252.32 o
  -2   6  -9       8530.60       8345.97       290.50 o
  -1   6  -9       6085.92       5744.24       212.43 o
   0   6  -9        927.56        845.17       151.06 o
   1   6  -9       4720.93       4419.45       201.34 o
   2   6  -9       9264.56       8988.30       255.37 o
   3   6  -9       2551.87       2618.77       256.99 o
   4   6  -9      10156.49       9761.23       340.72 o
   5   6  -9      10407.32      10183.49       387.96 o
   6   6  -9      13804.11      13276.14       379.46 o
  -6   7  -9       9197.45       8855.24       334.32 o
  -5   7  -9      22837.84      21742.71       401.34 o
  -4   7  -9       6042.84       6169.68       229.84 o
  -3   7  -9       8751.50       8509.26       317.32 o
  -2   7  -9       8696.75       8457.35       292.26 o
  -1   7  -9       4164.22       3818.50       236.98 o
   0   7  -9        263.08        379.12       217.08 o
   1   7  -9      19272.97      18623.39       403.17 o
   2   7  -9       6939.37       6713.19       273.22 o
   3   7  -9      14680.69      14071.79       340.74 o
   4   7  -9       6999.42       6776.27       322.22 o
   5   7  -9       7734.23       7432.05       329.04 o
   6   7  -9       4924.74       5058.78       302.60 o
   7   7  -9       3903.21       3839.67       286.27 o
  -7   8  -9       6070.03       6448.91       390.61 o
  -6   8  -9       8535.60       8455.30       519.24 o
  -5   8  -9      13873.19      13465.67       457.41 o
  -4   8  -9       3760.17       3979.15       275.93 o
  -3   8  -9        449.97        463.97       212.49 o
  -2   8  -9       3047.73       2945.12       245.36 o
  -1   8  -9       9911.23       9761.47       314.95 o
   0   8  -9      10498.04      10121.15       348.63 o
   1   8  -9      10687.00       9989.27       341.01 o
   2   8  -9      14078.33      13795.66       350.76 o
   3   8  -9        640.67        471.29       249.17 o
   4   8  -9       3887.52       4277.92       301.36 o
   5   8  -9       8341.44       7906.15       349.75 o
   6   8  -9       1402.74       1311.32       257.47 o
   7   8  -9       5142.31       5350.05       385.01 o
   8   8  -9      10536.38      11056.44       477.21 o
  -8   9  -9       4897.65       4722.19       501.58 o
  -7   9  -9       8953.46       7900.28       527.02 o
  -6   9  -9        501.94        639.33       384.67 o
  -5   9  -9       3144.79       3569.53       344.57 o
  -4   9  -9       6909.11       6652.73       348.77 o
  -3   9  -9       4685.23       4916.22       284.90 o
  -2   9  -9       5986.89       6100.58       297.18 o
  -1   9  -9      18807.70      18855.13       453.22 o
   0   9  -9       5642.90       5763.06       317.26 o
   1   9  -9       5330.48       5333.15       305.67 o
   2   9  -9       6553.07       6600.74       296.93 o
   3   9  -9       4622.47       4407.44       318.94 o
   4   9  -9       3011.92       3119.12       303.51 o
   5   9  -9       5533.05       5065.70       325.88 o
   6   9  -9       9227.79       9038.05       380.88 o
   7   9  -9       7039.79       6107.26       430.40 o
   8   9  -9       2309.38       2236.20       362.94 o
   9   9  -9       5776.02       5929.77       509.64 o
  -9  10  -9        464.26        416.66       446.32 o
  -8  10  -9       3720.10       3135.28       484.02 o
  -7  10  -9       2308.92       2335.70       443.17 o
  -6  10  -9       1905.63       2095.45       421.89 o
  -5  10  -9       4983.06       4933.98       407.30 o
  -4  10  -9      11216.80      11235.66       416.37 o
  -3  10  -9       5157.15       5570.81       304.85 o
  -2  10  -9       8265.09       8032.45       334.09 o
  -1  10  -9       7633.15       7464.62       354.04 o
   0  10  -9       4031.83       4421.01       309.88 o
   1  10  -9       3497.69       3697.56       308.20 o
   2  10  -9       6390.04       6481.00       358.87 o
   3  10  -9       5971.76       5710.79       345.84 o
   4  10  -9       8309.93       7867.03       372.35 o
   5  10  -9      10845.47      10467.60       406.14 o
   6  10  -9       6837.60       6708.70       445.13 o
   7  10  -9       2475.95       2618.29       381.29 o
   8  10  -9       1588.96       1466.50       370.65 o
   9  10  -9       2339.56       1714.72       472.16 o
  10  10  -9       6052.39       5918.25       565.75 o
 -10  11  -9       2421.85       2644.58       535.99 o
  -9  11  -9        418.42        403.79       475.40 o
  -8  11  -9       2055.81       2080.16       410.08 o
  -7  11  -9       4732.18       4730.64       502.48 o
  -6  11  -9       5197.31       5284.25       504.97 o
  -5  11  -9       3686.11       3931.90       409.39 o
  -4  11  -9       6810.16       6201.40       433.94 o
  -3  11  -9       1321.72       1420.85       263.31 o
  -2  11  -9          3.81         60.89       249.33 o
  -1  11  -9       5768.39       5904.89       351.51 o
   0  11  -9      12160.99      11952.21       418.70 o
   1  11  -9       3939.37       3921.89       364.18 o
   2  11  -9       6670.57       6368.57       373.55 o
   3  11  -9       6388.37       6304.74       368.85 o
   4  11  -9       2130.69       2127.64       302.16 o
   5  11  -9        363.96        325.15       346.06 o
   6  11  -9       3816.33       4060.36       416.54 o
   7  11  -9       1566.75       1587.91       389.14 o
   8  11  -9       3886.23       3500.98       418.52 o
   9  11  -9       7749.98       8254.37       613.22 o
  10  11  -9       4687.18       4400.60       563.81 o
  11  11  -9       2176.54       2021.94       502.50 o
 -11  12  -9       1917.83       2428.70       588.48 o
 -10  12  -9       4854.86       4724.69       581.46 o
  -9  12  -9       3866.48       3989.95       533.11 o
  -8  12  -9       3243.93       3670.35       520.18 o
  -7  12  -9       7406.15       7418.49       585.68 o
  -6  12  -9       2248.29       2279.61       397.26 o
  -5  12  -9        465.53        553.33       364.90 o
  -4  12  -9       4264.96       4098.37       421.98 o
  -3  12  -9       6173.00       6048.84       433.96 o
  -2  12  -9       4195.33       3983.89       353.60 o
  -1  12  -9       6152.98       6474.17       376.69 o
   0  12  -9       6813.66       7257.24       383.74 o
   1  12  -9       4642.39       4686.78       394.20 o
   2  12  -9       1577.19       1237.83       299.33 o
   3  12  -9       3513.70       3510.18       346.07 o
   4  12  -9       4627.30       4681.71       420.87 o
   5  12  -9       2442.57       2354.67       385.76 o
   6  12  -9       6181.35       6316.37       476.43 o
   7  12  -9       7882.36       8254.07       512.44 o
   8  12  -9       1654.07       2080.76       430.02 o
   9  12  -9       3670.31       4323.70       479.50 o
  10  12  -9       5561.28       4891.74       559.64 o
  11  12  -9       1151.73       1299.19       533.24 o
  12  12  -9        904.71       1049.52       541.66 o
 -12  13  -9       2821.90       3553.70       595.40 o
 -11  13  -9       1843.92       1628.53       572.64 o
 -10  13  -9       4083.21       3849.59       569.63 o
  -9  13  -9       4166.79       4259.24       500.62 o
  -8  13  -9       1141.62       1085.29       496.88 o
  -7  13  -9       3828.16       4118.24       570.48 o
  -6  13  -9       5181.66       5387.99       483.45 o
  -5  13  -9       1112.57        949.36       403.64 o
  -4  13  -9       6676.45       6930.89       496.13 o
  -3  13  -9       8410.19       9356.46       511.52 o
  -2  13  -9       5205.20       5576.19       513.02 o
  -1  13  -9       2103.05       2183.08       364.17 o
   0  13  -9       3304.19       3357.67       388.01 o
   1  13  -9       3904.27       3934.08       397.24 o
   2  13  -9        430.14        378.54       316.81 o
   3  13  -9       3193.02       3524.16       358.15 o
   4  13  -9       5815.24       5063.75       437.56 o
   5  13  -9       3996.61       3986.95       437.79 o
   6  13  -9       3666.24       3590.33       435.57 o
   7  13  -9       6399.23       6373.91       503.34 o
   8  13  -9       2733.47       2616.57       457.27 o
   9  13  -9        252.36          2.11       421.67 o
  10  13  -9       2342.42       2385.39       548.40 o
  11  13  -9       5075.37       5163.78       621.33 o
  12  13  -9       1987.41       2349.70       594.69 o
  13  13  -9       2453.44       3212.09       774.98 o
 -12  14  -9       1103.68       1377.98       587.71 o
 -11  14  -9       1649.60       1572.46       558.89 o
 -10  14  -9       1895.58       1555.62       540.07 o
  -9  14  -9       2665.87       1954.27       491.70 o
  -8  14  -9       1655.43       1614.31       523.33 o
  -7  14  -9       2203.21       1677.89       505.22 o
  -6  14  -9       5083.76       4868.15       494.50 o
  -5  14  -9       5697.15       6020.65       519.79 o
  -4  14  -9       1229.20       1155.25       404.97 o
  -3  14  -9       4387.78       4287.39       462.06 o
  -2  14  -9       1970.83       1625.98       521.66 o
  -1  14  -9        298.27        175.74       470.65 o
   0  14  -9       4152.89       4745.06       493.73 o
   1  14  -9       3673.57       3964.39       483.46 o
   2  14  -9       2316.62       2339.43       391.55 o
   3  14  -9       4228.36       4293.94       450.37 o
   4  14  -9       5618.48       5828.15       474.67 o
   5  14  -9       2392.68       2667.65       437.32 o
   6  14  -9        436.83        341.32       400.28 o
   7  14  -9       1143.09        920.25       421.21 o
   8  14  -9       1957.54       1458.49       460.99 o
   9  14  -9       1831.79       1451.64       462.39 o
  10  14  -9       2896.58       2839.74       569.03 o
  11  14  -9       5940.71       6104.35       998.40 o
  12  14  -9        873.68        460.51       675.34 o
 -11  15  -9        317.11       -231.86       566.23 o
 -10  15  -9       1024.71        886.92       559.83 o
  -9  15  -9       5050.81       5263.63       633.63 o
  -8  15  -9       2508.96       2462.52       550.45 o
  -7  15  -9       2901.76       2568.13       568.35 o
  -6  15  -9       3135.18       3187.87       492.06 o
  -5  15  -9       2588.57       2462.46       454.85 o
  -4  15  -9        502.95        734.38       426.86 o
  -3  15  -9        953.78        777.74       406.56 o
  -2  15  -9       4422.99       4800.60       520.78 o
  -1  15  -9       7369.86       7461.44       662.81 o
   0  15  -9       2260.90       2542.43       564.09 o
   1  15  -9       9232.77       8839.00       674.42 o
   2  15  -9       2946.43       3356.37       758.02 o
   3  15  -9       1041.87        797.82       393.49 o
   4  15  -9       2617.33       2808.52       454.27 o
   5  15  -9       2728.90       2111.29       433.00 o
   6  15  -9        984.44       1081.32       447.00 o
   7  15  -9       4227.35       4015.44       507.66 o
   8  15  -9       3267.03       3189.18       506.51 o
   9  15  -9       3033.57       2470.24       583.23 o
  10  15  -9       3018.05       3212.52       731.64 o
  11  15  -9       1410.28       1929.40       727.40 o
  -9  16  -9       2887.60       2776.30       627.64 o
  -8  16  -9       3444.50       2903.11       672.03 o
  -7  16  -9         97.66        138.10       469.92 o
  -6  16  -9         17.78       -288.49       454.57 o
  -5  16  -9       1197.92       1205.00       459.52 o
  -4  16  -9       2508.85       2325.27       472.90 o
  -3  16  -9       2042.18       1775.29       445.55 o
  -2  16  -9       7243.02       7135.00       663.91 o
  -1  16  -9       4235.93       4739.23       619.91 o
   0  16  -9       1502.43       1233.50       520.33 o
   1  16  -9       1553.46       1351.70       652.79 o
   2  16  -9       4899.15       4763.29       758.16 o
   3  16  -9         81.54        553.94       560.39 o
   4  16  -9       2698.24       2039.86       502.02 o
   5  16  -9       7203.19       7571.98       558.67 o
   6  16  -9       3952.46       4469.20       504.38 o
   7  16  -9        609.82        756.61       512.79 o
   8  16  -9       2111.06       2120.37       564.20 o
   9  16  -9        764.96        961.14       563.39 o
  -7  17  -9       2571.17       3063.11       549.81 o
  -6  17  -9       1209.95       1233.54       502.56 o
  -5  17  -9       3396.33       3606.14       524.05 o
  -4  17  -9       4735.75       4783.96       537.89 o
  -3  17  -9       1491.56       1594.58       509.45 o
  -2  17  -9        411.16       -128.93       473.90 o
  -1  17  -9       2422.96       2582.85       606.20 o
   0  17  -9       1434.79       1320.54       654.19 o
   1  17  -9       1865.69       1631.09       777.05 o
   2  17  -9       3870.83       3838.61      1158.17 o
   3  17  -9       4048.56       3886.62       739.04 o
   4  17  -9       2717.05       3428.46       781.14 o
   5  17  -9       2228.65       3212.61       807.51 o
   6  17  -9       1864.67       2224.18       632.18 o
   7  17  -9         10.29        313.56       535.72 o
  -4  18  -9       2220.57       2661.09       564.11 o
  -3  18  -9        440.72        632.39       508.92 o
  -2  18  -9        678.59        807.01       502.76 o
  -1  18  -9       3489.61       3347.03       821.50 o
   0  18  -9       4026.98       4522.30      1238.40 o
   1  18  -9       1147.03       1542.44      1015.06 o
   2  18  -9       2648.44       2217.41      1021.69 o
   3  18  -9       2975.75       3488.68      1213.21 o
   4  18  -9        343.07         50.73      1002.08 o
   0   0  -8      26665.26      25440.00       659.72 o
   0   1  -8        423.52        467.84       154.00 o
   1   1  -8      12948.72      12212.70       251.77 o
  -1   2  -8        587.40        692.94       155.56 o
   0   2  -8       3707.23       3920.43       189.17 o
   1   2  -8      29058.20      28636.34       371.72 o
   2   2  -8       3981.56       3691.97       211.26 o
  -2   3  -8       8664.88       8362.11       245.95 o
  -1   3  -8      23611.81      22761.48       334.26 o
   0   3  -8      20182.37      19295.59       270.62 o
   1   3  -8      15308.32      15098.02       245.85 o
   2   3  -8      32726.30      30957.09       431.24 o
   3   3  -8       1916.86       1695.85       157.77 o
  -3   4  -8       2570.27       2694.95       170.30 o
  -2   4  -8      46336.74      45450.02       453.56 o
  -1   4  -8        310.79        366.78       152.21 o
   0   4  -8       5250.27       5152.85       176.96 o
   1   4  -8      20208.94      19577.12       304.15 o
   2   4  -8       3882.95       3971.40       182.72 o
   3   4  -8          8.16         -5.85       138.81 o
   4   4  -8       1325.28       1313.05       155.57 o
  -4   5  -8      23508.44      22649.10       345.34 o
  -3   5  -8      11082.37      10865.44       241.31 o
  -2   5  -8        167.55        240.94       160.02 o
  -1   5  -8      25298.40      25379.57       365.18 o
   0   5  -8       2165.21       2159.82       154.40 o
   1   5  -8      14482.44      14337.18       268.78 o
   2   5  -8        491.50        656.02       135.19 o
   3   5  -8      13483.63      12357.95       283.16 o
   4   5  -8      14070.84      12743.29       314.84 o
   5   5  -8        803.64        878.91       151.82 o
  -5   6  -8      12243.42      11798.73       261.94 o
  -4   6  -8       3218.78       2936.45       182.02 o
  -3   6  -8       9423.36       9159.19       232.36 o
  -2   6  -8        412.11        404.00       129.62 o
  -1   6  -8      29665.94      29338.79       407.25 o
   0   6  -8       1455.17       1447.79       163.77 o
   1   6  -8       6834.08       6540.61       198.32 o
   2   6  -8      53133.96      49608.18       642.21 o
   3   6  -8        107.01         77.80        95.77 o
   4   6  -8       3753.63       3275.06       252.07 o
   5   6  -8       7098.21       6630.04       290.12 o
   6   6  -8       7496.37       7234.41       299.68 o
  -6   7  -8        258.38        234.57       196.37 o
  -5   7  -8        311.65        257.01       184.70 o
  -4   7  -8       4623.16       4431.60       219.81 o
  -3   7  -8      12367.21      12283.96       269.84 o
  -2   7  -8       6797.36       6674.35       203.36 o
  -1   7  -8       1917.69       1879.71       238.52 o
   0   7  -8      42120.35      41665.86       496.82 o
   1   7  -8       1344.88       1355.98       203.41 o
   2   7  -8       1369.98       1324.34       200.49 o
   3   7  -8      15851.88      15541.68       327.13 o
   4   7  -8       4770.14       4576.49       280.78 o
   5   7  -8       8787.34       8544.55       328.71 o
   6   7  -8        261.08        286.38       218.37 o
   7   7  -8      18936.38      17730.18       421.22 o
  -7   8  -8       5508.34       5772.24       380.09 o
  -6   8  -8       1763.24       1538.43       286.04 o
  -5   8  -8       3468.10       3398.93       259.04 o
  -4   8  -8      14831.44      14153.37       350.51 o
  -3   8  -8       3190.38       3355.59       243.35 o
  -2   8  -8      20380.08      19670.63       391.63 o
  -1   8  -8      10697.40      10422.07       347.53 o
   0   8  -8       3884.95       3717.85       268.75 o
   1   8  -8       5419.87       5391.34       262.06 o
   2   8  -8       1316.97       1213.77       211.85 o
   3   8  -8      26337.66      25232.44       413.61 o
   4   8  -8         23.39         29.19       233.28 o
   5   8  -8       7075.20       6841.55       319.00 o
   6   8  -8      14026.04      14237.17       403.55 o
   7   8  -8        612.73        522.24       306.55 o
   8   8  -8       4268.48       4350.30       376.07 o
  -8   9  -8       1753.52       2042.81       352.49 o
  -7   9  -8        279.49        340.40       287.01 o
  -6   9  -8      23403.41      22589.79       667.48 o
  -5   9  -8       6147.55       6582.33       412.03 o
  -4   9  -8       2650.90       2455.81       245.78 o
  -3   9  -8      15288.11      15211.89       375.05 o
  -2   9  -8       2009.60       1968.15       242.14 o
  -1   9  -8       2812.40       2937.66       279.12 o
   0   9  -8       2802.54       2793.38       266.19 o
   1   9  -8      11977.44      12077.89       349.83 o
   2   9  -8       2364.83       2286.59       233.67 o
   3   9  -8        556.00        587.75       250.19 o
   4   9  -8      21222.87      21696.89       480.58 o
   5   9  -8        122.85        265.23       246.79 o
   6   9  -8        273.22        251.40       246.90 o
   7   9  -8       3276.12       2635.37       368.88 o
   8   9  -8       6785.84       6985.88       448.95 o
   9   9  -8       6836.85       6776.27       451.59 o
  -9  10  -8        381.86        365.20       427.57 o
  -8  10  -8       9177.21       9884.98       511.42 o
  -7  10  -8       9763.27      10045.01       566.42 o
  -6  10  -8       3026.39       3241.84       437.72 o
  -5  10  -8      12105.06      12720.31       490.66 o
  -4  10  -8       2083.01       2072.98       275.47 o
  -3  10  -8      15461.46      15502.84       394.28 o
  -2  10  -8         79.69        116.50       247.30 o
  -1  10  -8       4487.23       4143.47       300.54 o
   0  10  -8      13277.00      13045.25       505.57 o
   1  10  -8        101.48        -48.56       227.41 o
   2  10  -8      13374.40      12812.18       367.45 o
   3  10  -8       3050.56       2906.81       296.41 o
   4  10  -8       7000.53       6659.02       344.54 o
   5  10  -8       1688.43       1617.57       273.97 o
   6  10  -8       3045.81       2373.00       368.16 o
   7  10  -8      13731.09      14000.47       534.62 o
   8  10  -8        637.01        266.33       354.12 o
   9  10  -8       5647.44       5481.21       444.22 o
  10  10  -8       6533.65       6580.67       565.15 o
 -10  11  -8       2375.42       1991.14       478.25 o
  -9  11  -8      10280.34      10657.34       639.43 o
  -8  11  -8        516.28        488.56       435.75 o
  -7  11  -8        840.78       1217.58       428.47 o
  -6  11  -8       4186.94       3959.37       410.14 o
  -5  11  -8      12065.27      11659.03       513.91 o
  -4  11  -8       2554.94       2742.52       370.98 o
  -3  11  -8       1246.03       1257.04       335.41 o
  -2  11  -8      19419.92      19589.22       482.78 o
  -1  11  -8        340.32        388.02       263.15 o
   0  11  -8        636.49        548.78       272.52 o
   1  11  -8      11979.99      12065.06       382.72 o
   2  11  -8       4059.05       4111.34       325.94 o
   3  11  -8       2002.53       1906.09       292.55 o
   4  11  -8        245.92        305.60       268.31 o
   5  11  -8      17568.92      17224.56       632.60 o
   6  11  -8       3412.84       3357.13       402.00 o
   7  11  -8       1559.40       1441.36       374.68 o
   8  11  -8       9823.94      10042.61       514.44 o
   9  11  -8        639.73        552.95       384.90 o
  10  11  -8       2028.28       1943.55       477.87 o
  11  11  -8        324.74        136.53       494.51 o
 -11  12  -8       6283.64       6762.43       615.76 o
 -10  12  -8        832.83        744.43       501.98 o
  -9  12  -8        795.68       1212.72       419.03 o
  -8  12  -8       1274.45       1094.15       472.15 o
  -7  12  -8       3671.35       3248.44       497.32 o
  -6  12  -8       6536.69       6400.45       471.32 o
  -5  12  -8         98.34        219.86       360.42 o
  -4  12  -8      18909.63      18491.11       597.46 o
  -3  12  -8       5354.20       5061.93       408.27 o
  -2  12  -8       3077.30       3266.33       427.54 o
  -1  12  -8       3226.65       3172.79       326.34 o
   0  12  -8        340.49        157.71       278.93 o
   1  12  -8       5995.85       5941.30       352.51 o
   2  12  -8         59.96        -29.18       285.00 o
   3  12  -8       9777.40       9493.05       408.67 o
   4  12  -8       9947.54      10199.11       416.15 o
   5  12  -8        222.73        177.68       339.83 o
   6  12  -8       4828.02       4863.64       425.62 o
   7  12  -8        672.94        702.80       380.16 o
   8  12  -8       4121.38       4332.28       466.29 o
   9  12  -8        520.09        525.42       403.84 o
  10  12  -8       3119.22       3200.12       473.39 o
  11  12  -8       6125.16       5869.01       607.53 o
  12  12  -8        211.07       -300.55       500.08 o
 -12  13  -8       4204.21       4044.78       599.87 o
 -11  13  -8       2385.41       2450.92       571.89 o
 -10  13  -8        103.05        -71.03       515.23 o
  -9  13  -8        231.32        608.66       516.31 o
  -8  13  -8      10504.56      11133.48       681.64 o
  -7  13  -8       1221.68       1096.03       414.51 o
  -6  13  -8       2204.61       1907.74       416.70 o
  -5  13  -8      10121.74       9886.78       536.31 o
  -4  13  -8       1519.67       1917.05       397.37 o
  -3  13  -8         48.83         85.44       350.50 o
  -2  13  -8        507.37        400.45       417.80 o
  -1  13  -8       8792.78       8936.61       520.85 o
   0  13  -8       1005.30       1087.59       312.11 o
   1  13  -8       1904.38       1758.66       350.96 o
   2  13  -8      15953.08      15982.65       549.00 o
   3  13  -8        739.66        629.69       294.93 o
   4  13  -8         70.91        130.35       357.94 o
   5  13  -8       3031.50       2839.42       409.40 o
   6  13  -8       7407.42       7995.01       508.61 o
   7  13  -8       1615.46       1399.64       388.48 o
   8  13  -8        123.48        288.07       392.87 o
   9  13  -8      11148.95      11514.40       598.42 o
  10  13  -8        321.75        279.15       426.62 o
  11  13  -8         77.73        -44.28       548.07 o
  12  13  -8       3590.42       3454.32       589.58 o
  13  13  -8        403.30        448.49       692.11 o
 -12  14  -8       3048.98       3526.07       639.38 o
 -11  14  -8         13.68        -16.82       533.21 o
 -10  14  -8       8322.28       8932.78       624.81 o
  -9  14  -8       5299.62       5345.57       630.94 o
  -8  14  -8        545.03        564.79       529.97 o
  -7  14  -8       7169.49       7383.41       557.00 o
  -6  14  -8        810.70        741.87       408.29 o
  -5  14  -8       1754.87       1467.98       412.21 o
  -4  14  -8        715.55        888.86       412.59 o
  -3  14  -8       6264.47       6469.85       484.49 o
  -2  14  -8       5475.90       6104.58       524.46 o
  -1  14  -8         13.64        107.33       410.73 o
   0  14  -8       9482.23      10077.30       656.93 o
   1  14  -8       2007.87       2051.16       434.61 o
   2  14  -8       1286.93        629.16       313.90 o
   3  14  -8       1352.62       1152.59       377.07 o
   4  14  -8       2520.95       3018.81       420.83 o
   5  14  -8       9627.30       9433.02       524.34 o
   6  14  -8        241.47        302.21       383.39 o
   7  14  -8       7062.65       7105.80       517.97 o
   8  14  -8       5172.98       5223.83       497.75 o
   9  14  -8        772.26        697.69       440.63 o
  10  14  -8       1944.86       1993.34       553.09 o
  11  14  -8         23.72        -29.55       658.63 o
  12  14  -8       3166.47       3145.80       689.60 o
 -11  15  -8       9705.55       9923.71       733.42 o
 -10  15  -8         83.92        176.94       488.14 o
  -9  15  -8        756.35        277.03       541.62 o
  -8  15  -8       1109.57       1128.85       537.64 o
  -7  15  -8       4236.16       4012.40       493.90 o
  -6  15  -8         58.47        312.73       446.57 o
  -5  15  -8        680.17        798.57       428.79 o
  -4  15  -8       9764.74       9183.51       551.75 o
  -3  15  -8        502.43        545.83       407.41 o
  -2  15  -8       1458.52       1218.70       445.94 o
  -1  15  -8       4148.86       4244.75       502.10 o
   0  15  -8       2544.21       2393.01       526.91 o
   1  15  -8        125.68       -102.80       491.07 o
   2  15  -8        596.53        762.99       447.63 o
   3  15  -8      11352.26      11864.69       557.09 o
   4  15  -8        431.64        208.29       388.26 o
   5  15  -8       1958.38       1924.70       436.58 o
   6  15  -8      10042.66      10739.75       576.09 o
   7  15  -8        918.94        739.53       424.68 o
   8  15  -8        905.17        795.81       502.66 o
   9  15  -8        539.30        209.67       530.00 o
  10  15  -8       5418.08       5972.27       700.17 o
  11  15  -8        571.53        199.89       661.78 o
 -10  16  -8       1573.07       1424.37       484.26 o
  -9  16  -8       2716.11       3196.00       612.53 o
  -8  16  -8       1829.83       1471.58       542.45 o
  -7  16  -8         18.42         40.29       468.27 o
  -6  16  -8       6779.93       6272.60       552.31 o
  -5  16  -8       1703.47       1898.44       470.27 o
  -4  16  -8        494.75        295.76       418.11 o
  -3  16  -8       3224.46       3483.70       477.51 o
  -2  16  -8        552.15        705.08       478.88 o
  -1  16  -8       2754.89       2725.37       562.07 o
   0  16  -8         73.35        100.47       509.26 o
   1  16  -8       8984.41       9090.38       866.69 o
   2  16  -8       5024.97       5961.62      1386.52 o
   3  16  -8         59.45       -114.09       524.01 o
   4  16  -8       6021.78       6186.09       694.03 o
   5  16  -8        108.10        110.29       471.09 o
   6  16  -8        853.60        709.65       495.31 o
   7  16  -8        163.89         84.85       528.02 o
   8  16  -8       4518.97       5527.68       619.79 o
   9  16  -8       4800.07       5420.56       614.69 o
  10  16  -8         72.91        -13.85       532.46 o
  -8  17  -8       2329.71       1926.99       583.53 o
  -7  17  -8       3979.95       3726.43       539.39 o
  -6  17  -8        256.63        111.05       452.54 o
  -5  17  -8        823.14       1186.96       473.29 o
  -4  17  -8        390.91        -45.38       446.18 o
  -3  17  -8       6605.07       6344.46       553.24 o
  -2  17  -8        385.37        158.30       562.25 o
  -1  17  -8       1906.67       1893.16       579.53 o
   0  17  -8      13137.31      12968.23       985.03 o
   1  17  -8        370.98        842.63       696.78 o
   2  17  -8        428.66        590.54       703.25 o
   3  17  -8       1268.91        563.82       698.83 o
   4  17  -8       2300.77       1936.16       724.67 o
   5  17  -8         61.69       -619.61       681.44 o
   6  17  -8       1097.69       1215.29       778.53 o
   7  17  -8       6824.93       7834.57       694.59 o
   8  17  -8        353.71        438.99       537.45 o
  -6  18  -8        409.85        426.67       468.94 o
  -5  18  -8       4356.83       5051.08       578.84 o
  -4  18  -8       1924.90       2167.03       516.14 o
  -3  18  -8         67.64        234.56       487.32 o
  -2  18  -8       8051.81       8169.17       747.29 o
  -1  18  -8       1086.92        703.25       735.95 o
   0  18  -8        250.25        158.62      1006.45 o
   1  18  -8       2342.59       2305.25       977.89 o
   2  18  -8       2734.05       3287.05      1115.19 o
   3  18  -8       2350.76       2055.51      1086.25 o
   4  18  -8         31.48       -483.01       738.57 o
   5  18  -8       4396.40       4156.70       844.13 o
   6  18  -8       2525.96       2619.74       851.76 o
  -1  19  -8        677.70        123.09      1151.80 o
   0  19  -8        752.42       2062.02      1180.14 o
   1  19  -8       7294.90       7237.19      1303.29 o
   0   1  -7       6872.31       6581.44       197.23 o
   1   1  -7       6675.60       6141.03       194.32 o
  -1   2  -7      24428.94      24647.02       331.75 o
   0   2  -7      20912.33      20829.74       307.19 o
   1   2  -7       5681.50       5226.95       143.86 o
   2   2  -7       6881.33       6468.95       211.19 o
  -2   3  -7      13089.39      13031.57       248.90 o
  -1   3  -7      14294.62      13424.20       349.88 o
   0   3  -7      17081.14      16311.78       226.46 o
   1   3  -7         61.29        149.08       145.65 o
   2   3  -7       7917.13       7367.21       198.73 o
   3   3  -7      16747.98      16533.21       262.14 o
  -3   4  -7       7780.66       7182.11       244.55 o
  -2   4  -7       6756.04       6609.25       187.77 o
  -1   4  -7       7744.62       8208.67       210.94 o
   0   4  -7      19340.37      18771.39       339.30 o
   1   4  -7      23175.97      23048.04       287.78 o
   2   4  -7      10849.05       9862.54       205.76 o
   3   4  -7      27947.85      27298.42       320.61 o
   4   4  -7      16228.72      15517.36       261.55 o
  -4   5  -7       1363.73       1380.22       146.12 o
  -3   5  -7      27602.45      27036.32       325.12 o
  -2   5  -7       8098.62       7872.97       190.24 o
  -1   5  -7       9284.13       9099.64       244.77 o
   0   5  -7      33260.30      32354.97       390.08 o
   1   5  -7      27561.09      27054.38       307.42 o
   2   5  -7       4813.47       4762.62       160.20 o
   3   5  -7      12044.71      11104.76       203.11 o
   4   5  -7       9282.29       8380.91       215.74 o
   5   5  -7       6542.08       5992.89       192.51 o
  -5   6  -7       9248.92       9308.39       230.64 o
  -4   6  -7       6100.24       5844.15       199.13 o
  -3   6  -7      13143.16      12829.65       250.07 o
  -2   6  -7      26423.90      25904.24       348.08 o
  -1   6  -7      10231.89      10136.34       301.17 o
   0   6  -7      13994.50      13262.39       256.57 o
   1   6  -7      10957.28      10397.19       207.51 o
   2   6  -7       1759.67       1725.20       186.02 o
   3   6  -7       9545.95       9380.04       247.91 o
   4   6  -7       8508.33       8561.56       219.56 o
   5   6  -7       4989.88       4645.12       253.97 o
   6   6  -7      11573.82      11497.61       330.85 o
  -6   7  -7      13638.73      13135.85       348.50 o
  -5   7  -7       6686.69       6445.05       245.12 o
  -4   7  -7       8518.57       8253.23       240.27 o
  -3   7  -7       4497.51       4255.61       193.83 o
  -2   7  -7      11887.23      11965.06       290.77 o
  -1   7  -7       2381.66       2560.26       231.38 o
   0   7  -7       5365.05       5217.63       261.77 o
   1   7  -7       9354.08       9647.12       284.36 o
   2   7  -7      11167.18      10765.25       283.84 o
   3   7  -7       1220.20       1142.49       173.05 o
   4   7  -7      16212.44      16196.98       300.48 o
   5   7  -7      10075.91       9585.61       321.22 o
   6   7  -7       2438.75       2235.33       241.24 o
   7   7  -7       2296.46       2456.40       243.56 o
  -7   8  -7      12662.89      12241.60       455.82 o
  -6   8  -7       8544.51       8234.58       379.49 o
  -5   8  -7       8743.42       8935.94       299.72 o
  -4   8  -7       7486.09       7488.31       244.79 o
  -3   8  -7         70.69         66.61       151.29 o
  -2   8  -7      22098.10      21789.62       426.74 o
  -1   8  -7       3970.11       3965.90       264.54 o
   0   8  -7       7069.67       6613.20       290.20 o
   1   8  -7      23922.00      22939.03       400.36 o
   2   8  -7       9232.92       9336.50       289.02 o
   3   8  -7       1232.15       1029.75       189.25 o
   4   8  -7       1708.67       1957.62       244.30 o
   5   8  -7       6527.30       6383.87       301.54 o
   6   8  -7       8558.33       8204.62       326.41 o
   7   8  -7       4849.38       5379.19       374.51 o
   8   8  -7      10872.61      10369.63       456.95 o
  -8   9  -7      11428.12      11349.64       435.45 o
  -7   9  -7       2056.98       2359.63       327.32 o
  -6   9  -7       3919.84       3564.84       300.33 o
  -5   9  -7       6663.08       6787.25       286.89 o
  -4   9  -7      15492.99      15052.95       407.34 o
  -3   9  -7        670.50        631.84       211.42 o
  -2   9  -7       5556.47       5584.99       294.65 o
  -1   9  -7      11231.92      11898.13       433.96 o
   0   9  -7       9188.65       9086.99       335.51 o
   1   9  -7       1346.34       1266.58       221.44 o
   2   9  -7      12729.07      12460.51       334.26 o
   3   9  -7       4788.54       4813.73       250.44 o
   4   9  -7       4625.30       3985.18       278.29 o
   5   9  -7      15606.64      15372.13       410.73 o
   6   9  -7       8545.15       8089.28       336.94 o
   7   9  -7       8160.58       8148.76       436.45 o
   8   9  -7       7079.67       7172.29       431.36 o
   9   9  -7       5488.97       5712.55       430.81 o
  -9  10  -7       1067.78       1225.18       331.73 o
  -8  10  -7       3571.06       3161.21       381.82 o
  -7  10  -7       4452.38       4392.16       473.96 o
  -6  10  -7       6551.99       6480.40       425.30 o
  -5  10  -7       4707.05       4576.15       391.98 o
  -4  10  -7      11893.29      11820.94       388.10 o
  -3  10  -7      13980.23      14322.68       404.96 o
  -2  10  -7       3449.41       3504.28       289.35 o
  -1  10  -7      12295.49      11951.80       380.68 o
   0  10  -7       3664.37       3138.88       283.86 o
   1  10  -7       1815.28       2117.03       247.73 o
   2  10  -7      10578.07      10180.20       331.95 o
   3  10  -7      13528.93      13334.03       355.60 o
   4  10  -7       2958.84       2713.60       276.77 o
   5  10  -7       9223.99       9632.70       491.86 o
   6  10  -7      11121.76      11259.51       477.89 o
   7  10  -7       3783.04       3929.11       390.80 o
   8  10  -7        693.20        557.58       348.12 o
   9  10  -7       6436.31       6649.14       458.36 o
  10  10  -7        623.59        238.32       364.29 o
 -10  11  -7       2595.76       2401.02       493.61 o
  -9  11  -7       1670.57       1671.46       398.73 o
  -8  11  -7       4141.48       3820.56       487.93 o
  -7  11  -7       9751.38      10176.79       508.73 o
  -6  11  -7       9082.73       8500.03       476.63 o
  -5  11  -7       4937.82       4556.15       397.19 o
  -4  11  -7       7217.58       7385.04       426.37 o
  -3  11  -7       7260.70       7167.37       477.37 o
  -2  11  -7       1089.46       1225.59       270.77 o
  -1  11  -7       3586.59       4101.30       308.46 o
   0  11  -7       3741.84       3641.53       300.44 o
   1  11  -7       9470.87       9876.87       347.34 o
   2  11  -7       5987.68       5365.71       298.94 o
   3  11  -7      12740.33      13393.47       424.90 o
   4  11  -7       6945.09       7071.08       346.04 o
   5  11  -7       2184.57       1939.13       345.92 o
   6  11  -7       4985.33       4885.88       414.85 o
   7  11  -7       7192.89       7046.36       444.27 o
   8  11  -7       2006.39       1703.30       385.84 o
   9  11  -7       3821.56       3624.61       426.06 o
  10  11  -7       6950.98       7570.70       509.19 o
  11  11  -7       3429.14       3388.99       534.42 o
 -11  12  -7       2286.44       2052.45       538.63 o
 -10  12  -7       2653.82       2456.49       507.59 o
  -9  12  -7       5810.08       5921.27       581.94 o
  -8  12  -7       6178.19       6053.67       554.76 o
  -7  12  -7       7290.18       7772.04       493.59 o
  -6  12  -7       5769.07       5396.34       436.85 o
  -5  12  -7       1306.94       1194.25       364.29 o
  -4  12  -7       2853.46       3184.18       390.24 o
  -3  12  -7       4548.70       4626.10       467.56 o
  -2  12  -7       4167.26       4187.77       439.43 o
  -1  12  -7       6111.74       6317.16       349.30 o
   0  12  -7      12028.03      11358.19       412.92 o
   1  12  -7       3713.88       4187.95       306.72 o
   2  12  -7       3242.72       3150.07       311.49 o
   3  12  -7       2945.69       2628.28       308.13 o
   4  12  -7       3799.92       4139.40       332.21 o
   5  12  -7       4039.28       3700.50       397.34 o
   6  12  -7       7308.51       7693.40       457.05 o
   7  12  -7       7396.05       7395.67       477.27 o
   8  12  -7       4704.90       4924.58       450.13 o
   9  12  -7       2881.03       2386.48       428.58 o
  10  12  -7       3576.69       3398.15       453.09 o
  11  12  -7        551.15        580.32       506.01 o
  12  12  -7        516.54        616.73       499.03 o
 -12  13  -7       2384.09       2962.28       566.89 o
 -11  13  -7       2779.86       3139.58       585.52 o
 -10  13  -7       4538.39       4580.34       498.26 o
  -9  13  -7       3761.47       3505.26       557.49 o
  -8  13  -7        879.49        888.21       475.42 o
  -7  13  -7       1609.06       1972.25       414.15 o
  -6  13  -7       4448.38       4324.93       438.62 o
  -5  13  -7       3977.21       3965.44       430.70 o
  -4  13  -7       1042.15        904.84       362.86 o
  -3  13  -7      10079.21      11200.63       633.85 o
  -2  13  -7      10455.54       9977.29       557.99 o
  -1  13  -7       1971.06       1818.14       404.07 o
   0  13  -7       3550.63       3620.33       328.54 o
   1  13  -7        960.90       1020.74       277.31 o
   2  13  -7        588.65        740.51       296.88 o
   3  13  -7       5720.66       5879.76       364.26 o
   4  13  -7       9716.02       9987.05       490.58 o
   5  13  -7       3369.81       3190.84       402.55 o
   6  13  -7       6067.62       5787.05       462.33 o
   7  13  -7       4545.37       4019.88       436.04 o
   8  13  -7       2790.02       2789.26       425.49 o
   9  13  -7         29.00        367.61       412.75 o
  10  13  -7       2038.59       2237.32       452.39 o
  11  13  -7       3103.85       2454.16       668.27 o
  12  13  -7       3987.06       3512.17       748.49 o
  13  13  -7       2025.32       2920.32       726.64 o
 -13  14  -7       3690.22       3517.79       802.76 o
 -12  14  -7       5407.74       6396.91       890.04 o
 -11  14  -7        393.57        369.92       535.45 o
 -10  14  -7       1277.31       1171.12       455.31 o
  -9  14  -7       1521.09       1484.16       517.32 o
  -8  14  -7       1599.58       1426.99       447.39 o
  -7  14  -7       4139.00       4016.29       464.07 o
  -6  14  -7       8489.55       9418.54       558.88 o
  -5  14  -7       5785.95       5329.44       478.35 o
  -4  14  -7       4265.70       3998.38       442.96 o
  -3  14  -7       4546.05       4907.53       513.30 o
  -2  14  -7       4909.55       5463.24       491.54 o
  -1  14  -7        451.18        338.13       407.28 o
   0  14  -7       1864.12       1989.96       415.08 o
   1  14  -7       6390.88       6336.71       485.21 o
   2  14  -7      10704.11      10775.28       445.55 o
   3  14  -7       4486.22       4419.14       425.39 o
   4  14  -7       5680.68       6060.39       450.44 o
   5  14  -7       2492.98       2370.03       400.73 o
   6  14  -7        411.88        321.22       371.87 o
   7  14  -7       3042.95       2933.26       434.33 o
   8  14  -7       3769.89       3825.65       451.88 o
   9  14  -7       2585.28       3633.28       564.29 o
  10  14  -7       3676.40       3265.58       572.73 o
  11  14  -7       5648.34       6529.70       661.34 o
  12  14  -7       2993.12       3078.58       756.67 o
  13  14  -7        846.39        933.89       722.68 o
 -12  15  -7        802.11       1238.67       699.01 o
 -11  15  -7       1485.75       1347.35       570.78 o
 -10  15  -7       1003.49        805.64       537.07 o
  -9  15  -7       3182.58       3426.90       594.90 o
  -8  15  -7       6425.63       6344.29       549.35 o
  -7  15  -7       2385.06       2305.34       469.11 o
  -6  15  -7       2618.04       2810.25       458.97 o
  -5  15  -7       3987.68       3388.00       455.47 o
  -4  15  -7        456.90        635.93       402.77 o
  -3  15  -7       2719.52       2934.63       489.81 o
  -2  15  -7       7024.88       7044.58       558.38 o
  -1  15  -7       4639.73       5575.27       508.89 o
   0  15  -7       6397.09       6541.75       608.07 o
   1  15  -7       5226.09       5375.83       570.99 o
   2  15  -7       3796.49       3829.57       545.85 o
   3  15  -7        937.39        909.30       384.86 o
   4  15  -7       2164.01       2156.47       419.41 o
   5  15  -7       1373.15       1340.53       395.78 o
   6  15  -7       3435.76       3447.24       441.66 o
   7  15  -7       1891.37       1816.58       516.00 o
   8  15  -7       3329.00       3466.94       550.38 o
   9  15  -7       4362.46       3933.46       573.66 o
  10  15  -7       1305.68       1303.79       557.91 o
  11  15  -7       3099.75       3524.50       636.98 o
  12  15  -7       1249.23       1100.91       745.76 o
 -11  16  -7       3001.37       3192.54       641.52 o
 -10  16  -7       4539.10       4551.96       654.20 o
  -9  16  -7       3832.19       3634.86       626.64 o
  -8  16  -7       1873.84       1798.58       487.81 o
  -7  16  -7        991.04       1021.16       475.01 o
  -6  16  -7       1025.24        759.09       441.58 o
  -5  16  -7       3229.48       3344.33       467.52 o
  -4  16  -7       2101.64       2034.12       445.29 o
  -3  16  -7       2954.84       3664.72       529.10 o
  -2  16  -7       4747.90       5075.91       549.89 o
  -1  16  -7       7496.15       7039.17       568.10 o
   0  16  -7        727.74       1033.16       500.60 o
   1  16  -7       2963.55       3534.25       714.06 o
   2  16  -7       1326.44       1284.08       523.99 o
   3  16  -7       1271.72       1446.55       529.19 o
   4  16  -7       3045.34       3904.37       768.00 o
   5  16  -7       3638.27       3059.81       598.84 o
   6  16  -7       2297.24       2193.53       529.23 o
   7  16  -7       2832.38       2824.58       534.65 o
   8  16  -7       3619.80       3500.12       575.29 o
   9  16  -7       1134.92        634.33       543.95 o
  10  16  -7         82.68        240.96       547.24 o
  11  16  -7       1840.38       2249.06       712.22 o
  -9  17  -7        636.87        636.00       584.37 o
  -8  17  -7       2380.34       2743.14       533.70 o
  -7  17  -7        513.18        478.69       498.29 o
  -6  17  -7       1777.47       2414.11       481.39 o
  -5  17  -7       3277.81       2834.30       490.39 o
  -4  17  -7       3529.39       3446.51       487.43 o
  -3  17  -7       3798.32       4095.56       553.39 o
  -2  17  -7       2810.98       3119.69       545.00 o
  -1  17  -7       1224.62       1117.62       546.72 o
   0  17  -7        539.02        146.50       536.85 o
   1  17  -7        359.33        186.49      1049.91 o
   2  17  -7       5979.78       6482.74      1216.21 o
   3  17  -7       3919.42       3609.66       728.56 o
   4  17  -7       1954.37       1756.36       696.31 o
   5  17  -7       4348.90       4266.28       807.52 o
   6  17  -7       1178.91        744.15       721.26 o
   7  17  -7          9.83       -150.19       592.24 o
   8  17  -7       1566.32       1680.96       635.23 o
   9  17  -7       2397.18       2758.90       642.03 o
  -7  18  -7       3650.05       3350.10       555.69 o
  -6  18  -7        586.95        929.65       477.96 o
  -5  18  -7       2014.54       1678.96       485.80 o
  -4  18  -7       1439.82       1344.24       463.18 o
  -3  18  -7        162.11        233.69       532.86 o
  -2  18  -7        608.92        371.87       699.31 o
  -1  18  -7       2857.67       3261.81      1420.98 o
   0  18  -7       2793.15       2736.17      1020.11 o
   1  18  -7       2677.97       2517.60      1115.73 o
   2  18  -7       5969.72       5273.79      1226.13 o
   3  18  -7       1630.44       2640.55       758.00 o
   4  18  -7        141.35         43.34       727.63 o
   5  18  -7        123.76         70.16       676.64 o
   6  18  -7       2176.10       1038.07       764.11 o
   7  18  -7       2231.68       2575.29       805.67 o
  -4  19  -7       2060.78       1629.76       552.38 o
  -3  19  -7       3832.64       3869.18       661.37 o
  -2  19  -7       1299.43       1245.53       698.52 o
  -1  19  -7       4083.21       4563.66      1092.41 o
   0  19  -7       4111.76       5281.77      1115.40 o
   1  19  -7        175.69        723.37       961.67 o
   2  19  -7        184.61        158.93      1158.31 o
   3  19  -7       1575.69       2778.59      1076.10 o
   4  19  -7       1880.48       1528.76       810.76 o
   0   1  -6      11543.77      11388.91       215.10 o
   1   1  -6       3899.45       3915.51       179.06 o
  -1   2  -6       3080.62       3117.81       177.48 o
   0   2  -6       8090.69       7905.98       163.69 o
   1   2  -6        638.11        545.85        97.40 o
   2   2  -6      30025.78      29254.70       298.47 o
  -2   3  -6      34932.31      34086.74       339.28 o
  -1   3  -6        256.09        245.87       136.77 o
   0   3  -6       6840.76       6624.36       165.93 o
   1   3  -6      48401.64      46079.20       338.00 o
   2   3  -6       6216.98       6123.56       195.36 o
   3   3  -6       5216.87       5088.97       172.96 o
  -3   4  -6      19787.34      19345.48       263.63 o
  -2   4  -6        492.60        479.30       115.52 o
  -1   4  -6      64137.89      64086.50       466.95 o
   0   4  -6      15092.09      15024.26       289.91 o
   1   4  -6       6832.06       6847.66       175.63 o
   2   4  -6      23858.16      22991.76       258.35 o
   3   4  -6       4670.57       4593.21       161.56 o
   4   4  -6      29958.30      29160.01       313.14 o
  -4   5  -6        595.92        674.13       129.29 o
  -3   5  -6       8627.43       8431.42       193.29 o
  -2   5  -6      38561.23      36872.44       510.72 o
  -1   5  -6       6845.67       6818.29       179.92 o
   0   5  -6       7523.03       7373.12       246.18 o
   1   5  -6       2735.81       2837.87       137.04 o
   2   5  -6      29152.27      28113.71       599.28 o
   3   5  -6       4448.35       4248.72       175.70 o
   4   5  -6       6535.25       6373.21       268.28 o
   5   5  -6      24795.56      24052.69       437.39 o
  -5   6  -6       1345.37       1285.33       163.84 o
  -4   6  -6      17613.38      17374.84       263.35 o
  -3   6  -6       2232.50       2019.36       158.03 o
  -2   6  -6      14761.19      14687.71       264.97 o
  -1   6  -6        705.00        571.52       104.15 o
   0   6  -6      41886.74      40937.64       446.41 o
   1   6  -6      21178.79      20805.80       334.33 o
   2   6  -6       5480.40       5550.18       216.15 o
   3   6  -6      24062.90      23106.99       392.09 o
   4   6  -6       1420.70       1386.49       136.43 o
   5   6  -6       1509.76       1469.99       198.54 o
   6   6  -6       3681.30       3579.19       228.61 o
  -6   7  -6       9777.88       9854.15       303.60 o
  -5   7  -6       2223.38       1929.65       171.55 o
  -4   7  -6      19697.69      19843.97       356.97 o
  -3   7  -6       1511.07       1716.55       160.78 o
  -2   7  -6       5455.19       5363.86       239.04 o
  -1   7  -6      59656.14      57745.74       945.63 o
   0   7  -6      11935.09      11702.10       293.93 o
   1   7  -6      10529.43      10269.22       278.94 o
   2   7  -6       9969.80       9744.37       268.46 o
   3   7  -6       5751.62       5731.46       220.79 o
   4   7  -6       1399.54       1380.66       156.64 o
   5   7  -6       2606.72       2840.61       231.44 o
   6   7  -6      21891.13      21126.33       527.74 o
   7   7  -6       2868.62       2719.40       213.87 o
  -7   8  -6       6546.14       6426.75       378.78 o
  -6   8  -6      17661.53      16972.99       494.91 o
  -5   8  -6       5043.52       4746.09       247.89 o
  -4   8  -6        288.16        185.07       180.54 o
  -3   8  -6      26834.58      26961.94       364.18 o
  -2   8  -6       7483.22       7045.64       223.53 o
  -1   8  -6        590.26        570.86       104.28 o
   0   8  -6      17749.60      16726.50       359.77 o
   1   8  -6       2415.03       2300.50       213.44 o
   2   8  -6       2451.62       2437.81       209.33 o
   3   8  -6       2517.15       2339.65       200.90 o
   4   8  -6      26955.59      26351.68       403.03 o
   5   8  -6       3446.29       3263.08       255.18 o
   6   8  -6       1266.23       1276.87       223.04 o
   7   8  -6      15055.45      15229.70       489.31 o
   8   8  -6       2750.61       2481.75       305.75 o
  -8   9  -6       1478.40       1438.49       338.89 o
  -7   9  -6      18112.14      17557.39       525.77 o
  -6   9  -6        792.06        630.50       253.84 o
  -5   9  -6      21556.20      21042.52       401.11 o
  -4   9  -6      13219.48      12849.81       324.03 o
  -3   9  -6       2129.62       2270.76       212.73 o
  -2   9  -6       5816.93       5960.50       225.63 o
  -1   9  -6        687.38        447.60       223.77 o
   0   9  -6      13516.27      13532.16       338.94 o
   1   9  -6        500.97        472.93       203.82 o
   2   9  -6       8317.99       7929.36       285.47 o
   3   9  -6      21236.21      20974.75       386.39 o
   4   9  -6       4212.76       4093.60       232.29 o
   5   9  -6       6282.18       6131.14       299.73 o
   6   9  -6       1649.55       1770.30       235.32 o
   7   9  -6      11399.27      11620.02       466.43 o
   8   9  -6        313.06        413.57       324.63 o
   9   9  -6       2588.14       2954.96       370.68 o
  -9  10  -6      14245.50      13504.06       484.42 o
  -8  10  -6       4021.64       4104.35       388.87 o
  -7  10  -6       2815.75       2745.20       319.92 o
  -6  10  -6      23646.96      23314.33       532.65 o
  -5  10  -6        109.73        115.84       243.59 o
  -4  10  -6        286.85        270.07       289.50 o
  -3  10  -6       1463.33       1550.81       272.92 o
  -2  10  -6      14320.73      14459.43       393.67 o
  -1  10  -6       2458.38       2566.60       267.40 o
   0  10  -6       2912.76       2573.32       250.09 o
   1  10  -6      21889.27      21542.97       417.78 o
   2  10  -6         45.09        131.09       211.22 o
   3  10  -6        138.25        260.29       207.71 o
   4  10  -6      14288.13      14337.57       398.51 o
   5  10  -6       8836.32       8375.30       340.80 o
   6  10  -6       4210.24       4466.87       371.82 o
   7  10  -6        432.10        530.15       330.63 o
   8  10  -6      22216.08      22468.24       618.83 o
   9  10  -6       4308.43       4582.04       421.37 o
  10  10  -6         54.44        -18.85       364.54 o
 -10  11  -6       5384.36       5601.88       414.36 o
  -9  11  -6         82.25        127.48       356.37 o
  -8  11  -6       6756.49       6880.01       450.88 o
  -7  11  -6       1897.37       1711.86       370.91 o
  -6  11  -6       4072.41       3817.27       399.85 o
  -5  11  -6       2921.50       2761.48       361.87 o
  -4  11  -6       5217.17       5338.26       397.54 o
  -3  11  -6       9701.17      10070.01       509.45 o
  -2  11  -6        111.31        174.60       265.53 o
  -1  11  -6      12771.54      13344.39       403.22 o
   0  11  -6       3230.30       3470.62       273.23 o
   1  11  -6       5581.40       5872.07       298.23 o
   2  11  -6       2523.00       2603.11       254.08 o
   3  11  -6       1798.20       2072.60       244.70 o
   4  11  -6      19625.62      19619.09       467.51 o
   5  11  -6        604.40        688.20       315.52 o
   6  11  -6       9755.87       9509.76       460.11 o
   7  11  -6      12496.23      11829.95       497.35 o
   8  11  -6       1084.07        759.77       364.50 o
   9  11  -6       2401.18       2305.86       393.42 o
  10  11  -6        465.82        384.21       381.36 o
  11  11  -6       2825.90       3171.55       429.84 o
 -11  12  -6        120.63         89.76       485.83 o
 -10  12  -6        761.47       1032.36       424.29 o
  -9  12  -6       1480.49        832.68       467.70 o
  -8  12  -6       6873.22       6235.77       479.97 o
  -7  12  -6       2661.95       2519.05       408.70 o
  -6  12  -6       1312.11       1161.20       369.12 o
  -5  12  -6      18941.05      19363.39       602.90 o
  -4  12  -6        502.06        444.11       380.41 o
  -3  12  -6       2079.30       2251.81       414.32 o
  -2  12  -6      14972.48      15399.19       593.71 o
  -1  12  -6       2665.38       2665.00       324.16 o
   0  12  -6       1022.42       1038.52       256.80 o
   1  12  -6         76.05        100.82       241.36 o
   2  12  -6      21293.20      20804.97       454.29 o
   3  12  -6       6927.26       6888.98       350.35 o
   4  12  -6       2297.65       2380.08       296.47 o
   5  12  -6      21662.47      21412.12       597.46 o
   6  12  -6        249.95        397.43       338.68 o
   7  12  -6        545.80        454.82       357.81 o
   8  12  -6       1214.35        884.96       384.66 o
   9  12  -6       7157.85       6801.01       485.59 o
  10  12  -6       2352.92       2179.76       428.10 o
  11  12  -6       1692.93       2195.35       444.15 o
  12  12  -6       9584.47       8755.65       642.57 o
 -12  13  -6        618.53        213.44       650.67 o
 -11  13  -6       3190.58       3871.07       564.23 o
 -10  13  -6       1398.59       1117.47       433.32 o
  -9  13  -6       4080.01       3779.63       525.54 o
  -8  13  -6        839.38        377.29       386.68 o
  -7  13  -6      15905.70      15937.05       621.75 o
  -6  13  -6       7262.01       6336.52       476.59 o
  -5  13  -6         51.31        -73.88       377.99 o
  -4  13  -6      10693.48       9536.46       564.96 o
  -3  13  -6        562.71        729.07       395.39 o
  -2  13  -6       6555.01       6152.91       489.57 o
  -1  13  -6        828.32        630.41       379.61 o
   0  13  -6       8355.74       9227.76       429.52 o
   1  13  -6      12198.51      12607.31       426.62 o
   2  13  -6        285.52        200.48       259.60 o
   3  13  -6       9201.98       9117.88       397.23 o
   4  13  -6       2107.20       2346.17       373.36 o
   5  13  -6       2980.22       2804.61       384.32 o
   6  13  -6       1807.10       1555.25       370.94 o
   7  13  -6       1967.60       1720.64       390.08 o
   8  13  -6       7090.67       6826.38       486.06 o
   9  13  -6         28.06         24.44       398.07 o
  10  13  -6       7740.31       8039.41       607.47 o
  11  13  -6       2603.45       1880.78       525.06 o
  12  13  -6        769.69        494.40       647.93 o
  13  13  -6       1012.87        878.52       663.39 o
 -13  14  -6        126.96        296.37       731.70 o
 -12  14  -6        319.08        441.44       672.07 o
 -11  14  -6       8260.89       8527.64       584.66 o
 -10  14  -6         56.67        -42.68       500.68 o
  -9  14  -6       3052.09       3090.36       550.53 o
  -8  14  -6       8440.09       8520.81       553.53 o
  -7  14  -6        504.86        393.62       406.00 o
  -6  14  -6       1194.42       1283.24       411.36 o
  -5  14  -6       1600.00       1638.25       397.94 o
  -4  14  -6       9741.30       9779.64       587.93 o
  -3  14  -6        118.64         19.42       418.46 o
  -2  14  -6        273.31        243.83       405.04 o
  -1  14  -6      19131.13      20503.95       697.32 o
   0  14  -6        318.04        158.96       385.20 o
   1  14  -6        951.81        616.97       350.09 o
   2  14  -6       2232.03       2077.56       342.32 o
   3  14  -6       2428.77       2282.60       374.15 o
   4  14  -6       1202.73        984.38       354.64 o
   5  14  -6        164.26        184.79       363.13 o
   6  14  -6      10602.11      10720.70       528.45 o
   7  14  -6        493.72        501.31       375.64 o
   8  14  -6        260.53        354.54       464.35 o
   9  14  -6       4236.54       5079.68       570.00 o
  10  14  -6       2485.68       2792.45       519.61 o
  11  14  -6        238.73        -70.77       526.72 o
  12  14  -6        404.49        166.02       673.15 o
  13  14  -6       6747.59       7842.67       846.74 o
 -12  15  -6       2814.55       2737.78       740.94 o
 -11  15  -6        324.11        411.92       564.63 o
 -10  15  -6       8428.51       8244.93       666.61 o
  -9  15  -6        246.47        415.78       522.17 o
  -8  15  -6        520.70        315.99       435.61 o
  -7  15  -6        538.31        634.46       428.56 o
  -6  15  -6       4401.34       3938.28       473.76 o
  -5  15  -6       5637.94       5734.63       493.44 o
  -4  15  -6        362.36        191.95       427.21 o
  -3  15  -6       9583.96       9692.38       599.53 o
  -2  15  -6       2696.35       3115.27       490.69 o
  -1  15  -6       1352.18       1471.09       433.61 o
   0  15  -6       3658.40       3908.02       484.55 o
   1  15  -6       2847.93       3087.66       434.17 o
   2  15  -6       5825.68       5713.42       572.67 o
   3  15  -6        476.96        540.96       393.82 o
   4  15  -6       8180.16       8309.40       536.35 o
   5  15  -6       4340.54       4653.06       521.02 o
   6  15  -6         31.26       -232.57       444.94 o
   7  15  -6       3782.01       3484.12       518.08 o
   8  15  -6        132.45        836.07       529.07 o
   9  15  -6       5679.77       6268.42       608.87 o
  10  15  -6        316.53        202.03       507.14 o
  11  15  -6       6188.19       6160.58       639.98 o
  12  15  -6       6646.31       7041.28       850.05 o
 -11  16  -6       2930.96       3015.37       602.32 o
 -10  16  -6       2784.32       2194.80       598.36 o
  -9  16  -6        474.60        817.25       486.69 o
  -8  16  -6        345.10        959.31       481.32 o
  -7  16  -6       6634.07       6617.29       557.20 o
  -6  16  -6        143.68        149.74       448.93 o
  -5  16  -6       1502.61       1118.52       411.42 o
  -4  16  -6       6243.92       6792.36       572.06 o
  -3  16  -6       1239.59       1334.43       479.42 o
  -2  16  -6         85.18         30.10       457.57 o
  -1  16  -6         78.62       -138.03       458.63 o
   0  16  -6      13374.73      13260.98       637.10 o
   1  16  -6        724.93       1036.05       479.87 o
   2  16  -6       2867.85       2953.50       544.10 o
   3  16  -6       8819.71       7981.93       814.02 o
   4  16  -6        117.17        104.40       600.85 o
   5  16  -6        551.48        549.21       532.07 o
   6  16  -6        893.81        745.16       515.33 o
   7  16  -6       4943.11       4887.21       636.40 o
   8  16  -6        529.63        639.23       502.72 o
   9  16  -6        142.98         74.39       509.52 o
  10  16  -6      11365.46      12767.95       755.54 o
  11  16  -6        262.38        356.11       527.62 o
 -10  17  -6        180.14       -152.64       593.02 o
  -9  17  -6       7020.51       7298.58       602.24 o
  -8  17  -6        710.80        709.09       481.17 o
  -7  17  -6        173.93        269.23       464.27 o
  -6  17  -6       3012.81       2372.88       498.14 o
  -5  17  -6        274.55        259.36       435.54 o
  -4  17  -6       1639.68       1264.57       448.75 o
  -3  17  -6         18.94        -93.95       488.10 o
  -2  17  -6       5905.39       5809.33       632.00 o
  -1  17  -6       3835.34       4064.39       518.95 o
   0  17  -6         92.46        146.54       601.53 o
   1  17  -6       7979.94       7669.80      1221.29 o
   2  17  -6        501.57        420.04       667.40 o
   3  17  -6        517.08        381.07       609.42 o
   4  17  -6       1564.00       1101.40       655.80 o
   5  17  -6       3455.66       3543.47       793.21 o
   6  17  -6       2758.29       2756.42       747.04 o
   7  17  -6        118.97       -179.27       545.56 o
   8  17  -6       6155.93       5952.07       691.18 o
   9  17  -6       3389.25       4126.34       703.50 o
  10  17  -6        347.09        684.44       602.00 o
  -8  18  -6       1573.43       1577.74       506.06 o
  -7  18  -6        590.26        523.85       488.78 o
  -6  18  -6       2918.55       3038.78       513.99 o
  -5  18  -6        193.65        -61.87       453.66 o
  -4  18  -6       4156.11       4141.89       513.86 o
  -3  18  -6       7878.70       8455.16       775.63 o
  -2  18  -6        623.72        838.22       575.19 o
  -1  18  -6       2093.11       2426.05       736.16 o
   0  18  -6       3717.41       3727.53      1174.35 o
   1  18  -6       1623.59       1704.99      1044.38 o
   2  18  -6        312.12        443.68       939.23 o
   3  18  -6        970.83       1084.33       660.51 o
   4  18  -6       9951.17       9907.45       963.15 o
   5  18  -6         83.16       -175.28       694.84 o
   6  18  -6       1477.13       1327.14       738.13 o
   7  18  -6       5836.79       6381.37      1170.19 o
   8  18  -6        208.45        219.79       804.58 o
  -5  19  -6       5861.03       6701.41       666.45 o
  -4  19  -6        865.31       1188.03       568.27 o
  -3  19  -6        435.49         19.37       619.12 o
  -2  19  -6       3211.87       3082.14       812.91 o
  -1  19  -6        311.60        594.10      1126.09 o
   0  19  -6        843.27         41.37      1054.41 o
   1  19  -6        259.21       -533.97      1057.69 o
   2  19  -6       6215.74       5818.55      1230.93 o
   3  19  -6       1685.97       1959.28       765.22 o
   4  19  -6        108.34        -68.37       739.35 o
   5  19  -6       4197.87       4080.63       873.43 o
   0   1  -5      10881.76      11295.10       240.94 o
   1   1  -5      15870.12      15684.17       224.69 o
  -1   2  -5      40686.42      40958.94       330.03 o
   0   2  -5      13160.90      13094.91       172.22 o
   1   2  -5      19984.46      19933.29       228.01 o
   2   2  -5       6752.39       6444.50       165.11 o
  -2   3  -5      33007.02      32203.77       287.35 o
  -1   3  -5      12626.47      12446.21       199.14 o
   0   3  -5      24831.68      25162.21       295.55 o
   1   3  -5       1786.24       1715.95       122.84 o
   2   3  -5       4225.59       4099.89       130.29 o
   3   3  -5      18323.25      18002.47       234.51 o
  -3   4  -5      26002.60      25589.47       267.76 o
  -2   4  -5       1931.16       2023.28       127.12 o
  -1   4  -5       7860.88       7720.68       170.46 o
   0   4  -5      10802.50      10727.80       230.81 o
   1   4  -5       7564.63       7704.85       165.15 o
   2   4  -5      40045.46      38857.16       312.13 o
   3   4  -5      17635.23      17428.19       224.97 o
   4   4  -5      12981.84      12629.69       219.37 o
  -4   5  -5       3522.78       3259.13       147.57 o
  -3   5  -5      12926.96      12270.71       211.95 o
  -2   5  -5      12333.30      11814.46       263.93 o
  -1   5  -5      17494.63      16818.97       237.95 o
   0   5  -5      45245.70      43557.04       414.89 o
   1   5  -5      27998.46      27144.05       337.58 o
   2   5  -5      14626.50      14624.21       259.16 o
   3   5  -5      10087.97      10099.27       215.89 o
   4   5  -5      10210.83      10561.13       190.15 o
   5   5  -5        778.05        874.74       173.38 o
  -5   6  -5       7550.48       6916.95       230.57 o
  -4   6  -5      10787.24      10274.82       247.06 o
  -3   6  -5      34721.99      33938.57       357.72 o
  -2   6  -5      32788.16      31985.13       395.92 o
  -1   6  -5      18732.37      18876.98       260.10 o
   0   6  -5      24171.17      24042.07       345.13 o
   1   6  -5      24166.66      23879.50       341.75 o
   2   6  -5       2048.39       2267.15       175.50 o
   3   6  -5       6571.55       6551.37       208.96 o
   4   6  -5      17107.94      16363.12       266.10 o
   5   6  -5      19756.72      19221.25       273.00 o
   6   6  -5       2417.96       2388.68       197.59 o
  -6   7  -5       8291.57       8075.47       252.12 o
  -5   7  -5      10060.30      10086.79       278.53 o
  -4   7  -5       5522.16       5250.44       225.63 o
  -3   7  -5      13494.61      12890.42       272.12 o
  -2   7  -5      11619.75      11561.28       278.83 o
  -1   7  -5       2254.50       2197.06       145.69 o
   0   7  -5       3080.60       2989.75       206.06 o
   1   7  -5      22911.12      22794.41       377.33 o
   2   7  -5      15385.88      14958.53       298.43 o
   3   7  -5       5162.81       4692.25       156.83 o
   4   7  -5       5669.32       5629.41       205.60 o
   5   7  -5      10850.51      11286.22       240.10 o
   6   7  -5        247.04        384.73       164.61 o
   7   7  -5       1778.99       1832.67       198.35 o
  -7   8  -5       7231.66       6408.19       373.27 o
  -6   8  -5       3942.19       3932.81       289.20 o
  -5   8  -5      10283.34      10146.00       287.32 o
  -4   8  -5       1760.90       1512.33       184.94 o
  -3   8  -5       1797.91       1949.80       193.50 o
  -2   8  -5       8769.83       8871.57       252.61 o
  -1   8  -5      16639.39      15811.50       278.32 o
   0   8  -5       4761.41       4637.10       235.11 o
   1   8  -5       6462.25       6399.62       249.45 o
   2   8  -5      16409.84      15882.17       325.97 o
   3   8  -5      19020.52      18408.39       253.02 o
   4   8  -5       5003.91       4692.53       177.61 o
   5   8  -5      16403.14      15545.68       301.52 o
   6   8  -5       7044.17       6747.89       279.65 o
   7   8  -5       7801.14       7608.11       349.97 o
   8   8  -5       8778.00       8991.00       424.66 o
  -8   9  -5      14403.17      14553.82       530.94 o
  -7   9  -5       3238.39       3240.50       308.77 o
  -6   9  -5       3479.57       3426.18       291.88 o
  -5   9  -5      15745.13      15621.48       344.39 o
  -4   9  -5       1769.24       1952.72       198.58 o
  -3   9  -5       8819.13       8705.40       325.76 o
  -2   9  -5      16761.82      16333.60       321.70 o
  -1   9  -5       9047.47       8994.65       247.89 o
   0   9  -5       7891.44       7614.40       280.53 o
   1   9  -5       2459.68       2450.69       220.39 o
   2   9  -5       7595.49       7788.37       307.43 o
   3   9  -5       6832.37       7098.46       329.44 o
   4   9  -5       2266.96       2217.80       205.77 o
   5   9  -5      13772.49      14012.81       402.59 o
   6   9  -5      19590.80      19798.33       486.57 o
   7   9  -5       6187.75       5560.08       379.07 o
   8   9  -5      18070.58      17526.91       536.59 o
   9   9  -5       7453.80       7375.83       397.86 o
  -9  10  -5       1604.57       1395.65       359.40 o
  -8  10  -5       8742.05       8743.15       456.50 o
  -7  10  -5       8892.84       8887.87       400.36 o
  -6  10  -5       2269.32       2424.57       293.91 o
  -5  10  -5      15495.42      14959.68       427.21 o
  -4  10  -5      21294.64      22125.23       512.12 o
  -3  10  -5       5463.74       5478.28       262.51 o
  -2  10  -5       3690.80       3444.21       232.06 o
  -1  10  -5       1277.76       1297.13       233.89 o
   0  10  -5       2044.55       2066.66       233.41 o
   1  10  -5        540.72        699.83       214.44 o
   2  10  -5       5351.44       5112.15       266.42 o
   3  10  -5      15316.07      14931.43       479.49 o
   4  10  -5      11771.56      11747.98       355.88 o
   5  10  -5      12621.43      12240.62       364.22 o
   6  10  -5      13025.29      12519.22       465.81 o
   7  10  -5       1149.40       1097.88       320.46 o
   8  10  -5         40.46          6.53       327.58 o
   9  10  -5       3639.26       3068.79       382.40 o
  10  10  -5       3524.42       3750.11       373.16 o
 -10  11  -5        966.45        875.56       335.92 o
  -9  11  -5       1209.87        966.25       366.18 o
  -8  11  -5       8108.49       8479.48       426.13 o
  -7  11  -5      14267.64      13763.49       476.22 o
  -6  11  -5       8573.24       8224.39       388.65 o
  -5  11  -5       8967.02       8890.53       380.66 o
  -4  11  -5      15415.13      14392.39       570.61 o
  -3  11  -5       5777.88       5220.24       420.87 o
  -2  11  -5       1030.32        906.92       268.82 o
  -1  11  -5       2021.55       2164.72       288.80 o
   0  11  -5      14435.08      14404.10       399.84 o
   1  11  -5       5828.64       6052.95       294.63 o
   2  11  -5      17696.53      17346.19       396.14 o
   3  11  -5      11717.62      11335.42       365.89 o
   4  11  -5       6378.34       6749.48       289.71 o
   5  11  -5       2944.05       3324.03       348.46 o
   6  11  -5       6364.93       6128.14       399.94 o
   7  11  -5       6736.98       6269.98       424.35 o
   8  11  -5       3259.69       3067.44       388.40 o
   9  11  -5       7085.76       6994.94       458.75 o
  10  11  -5       4488.30       4542.30       441.54 o
  11  11  -5       2087.76       2201.56       409.78 o
 -11  12  -5        624.42        842.23       398.17 o
 -10  12  -5       5088.91       5347.19       480.04 o
  -9  12  -5       3733.04       3790.76       422.90 o
  -8  12  -5       8174.33       8989.91       445.56 o
  -7  12  -5       5852.93       6098.42       462.30 o
  -6  12  -5       5488.05       4956.28       424.21 o
  -5  12  -5       2606.06       2709.83       380.18 o
  -4  12  -5       3298.70       2747.94       418.03 o
  -3  12  -5      11625.88      11928.69       554.16 o
  -2  12  -5       4672.40       4834.98       435.80 o
  -1  12  -5       5059.37       5411.69       345.80 o
   0  12  -5       9757.30       9374.93       366.06 o
   1  12  -5       6347.49       6115.09       309.18 o
   2  12  -5       2787.32       2786.93       269.36 o
   3  12  -5       6637.08       6720.11       312.50 o
   4  12  -5       3676.62       3933.54       305.41 o
   5  12  -5       1149.21       1337.84       344.36 o
   6  12  -5       8155.38       7938.23       446.11 o
   7  12  -5       8236.70       8075.21       461.97 o
   8  12  -5       3550.85       3622.22       414.54 o
   9  12  -5       1654.86       1635.03       386.61 o
  10  12  -5       1636.41       1351.27       396.59 o
  11  12  -5       2652.66       2496.22       503.67 o
  12  12  -5        268.24        636.39       489.29 o
 -12  13  -5       3355.05       3498.37       694.35 o
 -11  13  -5       3361.59       3085.73       477.36 o
 -10  13  -5       2888.78       3088.92       547.13 o
  -9  13  -5       2592.16       2679.23       446.61 o
  -8  13  -5        173.56        199.21       376.10 o
  -7  13  -5        521.51        527.96       377.31 o
  -6  13  -5       4073.78       4640.12       439.49 o
  -5  13  -5       2943.91       3144.01       408.82 o
  -4  13  -5       6647.62       7037.68       515.88 o
  -3  13  -5      10327.95      11100.19       827.11 o
  -2  13  -5       4935.24       5349.21       457.08 o
  -1  13  -5       2897.02       2893.49       415.32 o
   0  13  -5       6206.91       6294.86       414.41 o
   1  13  -5       3086.42       3188.69       312.45 o
   2  13  -5       3114.12       3166.89       283.39 o
   3  13  -5       7302.03       7275.21       332.88 o
   4  13  -5       6292.65       6328.73       421.53 o
   5  13  -5       7597.07       8417.22       455.91 o
   6  13  -5       2393.17       2357.41       365.98 o
   7  13  -5       7841.72       8376.32       482.30 o
   8  13  -5       1909.10       2047.53       395.81 o
   9  13  -5        371.25        240.33       461.87 o
  10  13  -5       4264.81       4594.67       560.96 o
  11  13  -5       3186.11       3119.52       526.47 o
  12  13  -5       1085.54       1179.13       527.86 o
  13  13  -5       4814.89       5248.65       748.27 o
 -13  14  -5       4099.77       4223.60       776.00 o
 -12  14  -5       4987.05       5981.76       778.98 o
 -11  14  -5       1734.79       1409.33       518.58 o
 -10  14  -5        613.40        392.72       497.28 o
  -9  14  -5       2667.99       2976.05       463.33 o
  -8  14  -5       1074.66        916.34       423.53 o
  -7  14  -5       4618.47       4834.32       475.80 o
  -6  14  -5       6718.08       6854.93       505.40 o
  -5  14  -5       7334.12       7698.46       505.44 o
  -4  14  -5       3122.62       3721.37       491.36 o
  -3  14  -5       4651.16       4703.39       494.28 o
  -2  14  -5      10032.31      10163.72       562.38 o
  -1  14  -5        266.53        437.98       406.31 o
   0  14  -5       3531.39       3426.82       431.87 o
   1  14  -5       9905.43      10352.25       466.35 o
   2  14  -5       5966.99       6010.00       355.80 o
   3  14  -5       9388.48       9522.89       514.29 o
   4  14  -5       5136.02       5262.95       511.41 o
   5  14  -5       3558.26       3405.68       394.87 o
   6  14  -5       1150.07        973.01       408.80 o
   7  14  -5       4951.25       4765.03       523.35 o
   8  14  -5       3596.42       3546.90       522.62 o
   9  14  -5       3982.22       3438.41       515.18 o
  10  14  -5       3241.94       2748.92       543.97 o
  11  14  -5       4836.04       5005.47       599.90 o
  12  14  -5       3324.02       3419.87       587.76 o
  13  14  -5       1427.98       1123.36       702.95 o
  14  14  -5       1955.31       2035.72       727.10 o
 -13  15  -5       1591.09       1511.25       740.86 o
 -12  15  -5       3226.27       3391.23       761.65 o
 -11  15  -5       1900.07       1568.84       560.04 o
 -10  15  -5       1306.75       1427.80       530.32 o
  -9  15  -5       3228.24       3610.57       494.31 o
  -8  15  -5       3610.25       3908.65       488.02 o
  -7  15  -5       3288.85       3262.92       468.60 o
  -6  15  -5       3197.45       2983.22       451.49 o
  -5  15  -5       2859.04       3097.74       454.14 o
  -4  15  -5         29.94       -153.02       438.04 o
  -3  15  -5       3836.97       4310.32       506.29 o
  -2  15  -5       5137.88       4846.30       501.53 o
  -1  15  -5       3901.02       3746.55       466.99 o
   0  15  -5       7176.79       6248.53       507.96 o
   1  15  -5       6947.94       7365.46       568.48 o
   2  15  -5       5776.02       5145.93       555.63 o
   3  15  -5       1055.22        899.77       390.38 o
   4  15  -5        695.25        236.13       477.43 o
   5  15  -5       1605.16       1665.15       503.59 o
   6  15  -5       1029.55        997.19       520.88 o
   7  15  -5       2655.61       2061.67       480.48 o
   8  15  -5       8271.29       8746.82       622.47 o
   9  15  -5       1349.40       1401.41       498.09 o
  10  15  -5        908.06        541.55       482.98 o
  11  15  -5       2943.37       2858.81       585.42 o
  12  15  -5       2276.46       1987.29       557.50 o
  13  15  -5        163.13        628.77       730.02 o
 -12  16  -5       2674.14       2765.97       791.75 o
 -11  16  -5       6541.64       7187.05       679.05 o
 -10  16  -5       1678.18       1345.64       572.28 o
  -9  16  -5       4086.03       4216.09       513.37 o
  -8  16  -5       3670.55       3874.88       510.41 o
  -7  16  -5        159.60        369.85       442.08 o
  -6  16  -5        814.16        703.60       411.34 o
  -5  16  -5       3984.13       4119.47       490.80 o
  -4  16  -5       3305.34       3955.83       522.73 o
  -3  16  -5       5059.48       4956.41       528.33 o
  -2  16  -5       7209.46       7173.80       565.83 o
  -1  16  -5       4751.91       4912.19       523.80 o
   0  16  -5       2980.95       2686.73       454.54 o
   1  16  -5       1855.85       1900.88       420.10 o
   2  16  -5       1753.87       1707.94       631.52 o
   3  16  -5       3104.22       3583.99       686.32 o
   4  16  -5       1036.87       1103.87       608.07 o
   5  16  -5       3452.12       3653.96       580.12 o
   6  16  -5       3005.00       3254.77       559.06 o
   7  16  -5       1346.77        968.18       566.62 o
   8  16  -5       2721.53       1957.57       604.90 o
   9  16  -5       3527.66       3329.04       642.96 o
  10  16  -5        178.47        242.77       591.07 o
  11  16  -5       2911.32       2686.13       643.34 o
  12  16  -5       4125.09       4722.04       746.71 o
 -10  17  -5       1095.56        848.02       571.34 o
  -9  17  -5        578.33        729.90       478.10 o
  -8  17  -5       3021.99       3356.35       536.17 o
  -7  17  -5       1490.84       1757.60       484.76 o
  -6  17  -5       1756.25       1447.81       462.12 o
  -5  17  -5       4294.33       3944.21       497.50 o
  -4  17  -5       5332.59       5046.20       563.87 o
  -3  17  -5       1427.34        921.85       489.01 o
  -2  17  -5       3085.42       2930.62       602.83 o
  -1  17  -5       2897.68       2955.29       595.02 o
   0  17  -5        627.37        637.72       497.71 o
   1  17  -5       1826.94       2211.62       913.30 o
   2  17  -5       4912.66       4839.14       745.78 o
   3  17  -5       1875.30       2074.47       660.42 o
   4  17  -5       2807.84       3482.91       721.85 o
   5  17  -5       2081.81       1233.92       689.54 o
   6  17  -5       3428.19       2967.33       733.92 o
   7  17  -5        676.61        666.85       555.15 o
   8  17  -5       2352.22       2270.74       587.35 o
   9  17  -5       3149.70       3374.53       658.35 o
  10  17  -5       2443.95       2422.23       646.57 o
  -8  18  -5       2814.84       2501.34       524.37 o
  -7  18  -5       2467.26       2316.69       525.18 o
  -6  18  -5       1644.56       1806.70       467.61 o
  -5  18  -5       1095.43       1331.45       528.75 o
  -4  18  -5       1346.78        620.78       571.21 o
  -3  18  -5       1103.26       1081.51       558.59 o
  -2  18  -5        590.08        606.62       573.79 o
  -1  18  -5       2710.06       3452.71       769.14 o
   0  18  -5       3468.90       3898.95      1010.35 o
   1  18  -5       2307.35       1787.04       921.48 o
   2  18  -5       2200.03       2020.10       822.83 o
   3  18  -5       3901.73       3623.88       749.08 o
   4  18  -5        455.85        115.60       656.14 o
   5  18  -5       1569.27       1019.97       704.01 o
   6  18  -5       2973.25       3130.80       766.66 o
   7  18  -5       1106.29       1599.68       748.70 o
   8  18  -5       2773.17       2104.33       803.13 o
  -6  19  -5        901.86        630.43       535.09 o
  -5  19  -5        241.55        244.73       537.88 o
  -4  19  -5       1615.06       1224.84       581.86 o
  -3  19  -5       2176.14       2656.45       637.70 o
  -2  19  -5       3076.94       3206.02       671.99 o
  -1  19  -5       4451.83       4586.31      1203.96 o
   0  19  -5       4229.39       5553.13      1145.46 o
   1  19  -5       1155.66       1376.58       916.76 o
   2  19  -5       2321.18       2247.78      1088.77 o
   3  19  -5       2922.62       3503.15       806.54 o
   4  19  -5       1723.62       1170.71       685.43 o
   5  19  -5       2746.91       2688.47       815.10 o
   6  19  -5       3959.76       4237.75      1486.01 o
  -1  20  -5       2291.95       2314.14      1171.05 o
   0  20  -5       1476.16       2020.87      1086.16 o
   1  20  -5       1016.13       1387.97      1069.06 o
   0   0  -4       9997.30      10352.84       342.13 o
   0   1  -4       1112.38       1057.66       102.19 o
   1   1  -4      20323.30      20574.10       202.91 o
  -1   2  -4      15833.07      16032.86       194.60 o
   0   2  -4       7288.50       7354.22       164.06 o
   1   2  -4      41297.76      42561.57       350.61 o
   2   2  -4       6885.15       6485.05       149.67 o
  -2   3  -4       4187.46       4455.12       138.31 o
  -1   3  -4      17898.33      18350.21       209.77 o
   0   3  -4      48479.46      47570.82       418.88 o
   1   3  -4       7542.52       7395.04       149.75 o
   2   3  -4      50929.43      49331.96       403.44 o
   3   3  -4      20649.14      20537.88       229.78 o
  -3   4  -4       6044.09       5807.82       154.39 o
  -2   4  -4      64349.78      62858.28       375.22 o
  -1   4  -4        362.71        319.85       110.33 o
   0   4  -4      29051.39      27643.55       308.75 o
   1   4  -4      44755.84      45215.25       372.71 o
   2   4  -4      11526.47      11264.04       211.97 o
   3   4  -4       6000.46       5824.08       150.24 o
   4   4  -4       1170.88       1067.18       142.23 o
  -4   5  -4      72563.51      70056.08       488.04 o
  -3   5  -4       5476.73       5513.21       158.00 o
  -2   5  -4        383.12        501.94       134.48 o
  -1   5  -4      24899.51      24270.27       287.56 o
   0   5  -4       2828.35       2905.28       182.28 o
   1   5  -4       7019.35       6923.44       208.95 o
   2   5  -4       3043.23       2939.68       165.78 o
   3   5  -4      45621.98      44052.16       376.90 o
   4   5  -4      11723.27      11793.97       205.76 o
   5   5  -4       3154.57       3194.28       177.86 o
  -5   6  -4      23641.24      23334.47       332.72 o
  -4   6  -4        812.17        926.64       162.26 o
  -3   6  -4        662.35        619.91       159.17 o
  -2   6  -4       2336.60       2308.39       159.19 o
  -1   6  -4      34227.81      33746.20       430.98 o
   0   6  -4       2048.14       1971.77       113.48 o
   1   6  -4      15089.38      14630.58       274.97 o
   2   6  -4      22515.82      21764.91       237.50 o
   3   6  -4       1089.57       1264.89       151.84 o
   4   6  -4       7140.67       6948.65       199.78 o
   5   6  -4       3622.16       3395.39       153.60 o
   6   6  -4      10101.21       8985.53       183.44 o
  -6   7  -4       1196.41       1033.47       237.27 o
  -5   7  -4       4694.23       4064.11       256.42 o
  -4   7  -4       9884.06       9524.09       254.38 o
  -3   7  -4      26069.86      25174.91       374.41 o
  -2   7  -4      23509.98      23368.04       322.98 o
  -1   7  -4        600.90        734.96       176.06 o
   0   7  -4      35270.44      34817.35       596.94 o
   1   7  -4       8435.80       8307.69       245.26 o
   2   7  -4        133.37        133.28        79.81 o
   3   7  -4      10647.38      10480.79       207.09 o
   4   7  -4      10399.64       9779.82       243.46 o
   5   7  -4       1798.88       1873.30       156.71 o
   6   7  -4       1677.01       1529.93       140.55 o
   7   7  -4      35222.73      33501.78       597.87 o
  -7   8  -4      11874.23      11185.04       413.82 o
  -6   8  -4       7522.67       7401.58       348.28 o
  -5   8  -4       9448.35       8955.65       301.11 o
  -4   8  -4      34562.93      34217.12       495.59 o
  -3   8  -4         22.13        186.39       169.18 o
  -2   8  -4       9014.72       9132.97       308.42 o
  -1   8  -4      22143.25      21633.25       376.99 o
   0   8  -4       4564.31       4752.93       228.90 o
   1   8  -4       3686.11       3513.95       214.13 o
   2   8  -4         10.74         23.90        83.14 o
   3   8  -4      12667.99      12626.15       310.73 o
   4   8  -4       2391.30       2514.57       159.19 o
   5   8  -4       9699.96      10068.17       230.63 o
   6   8  -4      15761.25      15163.01       289.71 o
   7   8  -4       1064.59        923.66       259.61 o
   8   8  -4       1784.22       1630.88       350.36 o
  -8   9  -4       2604.71       2099.80       371.65 o
  -7   9  -4        446.31        485.79       280.29 o
  -6   9  -4      30757.04      29189.97       699.09 o
  -5   9  -4        430.61        344.95       244.73 o
  -4   9  -4       1842.68       1893.86       210.80 o
  -3   9  -4      22316.51      21311.62       432.00 o
  -2   9  -4       2511.67       2748.26       250.38 o
  -1   9  -4        353.51        325.46       189.16 o
   0   9  -4       2248.52       2304.46       214.38 o
   1   9  -4      29902.22      29996.67       428.54 o
   2   9  -4       7585.85       7150.04       193.02 o
   3   9  -4        440.21        411.89       127.20 o
   4   9  -4      27779.02      28461.01       353.47 o
   5   9  -4       1535.39       1531.86       159.36 o
   6   9  -4       3365.36       3326.43       255.98 o
   7   9  -4       3227.99       2872.32       267.58 o
   8   9  -4      13247.49      12702.07       429.27 o
   9   9  -4       6288.54       6026.55       422.26 o
  -9  10  -4          5.07         33.16       374.88 o
  -8  10  -4       8447.55       8367.88       429.14 o
  -7  10  -4      17776.54      17444.54       714.85 o
  -6  10  -4        323.09        371.32       271.12 o
  -5  10  -4       7661.01       7622.70       367.73 o
  -4  10  -4        374.13        381.10       362.86 o
  -3  10  -4       1649.96       1613.02       242.54 o
  -2  10  -4       2136.81       2245.34       262.10 o
  -1  10  -4      17951.68      17519.20       393.82 o
   0  10  -4      26500.19      26436.21       430.19 o
   1  10  -4         91.78         80.57       207.08 o
   2  10  -4       9449.20       9330.25       301.32 o
   3  10  -4       9203.18       8681.54       291.57 o
   4  10  -4       6217.57       5966.02       258.57 o
   5  10  -4       1450.52       1516.86       200.61 o
   6  10  -4       1465.68       1514.24       312.25 o
   7  10  -4      28985.18      28482.55       588.34 o
   8  10  -4        218.41        139.85       254.91 o
   9  10  -4       5202.31       5230.47       341.39 o
  10  10  -4       8606.39       8803.34       436.18 o
 -10  11  -4        727.30        778.36       342.23 o
  -9  11  -4      17966.00      18022.99       665.70 o
  -8  11  -4        627.30        473.94       329.88 o
  -7  11  -4        146.66        133.97       308.27 o
  -6  11  -4       1198.02       1147.79       298.47 o
  -5  11  -4      10043.68      10184.54       471.58 o
  -4  11  -4         56.80       -122.56       386.77 o
  -3  11  -4        301.07        303.63       332.28 o
  -2  11  -4      25577.11      25510.73       571.74 o
  -1  11  -4       1753.37       1613.15       263.95 o
   0  11  -4        822.95        795.09       237.54 o
   1  11  -4       3777.62       3438.16       256.45 o
   2  11  -4       7295.39       7232.56       297.08 o
   3  11  -4       1343.90       1261.90       224.76 o
   4  11  -4       2326.02       2392.74       231.15 o
   5  11  -4      36266.75      35488.89       887.44 o
   6  11  -4       3645.14       3927.50       358.15 o
   7  11  -4        362.34        442.91       309.23 o
   8  11  -4      10617.80      10453.16       478.75 o
   9  11  -4        451.73        618.57       349.21 o
  10  11  -4        177.82         60.53       357.81 o
  11  11  -4        555.99        419.31       380.82 o
 -11  12  -4       8194.96       8286.13       537.00 o
 -10  12  -4       1330.18       1138.13       399.44 o
  -9  12  -4       2005.64       2250.44       356.28 o
  -8  12  -4       1248.53       1223.74       336.08 o
  -7  12  -4       7810.84       7939.18       439.41 o
  -6  12  -4      17151.23      17196.07       539.91 o
  -5  12  -4        320.12        370.96       430.83 o
  -4  12  -4       7811.18       7996.85       557.72 o
  -3  12  -4       6890.29       7108.86       590.18 o
  -2  12  -4         38.48         13.92       334.62 o
  -1  12  -4       4638.78       4315.35       329.48 o
   0  12  -4       2325.99       2279.95       274.23 o
   1  12  -4      18945.35      19149.49       451.00 o
   2  12  -4       1392.99       1634.69       249.75 o
   3  12  -4      11300.04      11728.81       353.42 o
   4  12  -4      14946.01      15050.61       381.78 o
   5  12  -4        414.19        252.18       316.74 o
   6  12  -4       9822.83       9339.59       454.13 o
   7  12  -4        614.99        586.84       337.97 o
   8  12  -4       5908.04       5963.63       430.59 o
   9  12  -4         44.53        -51.22       358.56 o
  10  12  -4       2718.09       2743.58       502.50 o
  11  12  -4      10451.85      10543.23       718.98 o
  12  12  -4        597.42        666.13       495.82 o
 -12  13  -4       2780.35       2153.95       559.47 o
 -11  13  -4       3728.92       3735.14       487.97 o
 -10  13  -4        492.06        564.24       407.89 o
  -9  13  -4        659.92        540.01       342.74 o
  -8  13  -4      14933.40      15436.29       607.12 o
  -7  13  -4       1487.66       1661.84       443.11 o
  -6  13  -4       3445.94       3841.51       453.79 o
  -5  13  -4      13709.45      14510.50       716.04 o
  -4  13  -4        867.29        801.64       396.17 o
  -3  13  -4        374.53        295.26       381.52 o
  -2  13  -4       3490.84       3340.19       411.73 o
  -1  13  -4      18668.30      19513.65       627.24 o
   0  13  -4       3583.30       3280.37       348.46 o
   1  13  -4       2635.07       2811.41       292.74 o
   2  13  -4      23574.28      23890.39       506.10 o
   3  13  -4        153.46        157.83       248.04 o
   4  13  -4        810.06       1032.42       317.43 o
   5  13  -4       3801.13       3798.87       382.92 o
   6  13  -4       5932.54       6022.85       423.41 o
   7  13  -4        753.49        900.10       427.92 o
   8  13  -4        954.54       1166.65       431.79 o
   9  13  -4      11987.18      12308.93       653.20 o
  10  13  -4        745.46        877.85       475.97 o
  11  13  -4        929.49       1046.42       498.05 o
  12  13  -4       5255.18       5391.06       617.44 o
  13  13  -4       2659.25       2300.62       556.09 o
 -13  14  -4       1157.45       1520.40       697.48 o
 -12  14  -4       1292.56       1306.95       658.31 o
 -11  14  -4         66.69        287.75       524.78 o
 -10  14  -4       7003.42       7635.13       643.33 o
  -9  14  -4       2324.33       2160.94       433.50 o
  -8  14  -4        606.40        369.27       411.27 o
  -7  14  -4       7814.10       8457.84       524.32 o
  -6  14  -4        447.59        409.03       395.21 o
  -5  14  -4       4544.31       4279.18       493.42 o
  -4  14  -4       2934.50       2944.08       458.05 o
  -3  14  -4       5418.85       6548.67       506.21 o
  -2  14  -4      11629.56      11311.93       730.37 o
  -1  14  -4        368.68        464.44       394.03 o
   0  14  -4      10645.26      10403.55       472.59 o
   1  14  -4       2249.73       1928.93       333.91 o
   2  14  -4       2208.38       2258.13       302.54 o
   3  14  -4       1533.21       1316.43       332.20 o
   4  14  -4       1822.87       1618.92       382.53 o
   5  14  -4       5928.27       6012.39       578.75 o
   6  14  -4        291.61        361.97       423.26 o
   7  14  -4       6423.31       5832.52       526.16 o
   8  14  -4       2425.99       3191.21       491.57 o
   9  14  -4       1511.03       1167.14       490.30 o
  10  14  -4       2562.91       3363.01       544.27 o
  11  14  -4        849.67       1030.14       509.78 o
  12  14  -4       6554.82       6871.19       654.23 o
  13  14  -4        415.14        191.83       529.33 o
  14  14  -4       1923.05       2494.15       754.59 o
 -13  15  -4        665.86        777.68       716.61 o
 -12  15  -4       2556.42       2754.63       583.56 o
 -11  15  -4       5155.70       5175.34       599.88 o
 -10  15  -4          2.35       -264.34       519.80 o
  -9  15  -4       3246.41       3198.48       478.28 o
  -8  15  -4       1161.15       1286.67       416.37 o
  -7  15  -4       6691.21       6368.68       515.64 o
  -6  15  -4        623.16        730.83       411.85 o
  -5  15  -4       1519.35       1488.51       463.10 o
  -4  15  -4      15506.97      15680.06       672.14 o
  -3  15  -4          1.81         95.72       418.64 o
  -2  15  -4       1896.63       2038.88       433.32 o
  -1  15  -4      10059.86      10155.06       553.66 o
   0  15  -4       4781.57       5023.44       422.22 o
   1  15  -4        636.89        525.23       330.40 o
   2  15  -4        896.33        748.44       360.64 o
   3  15  -4      11756.34      12962.02       684.08 o
   4  15  -4       2270.09       2107.58       506.75 o
   5  15  -4       1792.86       1507.52       499.95 o
   6  15  -4       5165.48       5051.01       592.26 o
   7  15  -4        582.15        686.70       511.51 o
   8  15  -4        139.01         29.67       524.66 o
   9  15  -4        773.44        760.44       571.80 o
  10  15  -4      10006.20      10727.53       799.48 o
  11  15  -4       1379.54       1064.94       549.55 o
  12  15  -4        892.64        946.25       594.05 o
  13  15  -4       7834.71       8404.62       826.11 o
 -12  16  -4        396.22        208.81       574.14 o
 -11  16  -4         70.11        -95.04       545.45 o
 -10  16  -4       3114.34       3590.94       528.32 o
  -9  16  -4       2036.13       2229.15       483.67 o
  -8  16  -4       2786.26       2265.13       469.81 o
  -7  16  -4         55.11        -61.36       442.84 o
  -6  16  -4       8403.51       8387.33       562.16 o
  -5  16  -4       2929.87       3035.72       517.56 o
  -4  16  -4         14.41        189.79       443.21 o
  -3  16  -4       7215.50       6648.39       559.86 o
  -2  16  -4        869.19       1152.00       458.54 o
  -1  16  -4       4821.34       4749.64       491.96 o
   0  16  -4        165.31        127.46       498.30 o
   1  16  -4       8205.57       8390.95       531.79 o
   2  16  -4       3900.55       4162.32       688.38 o
   3  16  -4        344.63        413.74       591.58 o
   4  16  -4       5777.90       5874.81       726.19 o
   5  16  -4        234.65        287.89       505.55 o
   6  16  -4       2304.86       2496.10       577.31 o
   7  16  -4       2695.61       2194.18       560.83 o
   8  16  -4       1813.87       2028.84       575.89 o
   9  16  -4       7994.20       7785.36       730.06 o
  10  16  -4        240.06         37.00       587.66 o
  11  16  -4       5507.95       5728.30       726.26 o
  12  16  -4       1207.72       1134.62       670.82 o
 -11  17  -4        242.55        174.28       570.90 o
 -10  17  -4       8051.57       8392.40       614.19 o
  -9  17  -4         32.39        -85.93       472.62 o
  -8  17  -4       1678.65       1744.21       478.91 o
  -7  17  -4       4906.83       4974.07       535.98 o
  -6  17  -4        639.45        700.77       463.34 o
  -5  17  -4        503.56        623.86       453.64 o
  -4  17  -4         31.57        141.18       473.05 o
  -3  17  -4       6089.24       6362.48       648.70 o
  -2  17  -4        974.41       1051.89       521.19 o
  -1  17  -4       2632.28       2595.50       562.33 o
   0  17  -4       8203.75       9284.52       705.31 o
   1  17  -4         25.67       -278.76       501.81 o
   2  17  -4       2779.57       2850.41       678.17 o
   3  17  -4       1572.32        954.35       629.15 o
   4  17  -4       7034.04       6992.79       914.78 o
   5  17  -4         73.90         42.92       656.98 o
   6  17  -4        423.89        498.93       656.46 o
   7  17  -4       9446.35      10289.90       741.21 o
   8  17  -4        315.33        258.38       537.57 o
   9  17  -4        760.77        855.32       547.17 o
  10  17  -4       3754.68       4304.60       707.71 o
  11  17  -4       1623.70       1701.45       630.30 o
  -9  18  -4       6143.73       6822.69       607.05 o
  -8  18  -4         52.25       -178.76       477.61 o
  -7  18  -4        338.39        336.55       506.89 o
  -6  18  -4        693.95        463.97       495.58 o
  -5  18  -4       5023.94       5134.60       580.81 o
  -4  18  -4       3852.60       3852.62       666.95 o
  -3  18  -4       1060.01        792.09       554.89 o
  -2  18  -4       6475.53       6805.16       684.98 o
  -1  18  -4        703.88       1176.37       570.80 o
   0  18  -4         62.60        404.25       715.12 o
   1  18  -4       3582.70       2685.95      1105.66 o
   2  18  -4       1448.68       1829.04       733.62 o
   3  18  -4       3737.30       4021.50       775.16 o
   4  18  -4         22.41         14.71       641.11 o
   5  18  -4       9838.46      10619.05       940.15 o
   6  18  -4       1768.19       1566.14       687.85 o
   7  18  -4         47.96       -247.46       695.45 o
   8  18  -4       4729.56       4809.79       833.48 o
   9  18  -4         91.65        183.16       586.11 o
  -7  19  -4        696.10        594.83       554.60 o
  -6  19  -4       5030.07       5728.80       656.41 o
  -5  19  -4        318.82        295.42       512.51 o
  -4  19  -4       3896.62       3342.30       662.51 o
  -3  19  -4       2948.32       3442.69       679.51 o
  -2  19  -4        408.62        355.62       581.30 o
  -1  19  -4        131.50         71.83       682.06 o
   0  19  -4        140.78       -371.03      1067.76 o
   1  19  -4       4412.70       5339.76      1268.13 o
   2  19  -4        119.50         48.48       966.82 o
   3  19  -4       3189.70       4012.32       786.14 o
   4  19  -4       6016.96       6150.21      1090.63 o
   5  19  -4        873.91        504.07       678.04 o
   6  19  -4        595.21        826.44       902.56 o
   7  19  -4        386.10        415.08       786.38 o
  -3  20  -4       1232.76        944.57       626.34 o
  -2  20  -4         13.80       -348.59       757.81 o
  -1  20  -4       4886.10       4347.67      1183.26 o
   0  20  -4       1586.92       1242.94       899.38 o
   1  20  -4         30.52        262.36       946.75 o
   2  20  -4       6185.25       7131.18      1260.42 o
   3  20  -4         29.99        -62.38      1117.54 o
   0   1  -3      51599.73      52345.16       416.28 o
   1   1  -3      19763.86      20277.29       169.24 o
  -1   2  -3      11840.89      11937.14       201.05 o
   0   2  -3      42345.61      43541.55       271.90 o
   1   2  -3      15407.92      15277.60       155.61 o
   2   2  -3      28319.54      29013.07       284.41 o
  -2   3  -3       5026.27       4884.79       134.37 o
  -1   3  -3      34144.19      34284.23       269.91 o
   0   3  -3       5594.25       5736.16       165.44 o
   1   3  -3       1698.46       1928.67       136.88 o
   2   3  -3       4872.30       4915.86       138.32 o
   3   3  -3      32050.41      33011.18       299.25 o
  -3   4  -3      17208.07      16744.62       223.90 o
  -2   4  -3       5309.11       5540.04       151.47 o
  -1   4  -3        654.88        619.39       122.97 o
   0   4  -3      31073.62      30768.27       382.29 o
   1   4  -3      32133.47      32663.63       407.55 o
   2   4  -3      13859.83      13576.29       219.61 o
   3   4  -3      31528.55      30674.01       380.61 o
   4   4  -3      17532.34      17020.38       206.04 o
  -4   5  -3       1198.51       1287.60       122.87 o
  -3   5  -3      23312.68      23398.86       339.69 o
  -2   5  -3      20932.55      20673.19       305.91 o
  -1   5  -3      10039.19       9824.61       437.57 o
   0   5  -3      30030.57      28767.82       405.12 o
   1   5  -3      29480.31      30067.78       325.33 o
   2   5  -3      36876.30      37327.81       382.55 o
   3   5  -3       7757.31       7811.03       206.53 o
   4   5  -3      16373.15      16426.54       252.02 o
   5   5  -3       5813.60       5969.59       159.63 o
  -5   6  -3       4002.20       3846.77       132.14 o
  -4   6  -3      13656.55      13461.73       333.33 o
  -3   6  -3      22331.77      21576.76       381.43 o
  -2   6  -3      21774.36      21416.84       406.89 o
  -1   6  -3       4213.48       4236.16       196.34 o
   0   6  -3      12777.39      12472.31       258.06 o
   1   6  -3      15431.45      14851.45       277.90 o
   2   6  -3       4165.45       4290.84       147.28 o
   3   6  -3       4443.50       4484.99       182.08 o
   4   6  -3       8040.13       7521.95       199.40 o
   5   6  -3      23926.78      23075.68       344.17 o
   6   6  -3       5632.65       5512.71       162.36 o
  -6   7  -3       5407.94       5184.10       209.39 o
  -5   7  -3      21214.06      20114.79       432.62 o
  -4   7  -3      21312.52      21478.57       390.10 o
  -3   7  -3      14581.93      15189.75       509.92 o
  -2   7  -3      16315.76      15392.03       357.46 o
  -1   7  -3       2468.80       2658.84       200.94 o
   0   7  -3       2685.33       2612.90       193.97 o
   1   7  -3      18495.60      18393.26       323.41 o
   2   7  -3      21654.58      20947.93       260.93 o
   3   7  -3      22428.52      22300.30       280.51 o
   4   7  -3      34543.78      33813.24       379.70 o
   5   7  -3      15470.31      14854.69       265.36 o
   6   7  -3         11.01          8.87       111.30 o
   7   7  -3       5002.20       4740.73       227.95 o
  -7   8  -3       1652.39       1360.47       279.54 o
  -6   8  -3      14251.84      14385.38       423.21 o
  -5   8  -3      12086.07      11937.23       438.16 o
  -4   8  -3       1201.70       1496.22       201.84 o
  -3   8  -3       2962.82       2682.03       231.00 o
  -2   8  -3      12926.07      12862.56       402.44 o
  -1   8  -3      27375.39      27423.00       436.05 o
   0   8  -3      11902.78      11278.73       297.59 o
   1   8  -3       7122.33       7225.64       179.62 o
   2   8  -3      29486.13      29162.84       318.67 o
   3   8  -3      19024.33      18749.47       280.01 o
   4   8  -3        456.22        543.38       139.22 o
   5   8  -3       7435.79       6949.56       206.67 o
   6   8  -3       6798.33       6525.07       206.85 o
   7   8  -3        559.88        619.99       206.88 o
   8   8  -3      21101.04      21062.60       609.47 o
  -8   9  -3      11220.51      11382.68       443.38 o
  -7   9  -3       7396.17       7452.84       381.24 o
  -6   9  -3       6939.93       6416.15       401.39 o
  -5   9  -3       3241.92       2766.75       335.07 o
  -4   9  -3      10033.62       9568.84       303.98 o
  -3   9  -3      17701.98      17261.02       397.33 o
  -2   9  -3      19575.08      18999.97       628.49 o
  -1   9  -3      16722.35      17021.44       433.41 o
   0   9  -3       3198.26       3577.12       241.27 o
   1   9  -3      18574.70      18157.51       270.83 o
   2   9  -3       1274.43       1293.50       141.16 o
   3   9  -3       9765.01       9473.39       230.19 o
   4   9  -3       3870.68       3880.82       184.73 o
   5   9  -3      14484.53      14227.37       283.40 o
   6   9  -3      19966.48      20141.49       452.99 o
   7   9  -3       6548.41       5993.94       326.17 o
   8   9  -3       6587.33       6138.60       315.59 o
   9   9  -3      12555.70      11873.55       539.94 o
  -9  10  -3       1162.29       1254.73       385.99 o
  -8  10  -3       5244.63       4951.21       377.59 o
  -7  10  -3       6389.38       5884.12       375.97 o
  -6  10  -3       1847.03       1592.40       336.46 o
  -5  10  -3      10175.24       9901.26       632.84 o
  -4  10  -3      15624.25      15706.03       597.16 o
  -3  10  -3       5553.04       5731.69       296.16 o
  -2  10  -3       9438.96       9366.75       398.72 o
  -1  10  -3       3400.65       3358.38       262.54 o
   0  10  -3       4830.61       4491.20       288.54 o
   1  10  -3       2090.61       2233.74       160.79 o
   2  10  -3       6504.84       6466.81       211.24 o
   3  10  -3       5337.50       5290.51       205.13 o
   4  10  -3       9667.82       9592.56       251.37 o
   5  10  -3      10712.49      10656.39       272.74 o
   6  10  -3       8078.45       8003.07       295.35 o
   7  10  -3       4471.65       4238.06       318.19 o
   8  10  -3       4147.24       4547.56       332.33 o
   9  10  -3       3921.84       4587.10       319.98 o
  10  10  -3       4730.38       5090.20       347.67 o
 -10  11  -3       4978.54       5248.58       420.53 o
  -9  11  -3        857.66        857.37       350.22 o
  -8  11  -3       8817.48       8386.04       440.72 o
  -7  11  -3      15819.09      16116.85       594.03 o
  -6  11  -3       7535.59       7316.64       456.81 o
  -5  11  -3       7702.18       8146.76       525.68 o
  -4  11  -3       9771.95      10294.64       552.89 o
  -3  11  -3       6507.26       6019.95       476.78 o
  -2  11  -3       1261.56       1298.77       260.90 o
  -1  11  -3      12196.43      12151.79       378.11 o
   0  11  -3      10267.48      10723.10       373.53 o
   1  11  -3       8537.09       8251.26       321.59 o
   2  11  -3       8417.39       8646.91       321.70 o
   3  11  -3      14098.18      14096.57       400.71 o
   4  11  -3       5372.12       5493.88       266.39 o
   5  11  -3       1105.28       1220.42       255.67 o
   6  11  -3       9746.35       9928.69       475.52 o
   7  11  -3       3325.67       3523.89       389.95 o
   8  11  -3       4706.62       5012.37       423.18 o
   9  11  -3       6643.12       7174.80       478.87 o
  10  11  -3       4768.52       4949.77       452.83 o
  11  11  -3       4913.36       4754.59       501.48 o
 -11  12  -3       6269.63       6635.04       571.50 o
 -10  12  -3       7001.87       7377.46       539.77 o
  -9  12  -3       7141.45       7527.66       460.72 o
  -8  12  -3       2160.28       2084.39       354.79 o
  -7  12  -3       5527.49       5466.85       467.18 o
  -6  12  -3       7340.33       7295.96       477.99 o
  -5  12  -3       1163.73       1283.16       433.90 o
  -4  12  -3       2204.98       2541.80       450.58 o
  -3  12  -3       8238.68       8203.03       545.14 o
  -2  12  -3       4494.86       4364.46       451.97 o
  -1  12  -3      12167.79      12809.30       493.13 o
   0  12  -3       8929.09       9253.03       375.60 o
   1  12  -3       7259.77       7402.18       327.05 o
   2  12  -3       2969.48       3339.75       274.22 o
   3  12  -3      13214.64      12594.17       373.34 o
   4  12  -3       2304.09       2311.63       243.95 o
   5  12  -3       1074.98        971.66       271.56 o
   6  12  -3       4840.49       4751.30       382.66 o
   7  12  -3      11990.28      12240.66       536.27 o
   8  12  -3       4050.31       3976.30       552.68 o
   9  12  -3       2244.79       1864.71       508.73 o
  10  12  -3       3578.09       3632.64       555.46 o
  11  12  -3        357.39        413.08       529.24 o
  12  12  -3        268.43        476.39       538.01 o
 -12  13  -3       5336.66       5144.66       656.46 o
 -11  13  -3       1684.55       1607.80       493.01 o
 -10  13  -3       7007.34       6943.67       570.54 o
  -9  13  -3       3964.30       3873.45       422.94 o
  -8  13  -3       2618.85       2857.51       386.25 o
  -7  13  -3       2019.64       1903.38       429.55 o
  -6  13  -3       1746.54       1463.22       411.04 o
  -5  13  -3       4904.46       5081.38       538.19 o
  -4  13  -3      11652.80      11759.50       632.66 o
  -3  13  -3       8981.92       9071.06       591.56 o
  -2  13  -3       4548.24       4841.72       489.29 o
  -1  13  -3       1115.46       1223.48       413.78 o
   0  13  -3       7786.86       8349.45       440.90 o
   1  13  -3       7009.12       7415.25       346.79 o
   2  13  -3       2477.34       2351.60       281.34 o
   3  13  -3       5577.24       5249.77       314.52 o
   4  13  -3      10857.55      10864.94       430.52 o
   5  13  -3       6463.81       7235.79       455.58 o
   6  13  -3       6512.06       6260.33       502.37 o
   7  13  -3       5206.89       5419.21       501.35 o
   8  13  -3       2101.50       1956.39       464.49 o
   9  13  -3        433.78        497.54       505.95 o
  10  13  -3       3232.65       3174.02       570.00 o
  11  13  -3       5175.33       4921.42       639.33 o
  12  13  -3       2939.82       2595.51       519.27 o
  13  13  -3       4095.86       4474.71       611.59 o
 -13  14  -3       5269.48       5444.99       618.48 o
 -12  14  -3       2623.87       2771.48       552.39 o
 -11  14  -3       1205.24       1779.64       483.15 o
 -10  14  -3       1263.09       1010.58       397.06 o
  -9  14  -3       1882.90       1673.92       398.84 o
  -8  14  -3       1380.87       1421.03       453.03 o
  -7  14  -3       1370.47       1396.29       436.41 o
  -6  14  -3       9559.58       9491.96       574.13 o
  -5  14  -3       6312.41       5730.68       705.13 o
  -4  14  -3       3003.28       2617.94       510.54 o
  -3  14  -3       6890.51       7101.14       578.09 o
  -2  14  -3       1075.85        846.50       435.67 o
  -1  14  -3       1658.85       1934.93       454.46 o
   0  14  -3       8068.56       8165.46       431.83 o
   1  14  -3       9757.99       9789.20       643.14 o
   2  14  -3       7591.76       7528.38       362.19 o
   3  14  -3       5077.03       5475.05       425.60 o
   4  14  -3       5427.62       5129.66       434.53 o
   5  14  -3       4472.68       3809.92       519.79 o
   6  14  -3         49.30         12.39       453.47 o
   7  14  -3       2753.65       3214.72       549.64 o
   8  14  -3       7571.43       6615.41       633.93 o
   9  14  -3       3497.56       3602.09       574.32 o
  10  14  -3       4224.79       4914.19       575.09 o
  11  14  -3       2764.52       2881.57       548.06 o
  12  14  -3       1788.45       2601.07       557.15 o
  13  14  -3       1826.21       1785.87       624.86 o
  14  14  -3       2387.63       1588.97       620.24 o
 -13  15  -3        343.39        903.82       718.39 o
 -12  15  -3       3082.49       3225.55       616.69 o
 -11  15  -3       1101.42       1196.59       621.27 o
 -10  15  -3        763.60        947.16       474.07 o
  -9  15  -3       7324.75       7199.23       586.73 o
  -8  15  -3       3248.39       2529.52       493.36 o
  -7  15  -3       3763.05       4548.35       518.85 o
  -6  15  -3       6792.72       6286.51       535.53 o
  -5  15  -3       3333.14       3437.16       559.00 o
  -4  15  -3        131.94        163.45       498.03 o
  -3  15  -3       1230.14        695.17       477.03 o
  -2  15  -3       6637.36       6282.01       615.63 o
  -1  15  -3       4045.10       4160.96       458.01 o
   0  15  -3       4051.66       4064.91       396.27 o
   1  15  -3       7138.77       7260.32       491.47 o
   2  15  -3       3476.89       3733.69       417.67 o
   3  15  -3       1000.08       1189.94       446.21 o
   4  15  -3       1804.10       1637.88       494.11 o
   5  15  -3       4156.45       4049.93       568.91 o
   6  15  -3        158.43         86.03       471.42 o
   7  15  -3       7315.17       6832.78       642.84 o
   8  15  -3       6585.36       7326.54       667.66 o
   9  15  -3       2889.64       3161.92       584.22 o
  10  15  -3        385.55        649.32       566.12 o
  11  15  -3       3258.84       3295.44       640.61 o
  12  15  -3       3021.54       2638.85       645.54 o
  13  15  -3        424.84        534.04       581.70 o
 -12  16  -3       3416.81       3561.66       629.80 o
 -11  16  -3       3545.01       3590.96       627.19 o
 -10  16  -3       1837.33       1324.08       510.48 o
  -9  16  -3       2217.88       1976.82       526.61 o
  -8  16  -3       5200.81       5426.30       554.84 o
  -7  16  -3        916.61        796.61       488.22 o
  -6  16  -3       2746.46       3070.01       521.62 o
  -5  16  -3       6194.48       7275.77      1294.59 o
  -4  16  -3       3226.58       3800.93       565.55 o
  -3  16  -3       3258.32       3358.83       539.34 o
  -2  16  -3       6318.34       6459.23       608.68 o
  -1  16  -3       4524.89       4934.05       594.94 o
   0  16  -3       1721.31       1751.16       507.08 o
   1  16  -3        941.17       1099.00       402.08 o
   2  16  -3       6246.01       6391.10       585.80 o
   3  16  -3        864.33        889.82       577.26 o
   4  16  -3       2670.26       2650.63       870.93 o
   5  16  -3       5441.61       5804.66       594.43 o
   6  16  -3       5347.27       4662.06       619.06 o
   7  16  -3       2536.27       2237.77       561.99 o
   8  16  -3       4601.39       4337.00       629.62 o
   9  16  -3       3643.66       3209.48       623.27 o
  10  16  -3        122.66        471.04       585.41 o
  11  16  -3       2116.49       2176.65       628.22 o
  12  16  -3       2874.75       2480.61       677.57 o
 -11  17  -3       3314.20       4273.06       685.31 o
 -10  17  -3        839.94        443.62       465.51 o
  -9  17  -3       1028.83       1151.99       488.92 o
  -8  17  -3       2844.75       3106.47       503.36 o
  -7  17  -3       2393.75       2094.01       526.45 o
  -6  17  -3       1527.22       2188.96       527.35 o
  -5  17  -3       7643.87       5695.41       809.58 o
  -4  17  -3       5720.97       5503.81       675.42 o
  -3  17  -3       1968.45       2271.03       556.24 o
  -2  17  -3       1709.99       1623.14       510.36 o
  -1  17  -3       3819.73       3559.58       578.03 o
   0  17  -3        279.59        144.64       499.97 o
   1  17  -3       2584.11       2176.60       567.85 o
   2  17  -3       3108.38       2739.61       706.92 o
   3  17  -3       6504.99       6530.83       802.36 o
   4  17  -3       2410.44       2105.28       669.45 o
   5  17  -3       4205.71       4643.83       744.86 o
   6  17  -3       5483.54       4438.85       777.51 o
   7  17  -3        447.58        527.64       557.13 o
   8  17  -3        453.70        204.70       568.20 o
   9  17  -3       5410.85       5564.31       680.23 o
  10  17  -3       1629.62       1994.05       650.22 o
  11  17  -3       2756.20       2536.90       643.40 o
  -9  18  -3        780.92        745.16       533.12 o
  -8  18  -3       1859.27       2006.49       562.14 o
  -7  18  -3       3332.53       2709.85       540.84 o
  -6  18  -3       3649.01       4080.13       562.90 o
  -5  18  -3       2584.65       2069.86       669.12 o
  -4  18  -3       2492.89       2546.44       602.74 o
  -3  18  -3        981.89       1055.71       565.15 o
  -2  18  -3        326.31        169.29       527.85 o
  -1  18  -3       3064.19       3329.18       660.73 o
   0  18  -3       4187.42       4262.14       847.68 o
   1  18  -3       2564.00       2491.91       693.83 o
   2  18  -3       3787.96       4413.13       734.68 o
   3  18  -3       3639.43       3155.80      1218.83 o
   4  18  -3        767.88        285.44       677.67 o
   5  18  -3       2257.30       1982.24       698.67 o
   6  18  -3       1064.19       1025.99       706.68 o
   7  18  -3       2467.58       2458.59       724.34 o
   8  18  -3       1636.84       1259.90       687.04 o
   9  18  -3       2679.72       2657.27       651.51 o
  -7  19  -3       2888.62       3641.78       603.54 o
  -6  19  -3        464.48        815.47       550.13 o
  -5  19  -3        240.04        224.41       491.11 o
  -4  19  -3       1370.57       1542.33       598.60 o
  -3  19  -3       2682.37       2544.15       612.23 o
  -2  19  -3       2626.62       2693.82       608.51 o
  -1  19  -3       3679.16       3507.69       934.98 o
   0  19  -3       3882.73       4473.29       844.48 o
   1  19  -3       2022.30       2146.32      1107.37 o
   2  19  -3       1828.07       1769.24      1071.50 o
   3  19  -3       2863.74       3463.76      1125.22 o
   4  19  -3       1806.01       2143.49       719.64 o
   5  19  -3       1057.62        687.08       755.72 o
   6  19  -3       4013.63       3211.00       767.96 o
   7  19  -3       2989.38       2429.53       745.94 o
  -4  20  -3       2835.39       3314.79       644.85 o
  -3  20  -3       3065.57       3312.55       695.76 o
  -2  20  -3       1628.48       1594.03       744.69 o
  -1  20  -3        958.51       1085.12       716.75 o
   0  20  -3       3121.76       3479.53      1194.43 o
   1  20  -3       1264.68       1127.42      1009.90 o
   2  20  -3        688.01        619.88       932.42 o
   3  20  -3       2359.49       1332.61      1024.39 o
   4  20  -3       3770.00       3046.74      1198.16 o
   1   1  -2      27308.16      27675.85       306.22 o
  -1   2  -2       9544.60      10465.63       134.11 o
   0   2  -2      15682.18      15866.30       173.13 o
   1   2  -2      17898.31      18678.19       180.73 o
   2   2  -2      38949.74      40953.33       322.10 o
  -2   3  -2      23346.08      23702.57       374.63 o
  -1   3  -2      13047.59      12691.66       230.82 o
   0   3  -2      17990.12      18093.41       223.73 o
   1   3  -2      77353.81      79846.04       384.04 o
   2   3  -2       3237.91       3691.75       139.83 o
   3   3  -2       8406.21       8117.03       150.02 o
  -3   4  -2      15720.40      16285.78       208.88 o
  -2   4  -2       2322.29       2476.14       187.13 o
  -1   4  -2      39779.26      40876.22       343.27 o
   0   4  -2      10814.32      10894.31       248.75 o
   1   4  -2       7298.58       7797.59       142.82 o
   2   4  -2      34566.99      35510.95       717.22 o
   3   4  -2       1056.15       1102.96       126.61 o
   4   4  -2      27702.73      27061.59       371.17 o
  -4   5  -2       2298.30       2161.48       120.15 o
  -3   5  -2      14905.42      15676.23       331.41 o
  -2   5  -2      23444.72      23286.38       556.76 o
  -1   5  -2       3797.48       3515.83       182.48 o
   0   5  -2       1696.64       1893.89       114.95 o
   1   5  -2       9406.41      10035.15       170.39 o
   2   5  -2      73284.88      72939.12       492.89 o
   3   5  -2       3714.86       3845.82       188.01 o
   4   5  -2      13973.93      14300.64       219.42 o
   5   5  -2      49527.92      47125.85       589.75 o
  -5   6  -2       5426.01       5481.62       314.67 o
  -4   6  -2      30598.01      28760.97       512.46 o
  -3   6  -2        560.77        567.17       158.27 o
  -2   6  -2       3383.67       3466.40       208.06 o
  -1   6  -2       5261.21       5073.19       224.59 o
   0   6  -2      27202.36      27066.57       333.98 o
   1   6  -2      11463.85      11769.27       230.13 o
   2   6  -2        604.30        613.35       126.22 o
   3   6  -2      67821.90      65691.34       461.18 o
   4   6  -2       2142.73       2358.54       149.77 o
   5   6  -2       2539.73       2658.16       135.37 o
   6   6  -2      10009.97       9678.30       472.41 o
  -6   7  -2       8904.48       8902.07       390.06 o
  -5   7  -2      13276.79      13549.77       620.83 o
  -4   7  -2      18519.14      17796.27       312.68 o
  -3   7  -2       1496.96       1611.72       174.99 o
  -2   7  -2       6898.03       6837.19       258.93 o
  -1   7  -2      35193.01      34433.18       442.43 o
   0   7  -2       1338.89       1405.62       140.40 o
   1   7  -2      11968.12      11748.67       226.86 o
   2   7  -2      19107.11      18501.12       296.01 o
   3   7  -2       7665.48       7337.27       236.81 o
   4   7  -2        262.83        275.28       127.85 o
   5   7  -2       1487.63       1556.44       131.24 o
   6   7  -2      29081.55      27913.46       462.59 o
   7   7  -2        506.86        442.92       240.94 o
  -7   8  -2       6517.97       6426.04       392.20 o
  -6   8  -2       4614.31       4561.99       352.39 o
  -5   8  -2       6203.74       6172.99       358.73 o
  -4   8  -2       2632.95       2783.64       171.39 o
  -3   8  -2      47614.05      47363.82       618.70 o
  -2   8  -2       3021.09       3130.52       230.04 o
  -1   8  -2        149.57        110.17       190.02 o
   0   8  -2      17471.89      17454.41       390.05 o
   1   8  -2      10254.47      10540.15       234.14 o
   2   8  -2       3493.61       3475.32       217.36 o
   3   8  -2        236.33        147.63       139.19 o
   4   8  -2      41692.27      40675.50       408.64 o
   5   8  -2      13546.54      13723.31       316.37 o
   6   8  -2       1280.12       1394.11       124.31 o
   7   8  -2      20511.86      20159.60       440.38 o
   8   8  -2         19.26         10.02       271.67 o
  -8   9  -2       5002.76       5053.52       397.52 o
  -7   9  -2      19094.91      19238.59       577.86 o
  -6   9  -2        332.89        497.46       297.36 o
  -5   9  -2      10170.80      10278.70       506.45 o
  -4   9  -2      20647.67      19935.40       608.65 o
  -3   9  -2       2965.20       3030.66       221.07 o
  -2   9  -2      15396.54      15456.21       499.50 o
  -1   9  -2       4201.63       3903.91       246.64 o
   0   9  -2      30551.51      30823.14       389.40 o
   1   9  -2       4318.44       4241.76       208.54 o
   2   9  -2      11416.63      11342.38       331.54 o
   3   9  -2      32465.44      32089.66       549.89 o
   4   9  -2        647.28        551.17       151.05 o
   5   9  -2       7763.75       7849.24       229.96 o
   6   9  -2       3458.19       3324.36       231.36 o
   7   9  -2      17449.38      17614.54       357.79 o
   8   9  -2       1432.05       1657.88       260.51 o
   9   9  -2       1586.90       1717.38       313.52 o
  -9  10  -2      22688.34      21755.64       591.14 o
  -8  10  -2       2770.68       2670.68       373.90 o
  -7  10  -2        866.93        690.41       330.50 o
  -6  10  -2      15653.41      15397.94       632.98 o
  -5  10  -2       1426.18       1176.27       360.85 o
  -4  10  -2         98.07         58.91       341.70 o
  -3  10  -2       2505.14       2790.70       386.90 o
  -2  10  -2      22500.38      21962.04       459.93 o
  -1  10  -2       8437.40       8795.43       314.07 o
   0  10  -2       4995.52       5294.45       226.01 o
   1  10  -2      26461.83      26628.38       408.32 o
   2  10  -2       2737.01       2527.33       202.33 o
   3  10  -2        259.34        221.87       160.91 o
   4  10  -2       9388.53       9832.87       264.28 o
   5  10  -2      10997.54      10740.65       271.92 o
   6  10  -2       7308.46       7886.17       298.72 o
   7  10  -2        511.15        702.75       215.78 o
   8  10  -2      19398.70      18786.80       488.80 o
   9  10  -2       1106.11        895.19       273.53 o
  10  10  -2        583.37        612.41       281.32 o
 -10  11  -2      11129.17      10911.43       506.04 o
  -9  11  -2        150.58          9.99       331.77 o
  -8  11  -2      15740.85      15695.79       603.34 o
  -7  11  -2        229.44        338.41       345.98 o
  -6  11  -2       6780.91       6969.38       451.29 o
  -5  11  -2       2603.97       2465.29       417.76 o
  -4  11  -2       9156.63       8690.18       526.12 o
  -3  11  -2      16292.68      15119.01       595.85 o
  -2  11  -2       1519.07       1654.08       377.06 o
  -1  11  -2      19490.73      19714.55       433.91 o
   0  11  -2       8931.71       8946.04       278.62 o
   1  11  -2       4509.21       4863.68       238.80 o
   2  11  -2       3016.02       3244.61       226.69 o
   3  11  -2        880.09        845.20       182.49 o
   4  11  -2      15772.69      15648.65       330.08 o
   5  11  -2        755.10       1016.59       213.57 o
   6  11  -2      11509.00      11300.53       343.63 o
   7  11  -2      11806.09      11969.95       412.87 o
   8  11  -2       2450.52       2422.75       321.73 o
   9  11  -2       4257.75       3827.38       406.27 o
  10  11  -2        140.56        143.10       321.49 o
  11  11  -2       9428.29       9670.23       492.36 o
 -11  12  -2         68.29        -56.67       372.96 o
 -10  12  -2       1174.68       1264.48       369.34 o
  -9  12  -2       7880.47       8357.18       480.60 o
  -8  12  -2       7935.72       7898.72       563.63 o
  -7  12  -2        120.63        300.94       368.62 o
  -6  12  -2       1137.52       1022.19       368.77 o
  -5  12  -2      19024.30      19690.85       749.78 o
  -4  12  -2        807.45        423.94       404.89 o
  -3  12  -2       1267.56       1466.30       419.19 o
  -2  12  -2      14030.32      13975.15       600.33 o
  -1  12  -2        948.81        987.35       316.68 o
   0  12  -2       2643.22       2678.25       282.07 o
   1  12  -2        554.85        358.87       256.32 o
   2  12  -2      18147.25      18639.03       468.59 o
   3  12  -2       2227.15       2529.47       258.25 o
   4  12  -2        971.17        881.58       239.79 o
   5  12  -2      19583.05      19877.92       545.50 o
   6  12  -2        337.34        317.01       277.33 o
   7  12  -2       1095.00        956.02       463.20 o
   8  12  -2        741.72       1178.48       488.78 o
   9  12  -2       9077.91       8735.24       657.46 o
  10  12  -2       1700.23       1699.20       518.16 o
  11  12  -2        412.57        450.86       517.05 o
  12  12  -2      13173.63      12560.27       774.78 o
 -12  13  -2       1299.95        984.85       478.04 o
 -11  13  -2       2514.40       2542.56       425.34 o
 -10  13  -2       3020.23       3038.61       382.72 o
  -9  13  -2       4710.60       4673.29       444.01 o
  -8  13  -2        399.70        417.34       406.24 o
  -7  13  -2      14642.97      13570.30       994.89 o
  -6  13  -2       3956.42       3892.54       445.59 o
  -5  13  -2        949.14        693.97       446.74 o
  -4  13  -2       5120.06       5773.39       528.92 o
  -3  13  -2        903.64        729.22       409.22 o
  -2  13  -2       6550.45       6027.21       500.83 o
  -1  13  -2        139.43         85.45       324.22 o
   0  13  -2      14656.91      14808.88       744.11 o
   1  13  -2      12206.56      11998.24       422.89 o
   2  13  -2       1681.79       1685.05       298.55 o
   3  13  -2      12528.53      13012.80       390.11 o
   4  13  -2       1249.18       1283.21       358.78 o
   5  13  -2       2316.11       3307.87       438.00 o
   6  13  -2       1290.52       1070.38       545.13 o
   7  13  -2       8704.13       9247.43      1186.52 o
   8  13  -2      14379.57      13413.70       856.67 o
   9  13  -2        112.52        293.75       605.47 o
  10  13  -2       4568.13       5219.15       800.16 o
  11  13  -2       4833.48       5231.72       683.76 o
  12  13  -2       1492.60       1327.45       586.96 o
  13  13  -2       1654.66       1071.38       701.07 o
 -13  14  -2        220.36        209.71       756.42 o
 -12  14  -2        119.09        113.28       477.83 o
 -11  14  -2       8276.83       8799.45       554.42 o
 -10  14  -2        396.81        267.11       353.45 o
  -9  14  -2       2069.35       1906.26       398.69 o
  -8  14  -2      10848.61      11333.98       611.18 o
  -7  14  -2       1116.05       1284.52       425.61 o
  -6  14  -2        510.65        533.81       396.22 o
  -5  14  -2        570.36        498.80       465.43 o
  -4  14  -2      10039.63       9684.04       639.36 o
  -3  14  -2       1252.47       1316.92       447.22 o
  -2  14  -2       2882.48       2795.87       473.78 o
  -1  14  -2      20791.55      21193.84       745.46 o
   0  14  -2       1328.29       1545.43       369.10 o
   1  14  -2       1855.58       1855.12       364.03 o
   2  14  -2       6007.54       6576.66       501.67 o
   3  14  -2       8875.00       9003.38       486.81 o
   4  14  -2        437.56        458.31       360.66 o
   5  14  -2       1052.12       1196.16       468.47 o
   6  14  -2      15742.48      16089.21       904.37 o
   7  14  -2       3344.64       3472.64       653.57 o
   8  14  -2       1132.80        870.59       575.00 o
   9  14  -2       6461.07       6030.43       743.36 o
  10  14  -2        419.90         -1.80       597.57 o
  11  14  -2        102.54        136.72       710.49 o
  12  14  -2       1193.22       1090.75       651.87 o
  13  14  -2       7677.60       7704.22       918.37 o
  14  14  -2       1116.15       1864.61       770.26 o
 -14  15  -2        298.73         66.31       745.25 o
 -13  15  -2       5574.69       5946.71       916.88 o
 -12  15  -2       2042.89       1938.66       534.47 o
 -11  15  -2         71.65        228.45       513.97 o
 -10  15  -2       4504.16       4493.81       475.81 o
  -9  15  -2        443.36        466.74       472.51 o
  -8  15  -2        429.67         93.22       448.15 o
  -7  15  -2       2057.56       1705.46       466.86 o
  -6  15  -2       7135.05       7445.18       553.05 o
  -5  15  -2       9629.24       9129.30       670.97 o
  -4  15  -2        287.15        573.98       471.33 o
  -3  15  -2      12957.22      13510.47       873.20 o
  -2  15  -2       2415.37       2513.90       497.48 o
  -1  15  -2         76.13        -86.84       585.95 o
   0  15  -2       4324.96       5069.57       616.86 o
   1  15  -2       2158.47       2009.07       483.50 o
   2  15  -2       6834.29       6569.12       472.36 o
   3  15  -2         72.12         89.29       438.62 o
   4  15  -2       8348.51       7747.57       498.20 o
   5  15  -2       6404.33       6545.12       605.24 o
   6  15  -2        380.91        678.26       487.65 o
   7  15  -2       5578.26       5028.30       610.27 o
   8  15  -2        122.03         93.71       632.81 o
   9  15  -2       4388.74       3716.99       717.40 o
  10  15  -2        294.78        566.88       671.22 o
  11  15  -2       2404.20       1755.02       701.01 o
  12  15  -2       4362.88       5722.44       854.17 o
  13  15  -2        321.94        299.96       691.79 o
  14  15  -2       3893.52       3581.36       705.07 o
 -12  16  -2       1660.61       2586.20       674.73 o
 -11  16  -2        813.33        672.10       613.24 o
 -10  16  -2       1909.00       1694.63       460.44 o
  -9  16  -2         31.73        200.27       475.92 o
  -8  16  -2        408.85        421.86       478.81 o
  -7  16  -2      15269.27      15924.42       723.34 o
  -6  16  -2        550.94        414.56       447.08 o
  -5  16  -2       4214.37       4035.88       570.59 o
  -4  16  -2       8396.14       8317.69       830.04 o
  -3  16  -2       3329.68       3722.22       702.73 o
  -2  16  -2       2356.59       2609.61       681.70 o
  -1  16  -2        150.42       -127.49       590.50 o
   0  16  -2       8234.67       8343.61       608.87 o
   1  16  -2        634.62        881.26       398.07 o
   2  16  -2       3164.40       2903.25       526.60 o
   3  16  -2      12080.79      10703.60       653.32 o
   4  16  -2        174.58         14.18       591.30 o
   5  16  -2         20.41        174.25       490.40 o
   6  16  -2       2861.56       2811.23       555.42 o
   7  16  -2       5210.61       5678.35       911.51 o
   8  16  -2       1035.35       1283.54       545.60 o
   9  16  -2        670.19        824.46       574.59 o
  10  16  -2       8537.17       8035.35       739.93 o
  11  16  -2          3.50        -10.18       573.24 o
  12  16  -2        520.10        783.22       638.01 o
 -11  17  -2       1886.36       1206.40       661.11 o
 -10  17  -2        108.57        -38.79       459.64 o
  -9  17  -2       5807.11       6486.60       610.09 o
  -8  17  -2       2964.51       2829.14       550.31 o
  -7  17  -2        708.76        240.67       532.21 o
  -6  17  -2      10480.95      10782.37      1119.63 o
  -5  17  -2        251.39        179.64       661.75 o
  -4  17  -2       1545.54       1704.57       686.35 o
  -3  17  -2        708.02        679.41       665.10 o
  -2  17  -2       7315.36       7983.64       838.53 o
  -1  17  -2       3423.01       3701.56       664.59 o
   0  17  -2        387.13        469.29       518.28 o
   1  17  -2       7565.57       7669.38       639.37 o
   2  17  -2        468.86        451.37       516.36 o
   3  17  -2       1366.63       1182.83       647.80 o
   4  17  -2        907.38        896.88       606.68 o
   5  17  -2       2424.24       2084.86       703.77 o
   6  17  -2       5015.38       4835.82       764.08 o
   7  17  -2        989.24       1666.18       590.90 o
   8  17  -2      10046.41      10827.64       783.10 o
   9  17  -2       1552.03       2041.89       618.85 o
  10  17  -2        426.76        135.57       595.24 o
  11  17  -2       1548.22       1424.25       594.80 o
  -9  18  -2        120.34        115.63       606.99 o
  -8  18  -2       1356.32       1218.43       595.97 o
  -7  18  -2        613.85        469.01       591.25 o
  -6  18  -2       4053.43       4533.46       677.47 o
  -5  18  -2        108.94        -92.94       678.68 o
  -4  18  -2       1647.84       1507.93       705.39 o
  -3  18  -2       7065.64       6833.60       884.97 o
  -2  18  -2        179.24        497.24       671.17 o
  -1  18  -2       2323.64       2497.27       569.23 o
   0  18  -2       2867.81       2548.02       731.73 o
   1  18  -2       1493.29       1479.35       723.59 o
   2  18  -2         11.19        -72.67       999.20 o
   3  18  -2        722.70        754.85       675.25 o
   4  18  -2      11672.41      11290.37       936.62 o
   5  18  -2        153.87        195.42       657.20 o
   6  18  -2       1484.62       1071.93       712.43 o
   7  18  -2       5457.27       5198.96       847.63 o
   8  18  -2        786.87        948.89       735.97 o
   9  18  -2        255.37        271.04       640.88 o
  -7  19  -2        660.12        903.07       630.46 o
  -6  19  -2        137.27       -275.24       589.88 o
  -5  19  -2       7798.27       8753.04       901.61 o
  -4  19  -2       2093.03       1597.86       745.10 o
  -3  19  -2         44.16        177.99       598.24 o
  -2  19  -2       1804.33       1626.46       580.85 o
  -1  19  -2       1478.78       1311.78       733.69 o
   0  19  -2       2347.96       1946.70       752.82 o
   1  19  -2         54.98       -337.86       690.86 o
   2  19  -2       7540.93       8353.46      1252.71 o
   3  19  -2       3840.48       3813.26      1125.34 o
   4  19  -2        157.93       -338.09      1043.07 o
   5  19  -2       4194.93       3505.27       773.10 o
   6  19  -2        190.98        734.07       724.30 o
   7  19  -2        586.23        537.90       742.69 o
  -4  20  -2        510.58        436.36       640.11 o
  -3  20  -2         57.01        458.70       617.17 o
  -2  20  -2       5971.67       5162.00       864.30 o
  -1  20  -2         22.52        298.78       705.64 o
   0  20  -2       2195.38       2064.63       781.18 o
   1  20  -2       7648.97       6978.23      1380.13 o
   2  20  -2         27.26       -302.97      1033.71 o
   3  20  -2       2460.27       1674.13       955.38 o
   4  20  -2        330.93        116.96      1054.57 o
  -1   2  -1      59294.15      65685.78      1164.63 o
   1   2  -1      24271.28      24890.06       244.04 o
   2   2  -1      23635.05      24813.56       388.73 o
  -2   3  -1       5679.26       5702.39       154.22 o
  -1   3  -1       1214.99       1670.16       125.75 o
   0   3  -1      24592.43      24407.70       330.40 o
   1   3  -1       1902.35       2058.27       121.30 o
   2   3  -1      35864.09      37194.86       292.77 o
   3   3  -1      49854.14      51224.90       459.60 o
  -3   4  -1      10970.80      10761.76       325.58 o
  -2   4  -1       4496.57       4466.94       172.09 o
  -1   4  -1       1449.71       1781.25       149.23 o
   0   4  -1      14370.20      15395.25       264.36 o
   1   4  -1      20390.69      21687.10       341.93 o
   2   4  -1      51420.32      51828.64       391.25 o
   3   4  -1      30484.58      29363.15       293.68 o
   4   4  -1      20671.24      20633.82       366.14 o
  -4   5  -1       6332.45       6171.56       271.11 o
  -3   5  -1       4336.98       3725.33       136.29 o
  -2   5  -1       8882.87       8872.88       211.86 o
  -1   5  -1      15764.92      16353.22       256.46 o
   0   5  -1      27911.46      28460.92       284.31 o
   1   5  -1      12424.75      11980.04       209.16 o
   2   5  -1        416.56        490.38       141.61 o
   3   5  -1      14239.13      14250.12       302.22 o
   4   5  -1      23840.56      22791.32       304.98 o
   5   5  -1      11798.61      12298.84       341.37 o
  -5   6  -1       7854.07       7314.03       308.00 o
  -4   6  -1       5018.66       5182.82       315.58 o
  -3   6  -1      18960.32      18492.36       250.80 o
  -2   6  -1      18800.87      19574.04       359.77 o
  -1   6  -1       5608.57       5514.21       177.77 o
   0   6  -1       8227.11       8665.39       220.72 o
   1   6  -1      18262.49      18481.66       284.68 o
   2   6  -1      12018.59      11753.05       227.10 o
   3   6  -1      14251.40      14482.53       265.28 o
   4   6  -1      46378.15      44137.19       380.83 o
   5   6  -1      13467.65      12899.00       357.72 o
   6   6  -1       6229.83       6232.59       311.47 o
  -6   7  -1      16650.98      15919.74       428.78 o
  -5   7  -1      18266.35      17550.12       427.26 o
  -4   7  -1      21680.76      22718.13       511.63 o
  -3   7  -1      24712.43      24176.72       493.13 o
  -2   7  -1      25056.45      24163.03       581.12 o
  -1   7  -1      13998.72      13785.68       261.86 o
   0   7  -1       3945.15       3902.28       190.85 o
   1   7  -1      17493.11      17240.50       289.99 o
   2   7  -1      31018.16      30290.39       344.15 o
   3   7  -1      11494.54      11528.38       261.79 o
   4   7  -1      13976.14      13314.07       241.16 o
   5   7  -1      20669.78      19705.99       446.04 o
   6   7  -1      11618.02      10963.98       326.02 o
   7   7  -1       3749.42       3853.04       310.59 o
  -7   8  -1      10160.54      10041.31       401.36 o
  -6   8  -1      10332.81      10143.64       384.86 o
  -5   8  -1      15130.00      15044.54       476.82 o
  -4   8  -1      10668.39       9826.33       411.03 o
  -3   8  -1        959.50       1049.88       155.84 o
  -2   8  -1      12737.47      12939.26       307.17 o
  -1   8  -1      16471.81      16354.82       291.23 o
   0   8  -1      16521.13      16644.03       310.62 o
   1   8  -1      20875.65      21409.51       335.81 o
   2   8  -1      12072.91      12432.05       301.75 o
   3   8  -1       5840.69       5901.69       226.07 o
   4   8  -1       7279.22       7591.36       248.18 o
   5   8  -1      10884.80      10711.31       231.35 o
   6   8  -1       1447.14       1285.69       120.98 o
   7   8  -1      10417.86      10582.48       391.94 o
   8   8  -1       7759.74       7597.49       340.66 o
  -8   9  -1      12686.66      11675.79       613.60 o
  -7   9  -1       1999.60       2096.57       310.98 o
  -6   9  -1       1813.11       1901.27       302.94 o
  -5   9  -1      12790.65      12855.10       480.63 o
  -4   9  -1      12189.16      11985.48       462.36 o
  -3   9  -1       6869.90       6658.43       436.32 o
  -2   9  -1      22022.43      21922.90       393.29 o
  -1   9  -1      24976.60      25145.10       346.31 o
   0   9  -1      18979.24      19192.71       405.66 o
   1   9  -1        728.16        788.37       178.47 o
   2   9  -1      22118.49      21741.43       360.51 o
   3   9  -1        682.46        647.00       180.19 o
   4   9  -1       7452.02       8310.29       285.44 o
   5   9  -1      14057.84      14488.85       281.35 o
   6   9  -1       7449.81       7298.99       276.93 o
   7   9  -1       5779.20       5919.41       291.89 o
   8   9  -1       5967.94       5824.93       410.88 o
   9   9  -1       8497.44       8680.66       403.70 o
  -9  10  -1       3997.53       3592.75       356.17 o
  -8  10  -1       4830.76       4832.28       422.51 o
  -7  10  -1       6391.18       6707.08       395.36 o
  -6  10  -1       2831.41       2607.52       330.00 o
  -5  10  -1       7123.15       7092.12       530.02 o
  -4  10  -1      14649.91      14662.83       512.16 o
  -3  10  -1      13961.12      13865.88       490.93 o
  -2  10  -1      10268.60      10652.61       321.77 o
  -1  10  -1      15363.26      15223.19       301.45 o
   0  10  -1       3749.25       3662.68       208.15 o
   1  10  -1       2774.27       2890.55       218.18 o
   2  10  -1      12247.54      12551.09       309.09 o
   3  10  -1       8145.12       8431.23       293.71 o
   4  10  -1       6409.10       6076.68       271.03 o
   5  10  -1      12477.46      12449.67       284.78 o
   6  10  -1       8638.72       8949.09       304.72 o
   7  10  -1        474.64        387.10       214.10 o
   8  10  -1       1369.71       1343.38       225.63 o
   9  10  -1       6856.86       7033.08       352.20 o
  10  10  -1       9379.77       8596.38       448.08 o
 -10  11  -1       4921.13       4554.85       460.96 o
  -9  11  -1        720.54        678.48       336.08 o
  -8  11  -1       5046.48       4975.38       446.98 o
  -7  11  -1      13086.48      13659.42       502.01 o
  -6  11  -1       7025.20       6959.87       403.77 o
  -5  11  -1       1122.71       1029.48       358.43 o
  -4  11  -1       5003.74       4905.68       420.57 o
  -3  11  -1       4072.96       4401.39       390.11 o
  -2  11  -1        909.91        777.03       316.19 o
  -1  11  -1       5801.53       5897.31       280.21 o
   0  11  -1      15840.44      16991.21       332.65 o
   1  11  -1       6089.33       5928.31       270.36 o
   2  11  -1       3995.72       3877.29       261.81 o
   3  11  -1      15308.09      15967.05       385.66 o
   4  11  -1       4722.61       4928.22       276.26 o
   5  11  -1       2388.52       2275.87       239.70 o
   6  11  -1       8064.82       7318.65       320.37 o
   7  11  -1       9500.13      10135.58       395.16 o
   8  11  -1       2494.20       2659.41       381.28 o
   9  11  -1       7098.79       6561.68       460.46 o
  10  11  -1      11439.76      11295.65       499.91 o
  11  11  -1       4223.01       4067.61       417.24 o
 -11  12  -1       2312.47       2508.56       402.90 o
 -10  12  -1       8459.57       8782.00       483.42 o
  -9  12  -1       8676.84       9530.89       552.62 o
  -8  12  -1       6883.47       6825.49       496.69 o
  -7  12  -1      10340.63      10562.21       531.55 o
  -6  12  -1       3977.15       4187.51       447.89 o
  -5  12  -1        400.45        694.26       370.21 o
  -4  12  -1       4945.89       5028.90       434.97 o
  -3  12  -1       5613.18       6076.54       444.54 o
  -2  12  -1       6625.27       6813.29       466.72 o
  -1  12  -1      12343.35      12156.09       421.56 o
   0  12  -1      21749.02      22333.57       451.65 o
   1  12  -1       5834.31       6205.05       274.27 o
   2  12  -1       1399.57       1350.54       238.26 o
   3  12  -1       4387.56       4673.26       280.34 o
   4  12  -1       7420.99       7455.86       323.01 o
   5  12  -1       3866.79       4520.85       337.79 o
   6  12  -1       8255.27       7656.68       391.60 o
   7  12  -1      12564.64      13127.45       475.62 o
   8  12  -1       7630.51       7397.58       501.01 o
   9  12  -1       4434.42       4382.53       464.61 o
  10  12  -1       5018.67       5156.65       506.80 o
  11  12  -1       1765.05       1954.87       471.03 o
  12  12  -1       1394.64        997.53       409.99 o
 -12  13  -1       4355.47       4404.45       621.87 o
 -11  13  -1       3440.63       3894.15       437.42 o
 -10  13  -1       6488.92       6171.51       478.85 o
  -9  13  -1       8827.23       8524.00       555.49 o
  -8  13  -1       1624.95       1512.61       438.34 o
  -7  13  -1       1885.42       1906.25       417.41 o
  -6  13  -1       7428.64       6768.49       569.69 o
  -5  13  -1       3989.07       3877.68       496.12 o
  -4  13  -1       2662.44       2719.98       448.22 o
  -3  13  -1       5868.24       6335.03       463.65 o
  -2  13  -1      11498.58      11864.38       532.61 o
  -1  13  -1      10642.86      11366.58       483.24 o
   0  13  -1       4907.15       5267.27       390.00 o
   1  13  -1       8440.14       9152.43       383.40 o
   2  13  -1       1396.63       1684.13       423.74 o
   3  13  -1       2836.75       2737.27       441.87 o
   4  13  -1       9389.04       9739.06       704.59 o
   5  13  -1      10673.12      10552.31       574.34 o
   6  13  -1       7069.97       6815.43       521.30 o
   7  13  -1       5544.27       6727.12       686.32 o
   8  13  -1       2186.41       2071.31       629.05 o
   9  13  -1       1200.24       1351.46       623.29 o
  10  13  -1       2467.90       2483.59       687.79 o
  11  13  -1       3013.30       3241.04       680.51 o
  12  13  -1       2205.82       2342.17       719.46 o
  13  13  -1       5155.64       4785.04       787.88 o
 -13  14  -1       4833.08       4983.35       826.23 o
 -12  14  -1       3857.87       3625.85       643.41 o
 -11  14  -1        190.36        197.41       398.31 o
 -10  14  -1       1813.75       2043.33       427.30 o
  -9  14  -1       4347.93       4720.56       506.35 o
  -8  14  -1       1741.18       1734.06       440.89 o
  -7  14  -1       4138.11       4195.02       475.49 o
  -6  14  -1       6008.85       6346.60       571.71 o
  -5  14  -1       5829.71       6784.85       565.67 o
  -4  14  -1       3745.21       3136.55       489.01 o
  -3  14  -1       4177.80       4166.80       509.94 o
  -2  14  -1       5063.78       5041.34       512.28 o
  -1  14  -1        104.69        187.53       332.51 o
   0  14  -1       3602.73       3899.91       481.24 o
   1  14  -1       9274.10       9167.50       564.65 o
   2  14  -1       4600.29       4847.69       407.43 o
   3  14  -1       3311.05       2977.86       470.94 o
   4  14  -1       8268.47       8791.29       582.28 o
   5  14  -1       2987.78       3153.83       471.81 o
   6  14  -1        185.96        409.10       565.35 o
   7  14  -1        922.55        817.42       590.22 o
   8  14  -1       2022.35       1703.42       606.05 o
   9  14  -1       2209.97       1777.24       624.61 o
  10  14  -1       3687.88       2912.53       669.44 o
  11  14  -1       5424.13       5029.81       802.36 o
  12  14  -1       2853.03       2515.80       755.79 o
  13  14  -1       1468.52       1797.05       739.35 o
  14  14  -1       2782.38       2627.43       814.95 o
 -14  15  -1       1372.46       2012.40       758.07 o
 -13  15  -1       2316.62       2332.02       779.78 o
 -12  15  -1        978.93       1084.30       586.27 o
 -11  15  -1        566.24        237.87       438.18 o
 -10  15  -1        786.83        727.72       404.78 o
  -9  15  -1       2013.41       1268.81       477.19 o
  -8  15  -1       6846.46       6418.16       556.27 o
  -7  15  -1       3767.17       4051.27       494.45 o
  -6  15  -1       5857.18       5667.17       599.34 o
  -5  15  -1       3735.48       3567.75       545.37 o
  -4  15  -1       1603.98       1788.57       484.29 o
  -3  15  -1       2253.15       1604.10       616.53 o
  -2  15  -1       6409.01       6136.63       705.86 o
  -1  15  -1       3126.97       2388.61       594.02 o
   0  15  -1       5864.01       5753.44       537.09 o
   1  15  -1      10054.94       9023.05       606.22 o
   2  15  -1       6062.50       6363.75       560.66 o
   3  15  -1        388.14        538.66       467.32 o
   4  15  -1       3439.58       4231.90       515.07 o
   5  15  -1       2377.73       2264.77       474.29 o
   6  15  -1       4433.41       4568.49       677.09 o
   7  15  -1       3364.59       3264.26       688.74 o
   8  15  -1       8050.49       8168.86       950.74 o
   9  15  -1       4834.27       5665.10       762.50 o
  10  15  -1       2951.21       2735.95       720.65 o
  11  15  -1       1839.29       1921.04       697.77 o
  12  15  -1       1269.46       1176.43       698.88 o
  13  15  -1         33.48        414.92       732.41 o
  14  15  -1       2213.43       2654.22       759.36 o
 -13  16  -1        431.45       1187.93       767.91 o
 -12  16  -1       2059.28       2261.06       850.36 o
 -11  16  -1       1350.41       1092.48       582.33 o
 -10  16  -1       2526.56       2239.51       460.74 o
  -9  16  -1       3967.69       4095.06       564.17 o
  -8  16  -1       2290.69       2844.52       520.43 o
  -7  16  -1        858.76        760.08       454.09 o
  -6  16  -1       1913.44       1778.62       681.59 o
  -5  16  -1       5406.99       4946.30       711.89 o
  -4  16  -1       8390.49       8221.26       979.65 o
  -3  16  -1       1794.85       1876.78       641.39 o
  -2  16  -1       4949.02       3884.07       686.48 o
  -1  16  -1       7874.51       6913.49       762.66 o
   0  16  -1       2019.77       2011.97       653.29 o
   1  16  -1       3106.33       2879.35       499.11 o
   2  16  -1       2346.14       2667.75       525.77 o
   3  16  -1       2153.36       2495.82       519.61 o
   4  16  -1       6268.20       5532.48       577.41 o
   5  16  -1       7694.73       8458.27       650.99 o
   6  16  -1       3389.26       3927.88       681.63 o
   7  16  -1       5905.11       6215.42       777.08 o
   8  16  -1       6247.61       6510.03       866.54 o
   9  16  -1       1456.33       1627.96       691.18 o
  10  16  -1         77.19         -0.36       680.49 o
  11  16  -1        887.50        702.07       704.05 o
  12  16  -1       2285.96       2948.82       793.62 o
  13  16  -1       2181.19       1618.70       781.45 o
 -11  17  -1       1905.34       1677.58       633.19 o
 -10  17  -1        127.07       -188.74       472.38 o
  -9  17  -1        439.89        467.03       570.49 o
  -8  17  -1       1687.76       1086.23       545.74 o
  -7  17  -1       2775.90       2824.05       583.14 o
  -6  17  -1       2645.19       2239.67       555.18 o
  -5  17  -1       6586.10       7112.96       823.63 o
  -4  17  -1       4890.97       5843.57       783.99 o
  -3  17  -1       2593.84       2276.56       676.28 o
  -2  17  -1       1109.19       1187.52       833.71 o
  -1  17  -1       1850.42       1354.20       679.34 o
   0  17  -1        881.48       1181.10       609.21 o
   1  17  -1       1880.84       1387.56       666.85 o
   2  17  -1       5467.89       5344.39       779.94 o
   3  17  -1       6357.44       7063.50       647.72 o
   4  17  -1       4217.44       4504.43       758.17 o
   5  17  -1       5443.39       4818.12       765.52 o
   6  17  -1       1337.89        862.86       651.95 o
   7  17  -1        719.52        514.71       534.57 o
   8  17  -1        682.13        557.55       561.40 o
   9  17  -1       3408.12       3381.50       863.80 o
  10  17  -1       2979.94       2940.26       755.50 o
  11  17  -1       1615.48       1649.59       815.40 o
 -10  18  -1       1490.63       1706.58       610.40 o
  -9  18  -1       2312.24       2882.79       636.98 o
  -8  18  -1       4273.55       4788.09       656.79 o
  -7  18  -1       4794.91       5117.24       648.09 o
  -6  18  -1       2648.68       2901.88       628.61 o
  -5  18  -1       3786.66       3479.17       777.58 o
  -4  18  -1       2896.45       3459.16       753.07 o
  -3  18  -1        408.87        485.77       686.64 o
  -2  18  -1       1156.55       1011.34       723.84 o
  -1  18  -1       3824.76       3000.60       690.17 o
   0  18  -1       2513.11       3426.07       757.55 o
   1  18  -1       4048.02       3785.85       752.24 o
   2  18  -1       7153.86       6707.06       813.78 o
   3  18  -1       3992.06       4390.29      1041.74 o
   4  18  -1        385.16        865.06      1019.60 o
   5  18  -1        924.67        329.84       696.82 o
   6  18  -1       3448.87       2989.65       735.11 o
   7  18  -1       2151.68       2067.27       706.89 o
   8  18  -1       2285.73       1831.90       716.89 o
   9  18  -1       4927.58       5901.57       701.51 o
  10  18  -1       2650.49       3504.81       686.92 o
  -8  19  -1       1739.38       1449.16       610.89 o
  -7  19  -1       2535.36       1856.58       637.93 o
  -6  19  -1       1764.52       2003.02       624.12 o
  -5  19  -1        550.55        679.96       715.56 o
  -4  19  -1       3239.97       4206.49       844.23 o
  -3  19  -1       2792.98       2719.59       805.09 o
  -2  19  -1       1628.78       1790.77       652.13 o
  -1  19  -1       3547.25       3515.43       818.90 o
   0  19  -1       2473.91       2254.29       701.18 o
   1  19  -1        671.64        509.60       688.50 o
   2  19  -1        616.37        513.84       993.21 o
   3  19  -1       1726.43       2374.81       965.26 o
   4  19  -1       1425.41       1227.12      1061.34 o
   5  19  -1       2109.62       2413.47      1056.12 o
   6  19  -1       2883.40       1810.27      1074.79 o
   7  19  -1       2336.35       1802.28       734.72 o
   8  19  -1       1212.81       1514.92       692.00 o
  -5  20  -1       1431.30        904.33       814.38 o
  -4  20  -1       4407.49       5177.13       895.77 o
  -3  20  -1       2688.39       2259.17       775.51 o
  -2  20  -1        645.71        606.90       753.49 o
  -1  20  -1        574.15        170.48       697.64 o
   0  20  -1       2080.56       3130.39       792.85 o
   1  20  -1        612.43       1012.58      1113.19 o
   2  20  -1        870.16        806.39      1130.34 o
   3  20  -1       4754.98       5525.12      1197.75 o
   4  20  -1       4426.35       3713.54      1154.57 o
   5  20  -1        651.02        110.21      1048.98 o
   2   2   0        348.87        698.51       141.58 o
  -2   3   0       1037.98       1262.82       194.66 o
  -1   3   0       3886.33       4469.77       149.85 o
   0   3   0      18278.27      18353.88       183.98 o
   1   3   0       3853.73       4898.77       146.96 o
   2   3   0      16192.45      16429.84       213.42 o
   3   3   0      30717.70      31720.69       321.86 o
  -3   4   0      16157.45      16735.12       364.30 o
  -2   4   0      24499.33      24947.96       399.78 o
  -1   4   0      12118.86      12569.01       217.08 o
   0   4   0       1470.75       1815.94       133.18 o
   1   4   0      16875.21      17739.80       221.93 o
   2   4   0      34339.32      35441.26       331.80 o
   3   4   0      11257.30      11363.48       219.19 o
   4   4   0        196.00        204.60       133.88 o
  -4   5   0      51430.97      50438.95       549.82 o
  -3   5   0       9441.69       9905.23       334.88 o
  -2   5   0       1882.44       1814.67       131.49 o
  -1   5   0      20963.94      20589.68       313.30 o
   0   5   0       1058.25        898.95       136.95 o
   1   5   0      10868.78      10683.49       203.75 o
   2   5   0      19010.01      19827.17       276.03 o
   3   5   0      54255.56      54719.13       474.99 o
   4   5   0      50136.27      50605.91       417.32 o
   5   5   0       1089.78       1058.63       218.82 o
  -5   6   0      44655.25      43030.11       566.13 o
  -4   6   0       1159.99       1467.44       271.14 o
  -3   6   0       2873.29       3001.03       356.66 o
  -2   6   0        863.38        864.35       143.31 o
  -1   6   0       1677.44       1708.04       174.58 o
   0   6   0        309.27        324.42       151.42 o
   1   6   0        151.37        164.94       141.94 o
   2   6   0      32212.42      32042.15       330.03 o
   3   6   0       2011.60       2089.24       178.64 o
   4   6   0      33415.05      33782.86       533.04 o
   5   6   0       8081.01       7937.32       222.53 o
   6   6   0      35532.73      35235.24       590.41 o
  -6   7   0       3265.93       2932.61       283.44 o
  -5   7   0        126.36        109.25       233.68 o
  -4   7   0       5479.51       5356.96       337.46 o
  -3   7   0      16783.72      16302.32       437.65 o
  -2   7   0      13327.97      13445.60       278.84 o
  -1   7   0       5903.41       6285.59       222.02 o
   0   7   0      25552.03      25551.34       409.46 o
   1   7   0         68.28        177.36       147.58 o
   2   7   0        187.73        150.00       148.53 o
   3   7   0      28650.07      28593.55       349.91 o
   4   7   0      13900.29      13465.79       283.75 o
   5   7   0      45622.86      46581.35       445.40 o
   6   7   0       4364.58       4380.74       257.16 o
   7   7   0      13730.09      13516.99       369.02 o
  -7   8   0       3760.35       3292.25       308.52 o
  -6   8   0        568.81        454.99       261.47 o
  -5   8   0       2886.56       3097.91       329.83 o
  -4   8   0      49317.44      48390.50       765.89 o
  -3   8   0      10500.48      11043.27       406.63 o
  -2   8   0      19946.95      20215.58       314.76 o
  -1   8   0       9938.67       9660.48       264.35 o
   0   8   0      11924.22      11370.85       272.46 o
   1   8   0       6057.45       6119.50       226.11 o
   2   8   0         62.45         81.28       152.63 o
   3   8   0      39473.41      39750.19       412.97 o
   4   8   0      14983.70      15617.22       460.44 o
   5   8   0      17053.69      17412.75       330.17 o
   6   8   0      25895.18      26198.82       432.09 o
   7   8   0        678.51        709.47       233.03 o
   8   8   0       1609.85       1614.81       258.06 o
  -8   9   0        863.06        713.42       267.77 o
  -7   9   0        164.82         74.78       287.04 o
  -6   9   0      23019.08      22292.18       522.80 o
  -5   9   0        659.19        793.41       314.07 o
  -4   9   0        643.04        908.14       297.57 o
  -3   9   0      41167.86      39550.33       686.83 o
  -2   9   0      10285.68      10413.92       284.65 o
  -1   9   0       2084.41       2215.98       202.08 o
   0   9   0       2141.76       2130.89       199.78 o
   1   9   0      28890.16      28416.52       404.05 o
   2   9   0      11127.55      11073.22       284.07 o
   3   9   0      21455.04      21634.36       392.34 o
   4   9   0      33519.48      33556.64       409.62 o
   5   9   0          5.84        109.08       180.24 o
   6   9   0       1583.69       1710.96       247.94 o
   7   9   0      10093.77      10573.94       342.62 o
   8   9   0       9198.78       8946.83       415.10 o
   9   9   0       3431.33       3471.64       314.39 o
  -9  10   0       2267.32       2325.63       313.26 o
  -8  10   0      17633.95      16998.15       526.49 o
  -7  10   0       7107.15       7379.41       406.59 o
  -6  10   0       5085.74       5029.61       365.05 o
  -5  10   0       6786.11       6637.34       422.24 o
  -4  10   0       1014.91       1282.72       325.78 o
  -3  10   0      15327.30      15189.79       505.71 o
  -2  10   0         16.06        -31.68       174.56 o
  -1  10   0      16958.60      17403.03       360.89 o
   0  10   0      22499.28      22163.40       389.13 o
   1  10   0        270.98        401.57       188.11 o
   2  10   0      10676.94      10643.90       297.39 o
   3  10   0       6583.32       6688.32       259.38 o
   4  10   0       5073.62       5271.89       230.56 o
   5  10   0       1005.84       1230.07       210.46 o
   6  10   0       3994.87       4081.33       282.18 o
   7  10   0      12500.21      13169.43       399.78 o
   8  10   0       2449.24       1939.02       330.49 o
   9  10   0       9564.86       8846.50       444.74 o
  10  10   0       6596.20       6737.52       439.96 o
 -10  11   0       3740.52       4202.94       371.53 o
  -9  11   0      28627.67      29216.46       747.59 o
  -8  11   0       1066.33        915.75       343.41 o
  -7  11   0         24.34         33.20       330.78 o
  -6  11   0       6065.80       6494.14       461.31 o
  -5  11   0      14366.84      14726.86       555.16 o
  -4  11   0       1685.95       1497.91       356.50 o
  -3  11   0       1955.14       1979.47       340.65 o
  -2  11   0      39255.82      39822.67       907.42 o
  -1  11   0       4951.54       5082.88       232.39 o
   0  11   0         16.63        106.29       198.18 o
   1  11   0      15855.91      16416.55       366.95 o
   2  11   0       4704.10       4630.47       256.02 o
   3  11   0       5850.35       6317.66       271.74 o
   4  11   0        882.24        824.77       202.79 o
   5  11   0       8645.85       9365.30       471.28 o
   6  11   0        325.75        441.38       275.54 o
   7  11   0       1904.78       2308.14       315.57 o
   8  11   0      18105.26      18605.28       674.67 o
   9  11   0       1975.10       1819.52       427.61 o
  10  11   0         56.10       -109.92       420.91 o
  11  11   0       2445.17       2186.10       486.31 o
 -11  12   0      14772.20      14807.45       958.74 o
 -10  12   0       2083.81       2283.89       383.62 o
  -9  12   0       3270.50       3627.50       369.94 o
  -8  12   0       7400.60       7812.19       472.73 o
  -7  12   0       3609.79       3752.22       400.20 o
  -6  12   0       5712.71       5131.40       460.62 o
  -5  12   0          4.78        -21.83       360.99 o
  -4  12   0      12087.75      11731.86       527.38 o
  -3  12   0       7989.12       8027.42       468.64 o
  -2  12   0        549.93        710.82       334.65 o
  -1  12   0       7671.72       8069.52       316.93 o
   0  12   0        275.50        300.33       217.67 o
   1  12   0      18273.69      18544.76       423.25 o
   2  12   0       1296.59       1356.55       227.34 o
   3  12   0       4117.73       4333.99       307.08 o
   4  12   0      14289.61      13975.85       467.37 o
   5  12   0        111.96        230.69       278.50 o
   6  12   0       6989.51       7392.57       404.82 o
   7  12   0        387.88        410.21       293.72 o
   8  12   0       7820.76       7216.35       518.82 o
   9  12   0         10.06        -39.92       414.51 o
  10  12   0       2543.50       2253.22       464.77 o
  11  12   0      10775.61      10206.06       649.61 o
  12  12   0        110.24         86.49       421.80 o
 -12  13   0       2756.22       2656.28       487.72 o
 -11  13   0       5326.29       5521.56       607.75 o
 -10  13   0        216.72        231.22       371.01 o
  -9  13   0          8.08        185.40       359.70 o
  -8  13   0      12882.92      12185.62       542.67 o
  -7  13   0         38.85         20.47       356.42 o
  -6  13   0       2780.48       2924.65       438.75 o
  -5  13   0       4155.17       4118.01       453.83 o
  -4  13   0        715.21        616.32       377.61 o
  -3  13   0         10.56         58.08       351.61 o
  -2  13   0         21.34         16.91       347.11 o
  -1  13   0      21162.75      20919.84       454.12 o
   0  13   0        964.02        778.15       235.05 o
   1  13   0        674.87        730.96       268.18 o
   2  13   0      21009.52      21241.24       505.55 o
   3  13   0       3369.32       3665.35       314.98 o
   4  13   0         24.84        252.14       289.17 o
   5  13   0       4628.57       4896.11       378.31 o
   6  13   0       6364.20       6263.63       408.75 o
   7  13   0       3067.68       3466.61       369.68 o
   8  13   0       1585.13       1684.71       427.73 o
   9  13   0      13704.04      14664.66       679.83 o
  10  13   0       1224.12       1547.67       636.40 o
  11  13   0        213.54        271.65       589.64 o
  12  13   0       7496.16       7038.37       855.50 o
  13  13   0       1612.23       2061.78       718.77 o
 -13  14   0       1000.39       1408.85       726.27 o
 -12  14   0       3244.12       3701.56       522.26 o
 -11  14   0        281.88        341.93       543.00 o
 -10  14   0       7501.98       7744.90       503.34 o
  -9  14   0       2722.42       2980.99       420.19 o
  -8  14   0        470.94        794.63       428.31 o
  -7  14   0       6823.45       7079.25       481.98 o
  -6  14   0        609.70        544.62       413.73 o
  -5  14   0       3088.70       3043.45       451.80 o
  -4  14   0       1569.10       1485.96       409.38 o
  -3  14   0       6580.53       6781.88       480.33 o
  -2  14   0       9686.46      10270.33       648.63 o
  -1  14   0       2306.39       2449.77       379.38 o
   0  14   0      24572.28      24760.06       674.74 o
   1  14   0       1342.67       1352.12       377.48 o
   2  14   0       3843.53       3726.89       419.48 o
   3  14   0       6140.89       6262.30       527.95 o
   4  14   0       4470.66       4760.51       503.88 o
   5  14   0       6894.78       6626.14       551.51 o
   6  14   0        151.10        186.00       420.51 o
   7  14   0      15299.21      16001.30      1167.60 o
   8  14   0      13966.22      13628.64       891.67 o
   9  14   0        407.53       -145.66       577.15 o
  10  14   0        585.91        -46.61       613.80 o
  11  14   0        637.31        490.73       655.52 o
  12  14   0       3915.02       2854.74       727.60 o
  13  14   0         66.88       -429.74       675.59 o
  14  14   0       5113.43       5986.05       856.22 o
 -14  15   0       4064.18       4087.15       825.84 o
 -13  15   0         87.36        202.73       607.04 o
 -12  15   0       1604.01       1744.71       496.40 o
 -11  15   0       6002.43       5914.76       696.59 o
 -10  15   0        331.31        171.98       455.49 o
  -9  15   0        443.78        371.44       404.09 o
  -8  15   0       4040.24       3979.53       498.70 o
  -7  15   0       2777.07       2610.44       472.70 o
  -6  15   0        900.87        723.46       443.62 o
  -5  15   0       1111.18        814.46       431.98 o
  -4  15   0      16417.16      16590.83       798.23 o
  -3  15   0        719.22        498.46       471.85 o
  -2  15   0       4548.12       4702.59       578.27 o
  -1  15   0       5645.74       4811.51       571.00 o
   0  15   0        517.65        394.59       377.52 o
   1  15   0        706.50        744.07       440.13 o
   2  15   0         50.37        -63.61       437.64 o
   3  15   0      16556.34      16253.17       719.63 o
   4  15   0        213.97        217.69       452.95 o
   5  15   0        708.29        714.31       433.37 o
   6  15   0      14097.03      14002.63       900.32 o
   7  15   0         88.38        -17.29       604.90 o
   8  15   0        196.12        103.79       628.04 o
   9  15   0         61.08         82.41       632.69 o
  10  15   0       3565.08       3296.95       736.60 o
  11  15   0        122.76        -56.10       663.81 o
  12  15   0        136.41        229.22       687.24 o
  13  15   0       8434.85       9005.75       994.14 o
  14  15   0          9.40         16.39       733.47 o
 -13  16   0       6237.18       6303.72       722.15 o
 -12  16   0        118.16         88.56       502.80 o
 -11  16   0        150.09        273.22       562.15 o
 -10  16   0        480.61        564.01       576.34 o
  -9  16   0       2632.24       2586.46       456.15 o
  -8  16   0       4031.19       4413.61       610.33 o
  -7  16   0         10.48       -316.88       526.95 o
  -6  16   0      20590.95      21505.09      1462.11 o
  -5  16   0       6236.25       5747.37       724.61 o
  -4  16   0        827.70       1021.38       645.76 o
  -3  16   0       4153.24       3724.76       676.44 o
  -2  16   0        876.39       1191.31       605.73 o
  -1  16   0       2480.78       2079.23       644.74 o
   0  16   0         11.04        -75.51       565.82 o
   1  16   0       9740.97      10930.82       867.12 o
   2  16   0       7518.32       7970.90       599.62 o
   3  16   0        376.87        438.00       472.40 o
   4  16   0       4536.18       4863.28       570.01 o
   5  16   0        964.13       1058.16       482.40 o
   6  16   0       1995.03       1964.08       673.46 o
   7  16   0        146.73        514.43       613.56 o
   8  16   0       8116.59       7529.58       818.42 o
   9  16   0       5397.42       5049.21       763.99 o
  10  16   0        256.75          7.15       684.48 o
  11  16   0       3114.58       3035.66       799.70 o
  12  16   0        503.23       1436.76       749.83 o
  13  16   0        702.60       1098.95       722.78 o
 -11  17   0       1260.92       1318.12       639.10 o
 -10  17   0       3686.71       3652.97       629.58 o
  -9  17   0        516.03        404.62       496.75 o
  -8  17   0       4753.57       5333.66       682.87 o
  -7  17   0      10909.10      10143.83       752.95 o
  -6  17   0        370.22        159.57       638.15 o
  -5  17   0       2395.75       2322.36       690.70 o
  -4  17   0        102.45         59.87       658.13 o
  -3  17   0       9556.89       9115.52       972.89 o
  -2  17   0        325.61        294.80       619.61 o
  -1  17   0       1008.06       1516.88       655.08 o
   0  17   0       8927.92       8221.43       826.78 o
   1  17   0        555.72         48.60       631.75 o
   2  17   0        776.51         27.54       606.82 o
   3  17   0       2498.65       2273.30       692.95 o
   4  17   0       2978.48       2795.45       545.38 o
   5  17   0        145.20        229.33       638.32 o
   6  17   0        224.06        476.82       640.17 o
   7  17   0      13195.44      11637.12       965.22 o
   8  17   0        100.65       -334.00       682.01 o
   9  17   0       2186.39       1780.84       703.67 o
  10  17   0       2558.93       2524.25       793.99 o
  11  17   0       1227.52       1213.95       715.29 o
 -10  18   0        414.54        407.95       597.35 o
  -9  18   0       2324.36       2292.37       531.61 o
  -8  18   0        259.34        639.17       563.90 o
  -7  18   0         22.26        -84.92       584.24 o
  -6  18   0       2309.92       2360.48       695.00 o
  -5  18   0       6168.15       6250.86       855.85 o
  -4  18   0       1469.82       1720.02       712.33 o
  -3  18   0          8.21       -168.27       698.15 o
  -2  18   0       9265.23       9478.45       914.06 o
  -1  18   0        791.61        165.68       652.41 o
   0  18   0        597.00        480.40       659.07 o
   1  18   0       1093.60       1714.18       661.14 o
   2  18   0       1816.94       2736.64       729.82 o
   3  18   0       4694.08       5184.16       794.76 o
   4  18   0          4.12         46.48       869.00 o
   5  18   0       6196.98       5550.35      1192.23 o
   6  18   0       2357.12       1889.53       676.12 o
   7  18   0          1.07       -236.90       684.59 o
   8  18   0       3643.98       3702.01       815.53 o
   9  18   0       1087.17        625.48       679.76 o
  10  18   0       1662.77       1443.58       721.37 o
  -8  19   0         14.15        235.38       587.93 o
  -7  19   0       2174.51       2582.80       669.68 o
  -6  19   0       6080.53       6883.16       736.61 o
  -5  19   0        117.88        356.84       743.16 o
  -4  19   0       2113.41       1831.46       762.60 o
  -3  19   0       2207.01       1255.83       705.52 o
  -2  19   0       2178.34       2093.29       709.76 o
  -1  19   0        158.81          6.20       706.37 o
   0  19   0        111.40        -42.19       681.18 o
   1  19   0       7334.45       7594.61      1209.87 o
   2  19   0       1362.55       2182.41       751.03 o
   3  19   0       3499.24       4271.24      1166.90 o
   4  19   0       6548.07       5748.89      1133.63 o
   5  19   0        322.03       -106.96      1095.29 o
   6  19   0        359.92        -13.79       939.89 o
   7  19   0         16.55        286.42       912.45 o
   8  19   0       4601.72       4549.44      1144.78 o
  -5  20   0       4223.32       3514.28       835.37 o
  -4  20   0        139.79        297.33       702.79 o
  -3  20   0        896.37        694.24       735.31 o
  -2  20   0        184.32       -341.08       777.24 o
  -1  20   0       6057.82       6207.26       873.08 o
   0  20   0       2099.88       1699.50       745.35 o
   1  20   0        271.07        637.98       767.74 o
   2  20   0       6604.09       7755.88      1381.68 o
   3  20   0         26.74        344.11      1072.02 o
   4  20   0         39.51       -285.61       969.44 o
   5  20   0        784.08        300.65      1106.19 o
  -1   2   1      54093.53      59317.70       737.14 o
   1   2   1      28842.39      30266.55       401.44 o
   2   2   1      27275.93      30553.58       680.44 o
  -2   3   1       3988.48       3859.42       146.44 o
  -1   3   1        886.88        991.51       116.37 o
   0   3   1      29454.28      30837.23       242.76 o
   1   3   1       1519.58       1746.40       169.00 o
   2   3   1      34933.68      37694.35       289.30 o
   3   3   1      44866.05      47764.98       533.96 o
  -3   4   1      13136.89      13326.45       227.34 o
  -2   4   1       4211.58       3912.88       210.77 o
  -1   4   1       2439.34       3078.53       123.30 o
   0   4   1      11800.04      12664.42       217.19 o
   1   4   1      25554.72      27016.61       328.96 o
   2   4   1      52999.77      54142.07       367.95 o
   3   4   1      30466.15      30094.39       383.04 o
   4   4   1      22539.51      23084.83       330.48 o
  -4   5   1       5836.30       5740.56       195.55 o
  -3   5   1       6261.90       5705.20       216.74 o
  -2   5   1      10641.61      10865.44       282.41 o
  -1   5   1      16087.33      16666.40       222.41 o
   0   5   1      30892.23      31890.41       292.95 o
   1   5   1      14270.83      13899.26       244.71 o
   2   5   1        928.11       1129.52       151.58 o
   3   5   1      12180.63      12408.10       229.91 o
   4   5   1      22729.68      22843.77       303.03 o
   5   5   1      10194.89      10473.98       234.79 o
  -5   6   1       7843.59       7885.63       289.95 o
  -4   6   1       4003.93       4111.23       301.08 o
  -3   6   1      21592.17      21647.87       448.25 o
  -2   6   1      20003.45      19960.78       363.15 o
  -1   6   1       5403.03       5466.91       175.46 o
   0   6   1       8497.92       9240.69       208.00 o
   1   6   1      17542.02      18389.26       278.12 o
   2   6   1      12109.89      12766.42       258.18 o
   3   6   1      12905.87      13540.16       269.45 o
   4   6   1      46162.75      45377.06       517.91 o
   5   6   1      13185.17      12782.62       267.93 o
   6   6   1       5953.92       5756.23       206.81 o
  -6   7   1      16427.23      15888.58       411.95 o
  -5   7   1      19467.43      19989.70       496.33 o
  -4   7   1      21034.58      20976.56       490.01 o
  -3   7   1      25281.04      24746.51       505.02 o
  -2   7   1      22318.42      21912.28       334.09 o
  -1   7   1      14916.24      14740.25       242.45 o
   0   7   1       4433.00       4579.80       187.15 o
   1   7   1      17576.81      17069.02       272.27 o
   2   7   1      35414.44      35422.20       514.93 o
   3   7   1       9429.63       9419.61       253.97 o
   4   7   1      13453.95      13225.28       293.85 o
   5   7   1      23247.33      22476.78       345.39 o
   6   7   1      10597.63      10539.01       266.50 o
   7   7   1       3098.27       2887.22       174.38 o
  -7   8   1      10942.47      11048.48       361.03 o
  -6   8   1       8784.82       8626.46       365.37 o
  -5   8   1      14077.60      13358.96       457.17 o
  -4   8   1      11888.93      11238.00       425.54 o
  -3   8   1        774.58        737.27       126.55 o
  -2   8   1      10650.63      10614.84       277.21 o
  -1   8   1      18219.59      18674.11       330.87 o
   0   8   1      13746.52      13382.82       259.48 o
   1   8   1      24702.95      25080.21       332.56 o
   2   8   1      10512.35      10574.30       247.08 o
   3   8   1       5084.65       5026.72       226.71 o
   4   8   1       8357.74       8208.09       263.69 o
   5   8   1       7927.68       7493.61       245.49 o
   6   8   1        718.69        715.56       173.90 o
   7   8   1      11033.72      11741.06       361.06 o
   8   8   1       5625.48       5542.97       309.56 o
  -8   9   1      14005.36      13473.00       410.92 o
  -7   9   1       2597.21       2652.17       315.51 o
  -6   9   1       1346.61       1606.81       289.51 o
  -5   9   1      12286.89      13007.68       481.13 o
  -4   9   1      12050.93      11721.01       514.05 o
  -3   9   1       7209.93       6815.50       367.80 o
  -2   9   1      22589.31      22555.43       384.01 o
  -1   9   1      22488.86      22569.56       376.23 o
   0   9   1      20595.20      20887.12       321.62 o
   1   9   1       1123.38       1214.67       174.32 o
   2   9   1      21817.25      22054.12       337.43 o
   3   9   1        215.58        192.93       160.38 o
   4   9   1       5672.64       5715.50       252.12 o
   5   9   1      11042.09      11423.15       312.67 o
   6   9   1       9207.66       9363.21       299.83 o
   7   9   1       4693.80       4565.65       279.69 o
   8   9   1       6845.68       7311.61       434.16 o
   9   9   1       6246.11       6328.09       373.96 o
  -9  10   1       4451.24       4715.38       369.15 o
  -8  10   1       4110.62       4374.18       334.61 o
  -7  10   1       6144.18       6388.92       389.97 o
  -6  10   1       3576.30       3055.96       385.15 o
  -5  10   1       6262.78       6196.28       414.05 o
  -4  10   1      15264.94      14391.78       510.56 o
  -3  10   1      13934.16      13775.07       482.94 o
  -2  10   1      11952.29      12120.35       326.31 o
  -1  10   1      15550.60      16622.22       354.70 o
   0  10   1       2551.54       2770.81       222.47 o
   1  10   1       3051.96       2794.57       200.79 o
   2  10   1      13235.10      13599.11       296.15 o
   3  10   1       7243.47       7475.17       251.99 o
   4  10   1       7872.40       7901.21       257.78 o
   5  10   1      15545.70      15230.81       419.84 o
   6  10   1      10273.13      10699.26       406.50 o
   7  10   1        566.86        553.85       366.49 o
   8  10   1        895.63        603.45       335.72 o
   9  10   1       6070.92       6436.74       457.97 o
  10  10   1       9955.20       9585.08       521.36 o
 -10  11   1       4329.54       4373.04       399.35 o
  -9  11   1        946.27       1062.19       333.67 o
  -8  11   1       4725.21       4479.05       352.00 o
  -7  11   1      13323.88      13304.86       499.49 o
  -6  11   1       8984.89       9407.12       492.31 o
  -5  11   1       1502.41       1458.47       361.01 o
  -4  11   1       4757.08       4729.63       405.81 o
  -3  11   1       3662.22       3494.24       369.58 o
  -2  11   1        755.58        551.90       212.46 o
  -1  11   1       5414.41       5295.02       273.70 o
   0  11   1      15889.05      16201.55       367.85 o
   1  11   1       5863.69       5826.69       268.72 o
   2  11   1       4442.43       4362.16       230.46 o
   3  11   1      13785.40      14173.41       377.72 o
   4  11   1       5645.20       6157.51       306.11 o
   5  11   1       2292.07       2127.94       259.76 o
   6  11   1       9027.50       9287.52       377.66 o
   7  11   1       9373.25       9670.40       542.41 o
   8  11   1       2093.78       2300.38       443.45 o
   9  11   1       7255.26       6712.78       550.22 o
  10  11   1      10819.09      11021.07       557.44 o
  11  11   1       3690.79       4127.39       483.08 o
 -11  12   1       2457.14       2646.18       469.78 o
 -10  12   1       9691.02       9280.45       562.60 o
  -9  12   1       7671.67       7915.07       457.93 o
  -8  12   1       7591.95       7358.76       409.31 o
  -7  12   1      11332.99      10793.24       493.53 o
  -6  12   1       2904.78       3241.56       428.60 o
  -5  12   1        278.07        288.62       359.25 o
  -4  12   1       5879.94       6018.41       441.60 o
  -3  12   1       3719.13       3712.93       397.47 o
  -2  12   1       8703.50       8726.05       454.44 o
  -1  12   1      12326.57      12107.45       357.68 o
   0  12   1      19069.43      18984.09       411.44 o
   1  12   1       4463.40       4447.71       314.55 o
   2  12   1        553.87        597.77       256.49 o
   3  12   1       3936.04       4230.97       313.02 o
   4  12   1       8593.08       9208.67       353.50 o
   5  12   1       3494.01       3776.25       289.94 o
   6  12   1      10015.02      10254.49       424.77 o
   7  12   1      13740.75      13177.06       467.31 o
   8  12   1       7942.75       7968.98       487.45 o
   9  12   1       4367.99       4138.47       447.41 o
  10  12   1       5034.64       5071.40       564.65 o
  11  12   1       1889.96       2047.86       532.56 o
  12  12   1       1736.69       1859.96       511.57 o
 -12  13   1       4582.01       3920.27       599.73 o
 -11  13   1       3169.57       3879.16       495.95 o
 -10  13   1       5588.40       5231.86       444.82 o
  -9  13   1       8844.99       9331.89       501.28 o
  -8  13   1       1534.46       1417.11       387.31 o
  -7  13   1       2055.09       2173.22       383.33 o
  -6  13   1       8500.00       9050.58       537.75 o
  -5  13   1       3001.50       3335.57       425.16 o
  -4  13   1       3555.85       3786.01       426.44 o
  -3  13   1       6717.18       7421.98       477.99 o
  -2  13   1       9097.91       9062.22       485.49 o
  -1  13   1      10608.27      10656.16       399.07 o
   0  13   1       5200.71       5270.26       338.33 o
   1  13   1       7193.42       7292.09       367.32 o
   2  13   1       1974.14       1956.27       296.95 o
   3  13   1       3301.00       3436.99       314.29 o
   4  13   1       8154.43       7904.06       378.94 o
   5  13   1      12290.43      12704.42       438.41 o
   6  13   1       5533.48       5125.98       407.16 o
   7  13   1       6240.42       6691.09       466.44 o
   8  13   1       2853.08       2511.26       385.60 o
   9  13   1       1143.17       1261.63       469.93 o
  10  13   1       3284.80       3666.68       528.38 o
  11  13   1       2677.59       2196.93       517.36 o
  12  13   1       2140.35       2025.11       522.26 o
  13  13   1       5644.41       5878.82       674.85 o
 -13  14   1       4069.42       3808.74       651.80 o
 -12  14   1       3246.70       3210.34       601.36 o
 -11  14   1        237.22        229.39       503.68 o
 -10  14   1       1760.23       1706.85       488.41 o
  -9  14   1       5350.95       5597.48       472.24 o
  -8  14   1       1431.70       1460.84       399.33 o
  -7  14   1       4675.33       4242.13       440.05 o
  -6  14   1       6012.92       6056.19       514.13 o
  -5  14   1       5872.74       5834.20       497.04 o
  -4  14   1       3132.45       2938.33       438.50 o
  -3  14   1       5014.01       4610.21       547.19 o
  -2  14   1       5516.24       5548.90       552.41 o
  -1  14   1        190.00         36.82       457.10 o
   0  14   1       3129.87       3077.30       395.75 o
   1  14   1      10005.47       9737.16       503.23 o
   2  14   1       3410.14       3282.34       413.63 o
   3  14   1       3027.57       3328.23       402.84 o
   4  14   1       8782.87       9363.19       497.26 o
   5  14   1       2702.29       2704.98       471.15 o
   6  14   1        171.31        322.41       418.25 o
   7  14   1       2003.08       2006.50       464.30 o
   8  14   1       1557.83       1660.06       640.37 o
   9  14   1       2828.27       3168.61       673.61 o
  10  14   1       3262.34       2775.20       767.12 o
  11  14   1       4963.27       5088.15       761.29 o
  12  14   1       2502.03       2715.47       750.41 o
  13  14   1       1010.71       1185.80       748.39 o
  14  14   1       2777.85       3476.12       845.04 o
 -14  15   1       1279.05       1162.17       747.23 o
 -13  15   1       2320.35       1793.95       603.73 o
 -12  15   1       1013.95       1498.34       554.89 o
 -11  15   1        378.05        478.98       558.68 o
 -10  15   1        973.91        871.13       538.17 o
  -9  15   1       2365.59       2107.56       429.04 o
  -8  15   1       7006.62       6807.90       575.83 o
  -7  15   1       4280.33       3861.23       451.49 o
  -6  15   1       5707.94       5274.03       599.64 o
  -5  15   1       3396.08       3234.50       548.22 o
  -4  15   1       1722.27       1563.12       514.26 o
  -3  15   1       2071.73       1798.65       607.74 o
  -2  15   1       6828.26       6961.01       620.55 o
  -1  15   1       4123.44       4057.98       539.71 o
   0  15   1       5615.16       5499.35       561.67 o
   1  15   1      10392.33      10626.46       654.45 o
   2  15   1       7013.25       7171.39       500.69 o
   3  15   1        702.64        842.10       387.87 o
   4  15   1       2861.29       2499.14       478.01 o
   5  15   1       3289.42       3506.49       509.46 o
   6  15   1       4069.80       4450.30       541.87 o
   7  15   1       2597.82       3467.55       680.30 o
   8  15   1       8478.19       8300.02       991.35 o
   9  15   1       4140.75       4304.89       963.94 o
  10  15   1       3231.87       3642.46       747.74 o
  11  15   1       1420.40       1697.64       724.87 o
  12  15   1       1327.36       1025.15       702.92 o
  13  15   1         95.36        384.23       689.36 o
  14  15   1       2180.32       1929.03       737.68 o
 -13  16   1        536.89       1254.20       596.48 o
 -12  16   1       2177.34       2224.38       644.76 o
 -11  16   1       1530.60       1527.51       596.73 o
 -10  16   1       1997.75       1609.09       560.68 o
  -9  16   1       4068.46       4096.01       531.49 o
  -8  16   1       2766.54       3005.79       521.63 o
  -7  16   1        701.00        309.20       462.61 o
  -6  16   1       1441.21       1079.35       560.97 o
  -5  16   1       4455.33       4776.56       603.27 o
  -4  16   1       7776.68       8186.51       685.26 o
  -3  16   1       2860.99       2947.93       667.41 o
  -2  16   1       6304.32       6600.27       856.75 o
  -1  16   1       7928.08       8084.91       660.81 o
   0  16   1       2148.22       2406.00       543.38 o
   1  16   1       3361.66       3349.73       530.10 o
   2  16   1       2388.12       3029.01       551.20 o
   3  16   1       2230.36       2406.06       521.37 o
   4  16   1       5630.03       5759.50       581.56 o
   5  16   1       7980.66       8420.36       635.46 o
   6  16   1       3118.43       3064.26       522.08 o
   7  16   1       5313.97       4873.66       774.72 o
   8  16   1       5530.82       5077.20       842.27 o
   9  16   1       1881.64       1254.84       706.55 o
  10  16   1         56.06       -145.14       674.88 o
  11  16   1        879.68       1172.42       748.66 o
  12  16   1       2460.19       2931.79       779.93 o
  13  16   1       2108.47       1813.41       788.15 o
 -11  17   1       1843.39       2146.69       617.51 o
 -10  17   1        379.26        377.08       598.56 o
  -9  17   1        405.15        127.55       578.30 o
  -8  17   1       1710.46       1412.13       488.00 o
  -7  17   1       2349.04       1775.17       567.94 o
  -6  17   1       2428.33       2274.51       617.30 o
  -5  17   1       5263.23       5566.94       652.12 o
  -4  17   1       5038.62       4734.06       645.35 o
  -3  17   1       1659.59       1101.47       544.17 o
  -2  17   1       1232.03       1054.75       525.82 o
  -1  17   1       2033.54       1452.37       535.34 o
   0  17   1        906.64        228.17       532.94 o
   1  17   1       1557.90       1486.63       606.79 o
   2  17   1       5918.84       6239.54       791.99 o
   3  17   1       5395.56       5558.92       790.71 o
   4  17   1       4896.75       5465.48       798.03 o
   5  17   1       4299.89       4281.68       582.47 o
   6  17   1       1439.85       1400.71       687.06 o
   7  17   1        675.66        672.40       642.58 o
   8  17   1       1172.96       1103.65       661.82 o
   9  17   1       2882.49       2444.06       689.96 o
  10  17   1       3181.39       3492.36       795.25 o
  11  17   1       1349.06       1100.34       757.57 o
 -10  18   1       1832.18       1577.47       618.36 o
  -9  18   1       2334.78       2863.28       678.42 o
  -8  18   1       4173.41       4285.57       558.19 o
  -7  18   1       4609.29       4556.30       645.66 o
  -6  18   1       2961.15       3325.46       781.43 o
  -5  18   1       3471.62       4227.68       760.22 o
  -4  18   1       3132.29       3382.35       770.06 o
  -3  18   1        441.40        112.83       686.93 o
  -2  18   1       1588.44       1453.93       710.23 o
  -1  18   1       3900.28       3765.68       725.41 o
   0  18   1       2873.32       3655.39       743.10 o
   1  18   1       3851.31       4419.05       749.42 o
   2  18   1       6212.74       5986.10       811.82 o
   3  18   1       5107.67       5414.80       822.45 o
   4  18   1        300.68        308.12       674.62 o
   5  18   1        966.27       1725.23      1050.18 o
   6  18   1       3712.67       3990.37      1134.58 o
   7  18   1       1540.42       1170.37      1060.96 o
   8  18   1       2694.24       2606.23       765.26 o
   9  18   1       4875.12       5022.63       830.45 o
  10  18   1       2710.23       3553.53       802.40 o
  -8  19   1       1768.29       2370.02       661.97 o
  -7  19   1       2629.81       2270.70       634.48 o
  -6  19   1       2067.62       1855.91       598.96 o
  -5  19   1        868.81        729.13       667.51 o
  -4  19   1       3304.14       4140.18       750.76 o
  -3  19   1       2165.53       1856.58       698.94 o
  -2  19   1       1751.96       1411.37       719.53 o
  -1  19   1       2862.81       4080.53       818.31 o
   0  19   1       2297.80       2827.56       694.91 o
   1  19   1       1153.22        882.68       726.28 o
   2  19   1        855.30        884.65       707.01 o
   3  19   1       1399.39       1515.31       735.58 o
   4  19   1       1384.26       1098.21       910.49 o
   5  19   1       1892.76       1863.53      1114.98 o
   6  19   1       2079.67       2096.36       971.51 o
   7  19   1       2891.75       4047.42      1093.75 o
   8  19   1       1073.57        814.41      1006.73 o
  -5  20   1       1346.10       1018.26       759.67 o
  -4  20   1       4816.59       4942.33       890.13 o
  -3  20   1       2970.13       1871.59       794.54 o
  -2  20   1        616.17        723.28       731.64 o
  -1  20   1        976.86        298.27       785.26 o
   0  20   1       1867.64       1958.95       713.65 o
   1  20   1        523.09        395.74       748.41 o
   2  20   1       1099.35       1002.97       774.83 o
   3  20   1       4413.95       3583.76      1071.59 o
   4  20   1       4334.93       4385.10      1233.06 o
   5  20   1        746.06        681.35      1105.91 o
   1   1   2      30454.88      32115.28       448.50 o
  -1   2   2       9857.06      10834.97       301.93 o
   0   2   2      20465.67      22152.71       273.49 o
   1   2   2      15347.51      16267.23       204.68 o
   2   2   2      43516.23      46677.73       382.42 o
  -2   3   2      21281.68      21335.00       292.86 o
  -1   3   2      14642.48      16015.15       322.62 o
   0   3   2      21266.00      22127.02       262.48 o
   1   3   2      63986.73      67040.89       735.22 o
   2   3   2       3202.81       3401.50       132.76 o
   3   3   2      11121.30      10707.29       218.73 o
  -3   4   2      16119.26      17194.43       272.11 o
  -2   4   2       2217.25       2602.08       175.97 o
  -1   4   2      38854.98      41392.77       306.72 o
   0   4   2       9556.45       9958.17       187.61 o
   1   4   2       6145.67       6813.36       234.44 o
   2   4   2      33801.58      36143.78       373.43 o
   3   4   2        969.76       1094.28       147.49 o
   4   4   2      23826.19      23989.32       298.55 o
  -4   5   2       2379.10       2571.71       176.58 o
  -3   5   2      10856.99      11387.17       197.07 o
  -2   5   2      22835.05      22331.39       294.41 o
  -1   5   2       5353.42       5332.45       151.73 o
   0   5   2        938.33       1011.49       149.47 o
   1   5   2       8546.89       9140.55       274.32 o
   2   5   2      70176.23      71074.22       608.91 o
   3   5   2       3478.47       3649.94       125.61 o
   4   5   2      15582.83      16496.58       277.94 o
   5   5   2      54016.70      53661.54       465.90 o
  -5   6   2       5619.98       5761.17       207.15 o
  -4   6   2      30238.87      29162.04       368.85 o
  -3   6   2        659.24        589.45       139.98 o
  -2   6   2       4196.45       4199.30       164.05 o
  -1   6   2       4628.86       4689.61       163.75 o
   0   6   2      28663.83      28794.13       405.54 o
   1   6   2       8403.36       8142.59       312.39 o
   2   6   2        609.25        637.27       120.42 o
   3   6   2      74661.19      73729.88       478.96 o
   4   6   2       3139.72       3217.46       146.50 o
   5   6   2       2883.25       2850.75       188.98 o
   6   6   2       9414.92       9241.97       255.38 o
  -6   7   2       8337.14       8198.47       341.90 o
  -5   7   2      10845.28      10224.84       255.82 o
  -4   7   2      20296.18      20227.34       313.35 o
  -3   7   2       1227.54       1372.13       230.59 o
  -2   7   2       4986.28       4799.42       164.07 o
  -1   7   2      37732.94      38000.12       501.86 o
   0   7   2       1269.28       1302.97       160.17 o
   1   7   2      11759.91      11597.46       263.84 o
   2   7   2      20765.71      20525.64       303.22 o
   3   7   2       8169.36       8227.56       266.26 o
   4   7   2        412.60        370.20       135.29 o
   5   7   2       1452.36       1532.96       147.15 o
   6   7   2      25864.91      25057.27       391.82 o
   7   7   2        409.70        406.68       173.71 o
  -7   8   2       4487.18       4194.48       302.72 o
  -6   8   2       6608.20       5974.60       388.72 o
  -5   8   2       6478.82       6477.36       371.62 o
  -4   8   2       3033.40       2809.49       156.80 o
  -3   8   2      48266.51      48003.86       608.43 o
  -2   8   2       3747.15       3752.55       165.79 o
  -1   8   2        189.89        178.78       151.24 o
   0   8   2      17993.84      18260.44       294.87 o
   1   8   2       7900.95       7806.46       223.87 o
   2   8   2       3296.99       3434.27       196.95 o
   3   8   2        139.47        120.06       145.13 o
   4   8   2      51075.30      49879.05       492.66 o
   5   8   2      12738.58      12197.62       273.22 o
   6   8   2       1066.82       1107.48       172.96 o
   7   8   2      17455.47      17038.04       529.77 o
   8   8   2         13.85        -11.78       249.04 o
  -8   9   2       5576.79       5193.40       348.42 o
  -7   9   2      20127.33      20014.68       498.88 o
  -6   9   2        320.90        318.81       266.11 o
  -5   9   2      11407.47      11360.37       458.81 o
  -4   9   2      19036.70      18255.59       522.62 o
  -3   9   2       2682.70       2537.08       316.10 o
  -2   9   2      16213.72      15081.43       362.36 o
  -1   9   2       4193.75       3921.30       198.31 o
   0   9   2      29477.53      29002.73       419.35 o
   1   9   2       4394.06       4336.77       206.99 o
   2   9   2      10258.74       9789.84       264.35 o
   3   9   2      33067.28      33534.56       500.28 o
   4   9   2        821.94        775.19       169.88 o
   5   9   2       8458.50       7879.58       260.34 o
   6   9   2       3064.01       2779.63       303.44 o
   7   9   2      15071.16      14723.87       668.96 o
   8   9   2       1617.93       1628.42       284.70 o
   9   9   2       1336.23       1238.96       289.49 o
  -9  10   2      20978.20      21657.50       563.53 o
  -8  10   2       2373.76       2329.49       319.94 o
  -7  10   2        550.92        662.56       285.56 o
  -6  10   2      17613.69      17914.57       571.05 o
  -5  10   2       1459.89       1482.69       342.46 o
  -4  10   2        105.43        200.68       312.89 o
  -3  10   2       2957.81       3371.79       355.46 o
  -2  10   2      23840.20      23555.54       408.92 o
  -1  10   2       7685.96       7803.31       238.43 o
   0  10   2       3962.55       4135.64       216.00 o
   1  10   2      23022.46      22870.93       358.30 o
   2  10   2       3204.68       3228.80       209.67 o
   3  10   2        273.14        169.71       243.80 o
   4  10   2       5682.82       5549.73       354.38 o
   5  10   2      12939.19      12540.74       452.98 o
   6  10   2       5690.63       6036.94       371.76 o
   7  10   2        600.75        783.96       389.29 o
   8  10   2      19678.63      19692.00       603.80 o
   9  10   2        625.63        373.87       359.92 o
  10  10   2        619.80        720.37       312.13 o
 -10  11   2      10951.55      11021.41       581.51 o
  -9  11   2        183.92         82.39       318.58 o
  -8  11   2      13463.39      13020.18       493.18 o
  -7  11   2         41.18        157.18       309.75 o
  -6  11   2       6571.17       7244.27       466.99 o
  -5  11   2       3460.69       3442.01       398.35 o
  -4  11   2       9728.48      10137.20       481.34 o
  -3  11   2      18756.95      19386.18       571.56 o
  -2  11   2       1497.84       1539.67       228.96 o
  -1  11   2      18732.04      18851.93       393.47 o
   0  11   2      10323.49      10404.80       326.48 o
   1  11   2       3863.36       3965.78       265.50 o
   2  11   2       2108.13       2254.52       254.17 o
   3  11   2       1619.25       1687.03       254.49 o
   4  11   2      16524.65      16542.53       416.73 o
   5  11   2        824.47       1033.19       278.30 o
   6  11   2      12405.48      12350.83       465.73 o
   7  11   2      11518.51      11335.85       585.79 o
   8  11   2       1877.84       2022.38       449.01 o
   9  11   2       5388.13       5509.38       546.09 o
  10  11   2         63.93        264.49       393.32 o
  11  11   2      11317.49      11957.66       595.71 o
 -11  12   2         75.18         15.01       418.00 o
 -10  12   2       1459.84       1048.80       428.57 o
  -9  12   2       7371.88       7928.14       455.46 o
  -8  12   2       7955.33       8090.95       454.32 o
  -7  12   2         77.11        167.01       371.61 o
  -6  12   2        932.43        863.66       384.03 o
  -5  12   2      21175.73      22378.21       663.07 o
  -4  12   2        991.57       1001.06       364.43 o
  -3  12   2       1229.18       1209.78       353.53 o
  -2  12   2      14806.89      14478.75       450.57 o
  -1  12   2        984.44        894.22       258.57 o
   0  12   2       2448.74       2733.22       290.84 o
   1  12   2        465.12        405.71       256.42 o
   2  12   2      18323.30      17648.88       423.10 o
   3  12   2       3617.15       3739.33       289.41 o
   4  12   2        393.57        386.23       253.42 o
   5  12   2      18509.45      18866.20       460.68 o
   6  12   2        231.35        349.21       344.46 o
   7  12   2        888.40        529.69       347.71 o
   8  12   2       1123.98       1389.75       457.46 o
   9  12   2       8775.18       9379.13       619.56 o
  10  12   2       1534.57       2061.16       516.43 o
  11  12   2        243.52         82.75       499.29 o
  12  12   2      12827.27      12775.81       667.34 o
 -12  13   2       1410.24       1355.83       472.83 o
 -11  13   2       2237.47       1917.17       472.47 o
 -10  13   2       3978.53       3655.26       509.78 o
  -9  13   2       6121.96       6536.65       460.10 o
  -8  13   2        426.07        441.74       356.83 o
  -7  13   2      11782.07      11234.73       575.03 o
  -6  13   2       4937.27       4902.20       472.00 o
  -5  13   2        711.03        790.28       383.76 o
  -4  13   2       6161.56       6081.77       465.58 o
  -3  13   2       1091.72        952.22       426.32 o
  -2  13   2       5404.47       4617.95       403.47 o
  -1  13   2        106.21         20.12       321.63 o
   0  13   2      15460.19      15403.17       548.29 o
   1  13   2      10922.25      11829.95       432.57 o
   2  13   2       1709.20       1715.16       301.59 o
   3  13   2      11945.85      12241.11       399.97 o
   4  13   2       1382.25       1384.68       274.65 o
   5  13   2       2971.36       3114.01       302.20 o
   6  13   2       1566.36       1574.15       331.82 o
   7  13   2       8201.62       8093.60       435.44 o
   8  13   2      16324.53      16369.34       626.81 o
   9  13   2        107.31        200.99       378.80 o
  10  13   2       3827.53       3734.87       484.68 o
  11  13   2       3781.63       4213.62       590.52 o
  12  13   2       1403.78       1546.07       558.07 o
  13  13   2       1220.00       1174.75       615.11 o
 -13  14   2        280.83        452.34       699.13 o
 -12  14   2         94.89        214.13       486.76 o
 -11  14   2      10296.89      11522.59       667.32 o
 -10  14   2        638.50        696.48       463.63 o
  -9  14   2       2322.98       2523.64       414.66 o
  -8  14   2      12036.78      12569.65       566.22 o
  -7  14   2        788.36        743.64       432.57 o
  -6  14   2        707.18        438.69       470.54 o
  -5  14   2        648.09        677.58       483.89 o
  -4  14   2       9812.95       9410.06       642.33 o
  -3  14   2       1655.38       1326.36       467.58 o
  -2  14   2       4078.16       3779.08       536.47 o
  -1  14   2      19023.75      19214.72       620.30 o
   0  14   2       1107.46        788.37       358.94 o
   1  14   2       2122.16       2300.39       377.12 o
   2  14   2       6033.52       5874.96       379.70 o
   3  14   2       8882.22       9023.39       424.88 o
   4  14   2        456.59        484.20       293.33 o
   5  14   2        852.54       1082.92       355.03 o
   6  14   2      18257.38      18373.67       560.64 o
   7  14   2       3722.07       3801.30       384.72 o
   8  14   2        835.55        614.04       343.39 o
   9  14   2       6490.00       7033.18       525.53 o
  10  14   2        554.06        675.72       429.65 o
  11  14   2         49.80        198.34       517.70 o
  12  14   2        983.26        760.27       531.29 o
  13  14   2       7101.79       7879.88       905.13 o
  14  14   2       1508.85       2298.24       759.42 o
 -14  15   2        350.63          9.49       735.86 o
 -13  15   2       5845.19       5983.38       715.86 o
 -12  15   2       1978.96       2093.61       597.66 o
 -11  15   2         31.21        238.56       482.64 o
 -10  15   2       5619.58       6057.25       854.86 o
  -9  15   2        436.63        647.32       471.39 o
  -8  15   2        307.96        127.06       386.07 o
  -7  15   2       2488.99       2546.38       488.88 o
  -6  15   2       4844.73       5139.55       614.55 o
  -5  15   2       8949.45       7883.76       651.13 o
  -4  15   2        290.16        206.77       492.27 o
  -3  15   2      11448.42      11425.96       702.14 o
  -2  15   2       1846.51       1943.69       506.87 o
  -1  15   2        115.60        303.29       480.49 o
   0  15   2       4139.09       3925.89       565.49 o
   1  15   2       2229.06       1739.97       509.46 o
   2  15   2       5657.01       5188.21       562.43 o
   3  15   2         81.95        -92.16       375.70 o
   4  15   2       8370.60       7962.02       509.51 o
   5  15   2       5721.98       6277.10       575.11 o
   6  15   2        532.69        625.70       473.88 o
   7  15   2       5526.61       5271.22       577.16 o
   8  15   2        127.76         83.22       631.75 o
   9  15   2       4882.62       5006.38      1064.09 o
  10  15   2        297.35        312.59       633.77 o
  11  15   2       2173.72       2087.67       737.61 o
  12  15   2       3138.45       3206.77       736.90 o
  13  15   2        303.12        800.77       745.34 o
  14  15   2       4160.36       4160.70       849.34 o
 -12  16   2       1666.54       1413.44       599.04 o
 -11  16   2        736.59        559.97       551.05 o
 -10  16   2       2674.53       3097.41       567.99 o
  -9  16   2         58.25        172.63       516.04 o
  -8  16   2        591.49        581.86       424.75 o
  -7  16   2      14470.72      14817.49       774.20 o
  -6  16   2        472.17        416.93       539.09 o
  -5  16   2       3333.35       4064.02       599.35 o
  -4  16   2       6970.35       6303.47       641.64 o
  -3  16   2       3548.96       3652.24       586.04 o
  -2  16   2       1933.15       1966.40       556.92 o
  -1  16   2        166.26        247.02       512.06 o
   0  16   2       9840.23      10320.63       699.53 o
   1  16   2        670.09        548.01       506.38 o
   2  16   2       3619.20       3917.69       563.22 o
   3  16   2      11673.50      11959.04       701.90 o
   4  16   2        221.14        533.23       592.80 o
   5  16   2        141.26        394.11       492.48 o
   6  16   2       3076.71       3518.78       565.85 o
   7  16   2       5835.07       5925.43       814.46 o
   8  16   2       1488.69       1387.65       685.05 o
   9  16   2        901.93        513.84       697.33 o
  10  16   2       8008.45       8557.66       914.92 o
  11  16   2         32.37        299.94       661.44 o
  12  16   2        704.29        617.58       732.53 o
 -11  17   2       1553.66       2203.91       622.30 o
 -10  17   2        104.76        310.67       613.82 o
  -9  17   2       6016.25       6748.57       631.26 o
  -8  17   2       2709.22       3066.93       575.78 o
  -7  17   2        841.67       1057.03       488.73 o
  -6  17   2      10435.50      10460.34       767.11 o
  -5  17   2        339.63        316.17       547.66 o
  -4  17   2       1715.67       1713.62       593.93 o
  -3  17   2        885.57        817.06       546.72 o
  -2  17   2       7655.93       7825.14       684.42 o
  -1  17   2       5451.70       4895.52       610.96 o
   0  17   2        388.25        639.58       527.47 o
   1  17   2       7951.31       8672.31       688.16 o
   2  17   2        472.59         41.90       535.56 o
   3  17   2       1187.89       1946.41       689.20 o
   4  17   2       1389.68       1513.33       668.21 o
   5  17   2       1800.85       1984.80       688.08 o
   6  17   2       5218.54       4580.68       783.54 o
   7  17   2       1074.02       1381.70       655.82 o
   8  17   2       9320.63       8921.10      1040.95 o
   9  17   2       1204.82       1212.79       667.31 o
  10  17   2        331.27        173.56       709.28 o
  11  17   2       2257.71       1770.57       776.17 o
  -9  18   2        110.57         96.74       580.16 o
  -8  18   2       1749.86       1775.08       609.92 o
  -7  18   2        402.76        562.67       522.80 o
  -6  18   2       4315.69       4639.06       672.85 o
  -5  18   2        100.18        362.73       579.35 o
  -4  18   2       1683.80       1750.98       576.33 o
  -3  18   2       7137.57       6924.76       700.77 o
  -2  18   2        143.18        415.72       567.34 o
  -1  18   2       2279.53       2703.08       591.39 o
   0  18   2       3820.46       3847.35       632.94 o
   1  18   2       1690.27       1581.58       567.73 o
   2  18   2         11.21        -94.05       546.22 o
   3  18   2        471.94       1072.72       688.95 o
   4  18   2       9906.16       9300.65       897.07 o
   5  18   2        200.51        474.77       699.27 o
   6  18   2       1895.61       1931.63      1083.22 o
   7  18   2       4402.60       4495.76      1207.85 o
   8  18   2        861.45       1891.61      1057.25 o
   9  18   2        233.61         91.83       760.71 o
  -7  19   2        781.01        940.98       604.69 o
  -6  19   2        223.15        -82.89       709.01 o
  -5  19   2       8110.00       8877.09      1021.56 o
  -4  19   2       1650.22       1765.76       647.67 o
  -3  19   2         36.97         59.58       621.96 o
  -2  19   2       2502.53       2078.63       660.72 o
  -1  19   2       1347.49       1231.91       591.37 o
   0  19   2       2592.48       2052.64       755.93 o
   1  19   2         44.28        -13.16       666.22 o
   2  19   2       6711.44       6690.03       962.11 o
   3  19   2       3463.21       3910.91       772.33 o
   4  19   2        203.19        260.41       694.83 o
   5  19   2       4460.63       4340.70      1229.34 o
   6  19   2        208.75        517.40       958.78 o
   7  19   2        800.01       1235.14       913.04 o
  -4  20   2        749.20       1012.68       714.69 o
  -3  20   2         38.66        -23.32       719.63 o
  -2  20   2       5013.13       4866.82       858.79 o
  -1  20   2         55.11       -275.24       744.27 o
   0  20   2       2469.16       2369.71       814.77 o
   1  20   2       7954.79       8294.89      1542.87 o
   2  20   2         29.17       -180.06       704.63 o
   3  20   2       2506.25       2646.92       752.85 o
   4  20   2        185.32       -397.15      1113.05 o
   0   1   3      50307.29      53702.05       368.58 o
   1   1   3      15232.42      15983.18       215.15 o
  -1   2   3      11569.61      12489.64       221.35 o
   0   2   3      40236.47      43354.38       467.44 o
   1   2   3      20781.62      21794.77       250.32 o
   2   2   3      34524.11      37042.61       548.68 o
  -2   3   3       6715.56       6973.89       319.00 o
  -1   3   3      33995.76      34330.70       326.54 o
   0   3   3       5596.50       6042.08       192.13 o
   1   3   3       2005.63       2181.32       191.76 o
   2   3   3       5006.79       4998.73       129.18 o
   3   3   3      31855.32      33213.05       335.26 o
  -3   4   3      14485.26      14483.16       247.72 o
  -2   4   3       4600.84       4912.81       220.60 o
  -1   4   3        101.79        163.50       108.84 o
   0   4   3      30854.61      32010.23       356.37 o
   1   4   3      34766.15      36227.26       414.95 o
   2   4   3      13618.93      14155.39       181.99 o
   3   4   3      30887.66      30636.67       302.72 o
   4   4   3      19553.50      20379.30       286.20 o
  -4   5   3       1910.65       1977.43       179.00 o
  -3   5   3      24742.18      25568.48       329.11 o
  -2   5   3      18877.04      20105.70       433.00 o
  -1   5   3      13128.13      13068.01       239.88 o
   0   5   3      32955.50      34113.63       390.73 o
   1   5   3      28266.29      29135.09       544.74 o
   2   5   3      38791.64      40462.58       490.57 o
   3   5   3       6925.79       6821.12       189.18 o
   4   5   3      18322.41      18363.35       285.18 o
   5   5   3       4215.77       4543.48       198.03 o
  -5   6   3       3679.77       3909.29       198.32 o
  -4   6   3      13398.85      13248.60       293.97 o
  -3   6   3      20820.58      20822.05       317.97 o
  -2   6   3      22045.62      22117.43       249.95 o
  -1   6   3       4153.63       3812.61       171.83 o
   0   6   3      12223.94      11864.35       284.15 o
   1   6   3      12766.26      12951.21       367.11 o
   2   6   3       5362.23       5559.44       275.97 o
   3   6   3       2306.22       2296.26       250.85 o
   4   6   3       7499.01       7156.12       217.25 o
   5   6   3      23471.21      22811.53       391.26 o
   6   6   3       6763.85       6980.65       239.08 o
  -6   7   3       5368.14       5554.91       229.67 o
  -5   7   3      23190.36      22516.81       276.19 o
  -4   7   3      23041.54      23403.17       540.22 o
  -3   7   3      12858.01      12846.61       268.16 o
  -2   7   3      16518.12      16716.59       251.00 o
  -1   7   3       1651.03       1882.14       161.48 o
   0   7   3       3149.49       2957.36       223.47 o
   1   7   3      16854.02      16835.38       372.61 o
   2   7   3      24305.55      24119.60       479.36 o
   3   7   3      21192.76      21264.36       442.71 o
   4   7   3      33866.08      33400.57       487.44 o
   5   7   3      16535.74      17196.26       320.07 o
   6   7   3        160.65        100.22       170.36 o
   7   7   3       5165.95       5266.07       240.29 o
  -7   8   3       1355.86       1367.80       259.53 o
  -6   8   3      14346.68      14000.92       308.46 o
  -5   8   3      12308.67      12436.39       305.87 o
  -4   8   3       1059.52       1262.78       178.46 o
  -3   8   3       2597.60       2188.29       230.51 o
  -2   8   3      10509.70      10472.18       236.53 o
  -1   8   3      23684.62      23528.38       312.11 o
   0   8   3      11427.87      10993.52       244.28 o
   1   8   3       9812.96       9624.28       428.15 o
   2   8   3      26457.07      25931.43       493.04 o
   3   8   3      16500.31      16347.59       430.57 o
   4   8   3        107.86        327.03       248.13 o
   5   8   3       5672.39       5993.42       299.10 o
   6   8   3       7230.66       7184.83       349.30 o
   7   8   3       1060.85       1007.56       198.61 o
   8   8   3      20901.87      20627.14       483.09 o
  -8   9   3      10324.59      10180.98       405.94 o
  -7   9   3       7499.08       7084.44       363.65 o
  -6   9   3       5758.10       5094.50       369.71 o
  -5   9   3       2460.89       2015.95       371.42 o
  -4   9   3      12248.11      11410.84       311.33 o
  -3   9   3      16787.45      17154.86       494.41 o
  -2   9   3      19808.81      19310.46       540.83 o
  -1   9   3      17374.16      17322.79       299.90 o
   0   9   3       2235.97       2301.56       187.57 o
   1   9   3      19704.31      19322.00       463.31 o
   2   9   3        871.42        706.74       145.20 o
   3   9   3      10223.36       9752.99       387.55 o
   4   9   3       3040.96       3273.29       314.71 o
   5   9   3      15265.35      14908.97       466.43 o
   6   9   3      21322.89      21495.45       533.15 o
   7   9   3       8016.65       7446.31       347.32 o
   8   9   3       4993.96       5095.15       326.91 o
   9   9   3      12469.88      12344.28       437.14 o
  -9  10   3       1437.59       1210.35       307.49 o
  -8  10   3       4521.45       4297.72       351.28 o
  -7  10   3       6695.35       6755.11       382.10 o
  -6  10   3       2559.04       2138.73       355.59 o
  -5  10   3      10833.30      11172.07       556.17 o
  -4  10   3      16633.36      15781.93       796.68 o
  -3  10   3       5560.27       5660.87       380.10 o
  -2  10   3      10097.37      10435.64       301.14 o
  -1  10   3       5146.22       5015.34       221.78 o
   0  10   3       4326.07       4445.76       224.44 o
   1  10   3       2259.25       2017.48       234.83 o
   2  10   3       8045.13       8248.87       342.19 o
   3  10   3       6331.83       6603.89       370.74 o
   4  10   3       9999.49      10103.89       425.40 o
   5  10   3      11746.81      11455.80       452.43 o
   6  10   3       8194.88       8644.44       418.54 o
   7  10   3       5295.66       5163.35       478.63 o
   8  10   3       3838.00       3689.10       398.42 o
   9  10   3       2674.92       2668.67       391.87 o
  10  10   3       4232.79       4119.27       439.57 o
 -10  11   3       5454.48       5100.86       483.86 o
  -9  11   3        724.32       1060.93       394.34 o
  -8  11   3       8766.91       8418.23       433.60 o
  -7  11   3      14913.74      14832.15       503.54 o
  -6  11   3       7248.09       6585.38       532.32 o
  -5  11   3       7900.87       7820.10       694.70 o
  -4  11   3       9017.57       8799.50       550.18 o
  -3  11   3       6750.06       6743.57       420.94 o
  -2  11   3       1051.02        947.78       279.22 o
  -1  11   3      11805.39      11740.66       385.03 o
   0  11   3       8388.51       8357.26       305.01 o
   1  11   3       8613.87       8477.04       324.47 o
   2  11   3       7493.19       7574.27       322.60 o
   3  11   3      14096.37      13817.92       434.87 o
   4  11   3       6166.21       6054.43       428.54 o
   5  11   3        839.49        903.49       313.66 o
   6  11   3      10912.48      10831.83       464.74 o
   7  11   3       2935.42       2755.34       450.54 o
   8  11   3       3624.34       4029.80       492.37 o
   9  11   3       6745.50       7043.41       572.77 o
  10  11   3       4459.57       4515.64       463.74 o
  11  11   3       4216.67       4294.27       485.74 o
 -11  12   3       6375.38       6444.33       542.13 o
 -10  12   3       6865.08       7075.82       540.51 o
  -9  12   3       6471.35       6512.66       517.30 o
  -8  12   3       2553.98       2467.70       375.05 o
  -7  12   3       5723.09       5829.98       412.93 o
  -6  12   3       7448.71       7549.90       563.03 o
  -5  12   3        953.08        806.73       430.21 o
  -4  12   3       3233.94       3318.94       478.54 o
  -3  12   3       7163.37       7649.62       550.71 o
  -2  12   3       4907.91       4627.61       406.62 o
  -1  12   3      12997.01      12587.72       510.41 o
   0  12   3       8509.85       8722.41       368.98 o
   1  12   3       6761.35       6749.07       357.63 o
   2  12   3       2754.53       2359.65       280.70 o
   3  12   3      12117.65      12044.24       395.00 o
   4  12   3       2177.57       2343.64       291.33 o
   5  12   3       1229.09       1093.44       306.01 o
   6  12   3       5536.30       4901.52       483.07 o
   7  12   3      13270.41      12886.79       959.77 o
   8  12   3       4063.14       3539.23       507.30 o
   9  12   3       2158.89       2262.65       497.06 o
  10  12   3       3863.20       4304.58       568.72 o
  11  12   3        211.00        136.73       497.91 o
  12  12   3        571.60        280.25       449.98 o
 -12  13   3       5998.65       5328.16       559.59 o
 -11  13   3       1706.53       1557.91       468.88 o
 -10  13   3       7193.57       6723.82       561.98 o
  -9  13   3       4063.58       4533.95       510.28 o
  -8  13   3       2854.74       2888.85       396.31 o
  -7  13   3       2703.30       2368.91       387.31 o
  -6  13   3       1672.30       1335.90       475.79 o
  -5  13   3       3970.56       3977.80       538.63 o
  -4  13   3      12646.44      13166.44       680.73 o
  -3  13   3      10297.73       9446.75       608.61 o
  -2  13   3       4376.69       3866.81       409.72 o
  -1  13   3       1068.44       1107.28       349.61 o
   0  13   3       6342.45       6746.35       448.50 o
   1  13   3       6105.85       5663.76       367.81 o
   2  13   3       2521.90       2245.36       323.10 o
   3  13   3       4619.83       4902.92       330.45 o
   4  13   3      11833.99      12332.00       422.12 o
   5  13   3       6531.59       6437.63       359.61 o
   6  13   3       7711.83       7762.47       489.48 o
   7  13   3       5245.74       4967.76       462.32 o
   8  13   3       2557.87       2970.68       688.67 o
   9  13   3        305.29        280.67       486.03 o
  10  13   3       3650.68       3384.18       548.91 o
  11  13   3       5912.84       6549.55       640.63 o
  12  13   3       3215.65       2763.30       599.73 o
  13  13   3       4004.70       3878.49       637.76 o
 -13  14   3       4494.85       4606.97       670.23 o
 -12  14   3       2852.61       2596.96       539.53 o
 -11  14   3       1089.52       1158.64       498.76 o
 -10  14   3       1222.95       1249.85       482.15 o
  -9  14   3       2074.81       2256.14       488.39 o
  -8  14   3       1480.41       1819.46       399.95 o
  -7  14   3       1744.14       1601.38       382.01 o
  -6  14   3       9306.49       9717.62       674.62 o
  -5  14   3       4854.18       5271.50       585.15 o
  -4  14   3       2939.52       3187.03       534.15 o
  -3  14   3       7105.39       7277.97       605.62 o
  -2  14   3        861.14        863.15       368.06 o
  -1  14   3       2073.39       2219.20       393.09 o
   0  14   3       7709.40       7793.28       483.74 o
   1  14   3       9886.33      10281.81       517.99 o
   2  14   3       7448.50       7036.11       476.95 o
   3  14   3       5228.38       5642.51       388.59 o
   4  14   3       5959.32       6340.80       404.95 o
   5  14   3       4208.79       4393.88       394.53 o
   6  14   3          7.87        256.65       337.13 o
   7  14   3       3474.95       3552.36       402.44 o
   8  14   3       7832.50       8081.48       480.49 o
   9  14   3       2556.06       2676.73       476.19 o
  10  14   3       4502.76       3600.40       501.19 o
  11  14   3       2219.84       2298.16       490.72 o
  12  14   3       1680.33       1757.23       594.82 o
  13  14   3       1333.01       1238.69       597.93 o
  14  14   3       2268.96       1892.02       751.87 o
 -13  15   3        213.87        509.31       542.05 o
 -12  15   3       2947.58       3718.35       598.25 o
 -11  15   3       1202.01       1020.41       486.61 o
 -10  15   3        926.45        631.41       497.36 o
  -9  15   3       7623.60       7830.80       618.33 o
  -8  15   3       4173.71       4369.48       546.98 o
  -7  15   3       3681.56       3911.67       446.69 o
  -6  15   3       5923.99       5325.88       809.51 o
  -5  15   3       3003.13       3007.38       578.45 o
  -4  15   3        299.18        296.08       488.53 o
  -3  15   3       1376.73       1808.14       526.45 o
  -2  15   3       8230.63       8407.11       649.99 o
  -1  15   3       4841.66       5515.72       473.59 o
   0  15   3       4358.55       4027.84       442.95 o
   1  15   3       7345.48       7228.44       499.44 o
   2  15   3       4448.74       4339.08       444.50 o
   3  15   3       1664.26       1852.83       387.53 o
   4  15   3       2255.19       2405.36       361.61 o
   5  15   3       4242.82       4493.94       439.75 o
   6  15   3        236.08        205.55       390.13 o
   7  15   3       6755.14       7317.57       473.85 o
   8  15   3       5872.48       6679.67       479.90 o
   9  15   3       2833.32       2590.95       587.14 o
  10  15   3        356.02        274.13       571.19 o
  11  15   3       2712.34       3569.52       657.41 o
  12  15   3       3350.32       3160.48       741.02 o
  13  15   3        506.30        331.34       757.17 o
 -12  16   3       4011.41       3939.34       586.90 o
 -11  16   3       3445.19       3770.57       593.09 o
 -10  16   3       1800.98       1755.11       524.30 o
  -9  16   3       2302.21       2220.86       533.24 o
  -8  16   3       5122.49       4437.36       657.41 o
  -7  16   3       1028.12        855.79       420.58 o
  -6  16   3       2293.56       2822.86       614.07 o
  -5  16   3       4942.38       5579.97       639.28 o
  -4  16   3       3031.55       2941.93       588.23 o
  -3  16   3       3757.39       3843.35       561.98 o
  -2  16   3       6690.35       6462.31       664.15 o
  -1  16   3       5197.06       5093.15       620.22 o
   0  16   3       1886.07       2000.86       547.39 o
   1  16   3       1787.14       1881.57       539.23 o
   2  16   3       7051.27       7482.97       639.78 o
   3  16   3        420.06        872.33       485.43 o
   4  16   3       2443.48       1859.62       621.74 o
   5  16   3       4971.88       3878.33       700.51 o
   6  16   3       4160.42       4423.62       577.98 o
   7  16   3       2009.30       1874.43       550.67 o
   8  16   3       4194.65       4008.05       771.92 o
   9  16   3       3554.19       3180.40       763.22 o
  10  16   3         95.96         10.20       706.71 o
  11  16   3       2340.24       2533.71       723.56 o
  12  16   3       2544.02       1840.70       801.19 o
 -11  17   3       3533.07       3771.58       603.43 o
 -10  17   3        915.00       1104.93       564.92 o
  -9  17   3       1022.94        953.97       519.35 o
  -8  17   3       2626.77       3375.60       595.50 o
  -7  17   3       2170.00       2315.66       472.12 o
  -6  17   3       1224.91       1107.22       603.87 o
  -5  17   3       6371.40       6288.93       689.89 o
  -4  17   3       5067.22       3989.78       618.07 o
  -3  17   3       2253.11       2286.44       593.33 o
  -2  17   3       2176.33       2542.27       592.66 o
  -1  17   3       4254.31       3783.29       615.43 o
   0  17   3        311.17        278.41       554.80 o
   1  17   3       2731.50       2703.72       570.13 o
   2  17   3       2024.84       1974.48       580.00 o
   3  17   3       5860.95       5569.41       775.04 o
   4  17   3       1687.09       1756.57       685.63 o
   5  17   3       3396.24       3801.40       724.30 o
   6  17   3       5157.85       5458.14       813.55 o
   7  17   3        318.14        587.30       901.39 o
   8  17   3        635.38         58.53       925.62 o
   9  17   3       5010.47       5014.13       794.65 o
  10  17   3       1617.70       1609.82       752.78 o
  11  17   3       2973.39       2537.19       774.52 o
  -9  18   3        776.90        492.23       533.58 o
  -8  18   3       1792.96       1577.84       564.89 o
  -7  18   3       4190.41       4350.47       609.57 o
  -6  18   3       3591.60       3892.21       663.81 o
  -5  18   3       2482.64       1834.32       590.18 o
  -4  18   3       2684.37       2464.47       642.38 o
  -3  18   3        694.40        636.56       564.55 o
  -2  18   3        571.61        417.28       564.06 o
  -1  18   3       3344.86       3617.79       627.25 o
   0  18   3       3958.00       4608.17       676.68 o
   1  18   3       2520.62       2249.76       584.42 o
   2  18   3       3502.71       3636.07       624.36 o
   3  18   3       3970.49       5055.86       818.46 o
   4  18   3        919.59        855.39       630.54 o
   5  18   3       2042.06       2063.84       755.70 o
   6  18   3       1072.50       1114.59       988.89 o
   7  18   3       3017.34       3111.39      1235.66 o
   8  18   3       1796.06       1433.13      1083.52 o
   9  18   3       3110.22       4136.86      1236.37 o
  -7  19   3       2922.43       3965.07       611.29 o
  -6  19   3        443.94        226.54       547.02 o
  -5  19   3        266.25        532.91       601.59 o
  -4  19   3       1200.14       1015.03       593.05 o
  -3  19   3       2736.40       2728.64       652.44 o
  -2  19   3       2679.79       2585.93       655.16 o
  -1  19   3       3527.42       3307.66       649.65 o
   0  19   3       3727.40       3546.80       649.86 o
   1  19   3       1771.84       2164.86       620.53 o
   2  19   3       1806.39       1556.75       702.60 o
   3  19   3       2541.58       2874.26       732.20 o
   4  19   3       1882.49       1741.52       744.29 o
   5  19   3        942.57        804.83       725.63 o
   6  19   3       3598.96       4337.76      1242.16 o
   7  19   3       3305.87       2080.91      1077.92 o
  -4  20   3       3314.83       3642.07       689.28 o
  -3  20   3       2953.30       2743.46       659.47 o
  -2  20   3       1418.36       1098.11       647.17 o
  -1  20   3       1010.43        738.67       610.17 o
   0  20   3       2995.88       2738.84       674.36 o
   1  20   3       1069.93       1507.59       820.69 o
   2  20   3       1006.56        480.34       732.97 o
   3  20   3       2226.91       2340.68       809.64 o
   4  20   3       3781.92       4311.31       892.81 o
   0   0   4      15419.41      17273.79       553.68 o
   0   1   4       1580.48       1686.53       174.20 o
   1   1   4      16650.67      17220.41       253.11 o
  -1   2   4      15350.19      16295.75       277.67 o
   0   2   4       5697.17       6084.98       177.53 o
   1   2   4      41813.15      45084.92       293.41 o
   2   2   4       7022.05       6827.46       231.00 o
  -2   3   4       3161.15       3537.75       192.64 o
  -1   3   4      16742.38      17808.66       269.76 o
   0   3   4      46388.10      47711.91       343.05 o
   1   3   4       7599.37       7651.89       268.54 o
   2   3   4      62613.22      62599.29       650.55 o
   3   3   4      22782.20      23528.44       297.79 o
  -3   4   4       4987.83       4944.24       189.50 o
  -2   4   4      65358.54      65336.62       758.51 o
  -1   4   4        428.48        334.82        76.87 o
   0   4   4      28200.50      28451.57       361.89 o
   1   4   4      39971.58      42267.93       466.15 o
   2   4   4      11999.16      12346.78       268.93 o
   3   4   4       6379.56       6158.39       164.57 o
   4   4   4       1180.21       1323.93       141.61 o
  -4   5   4      65054.75      64460.68       562.32 o
  -3   5   4       5355.49       5781.04       244.75 o
  -2   5   4        362.08        481.57       161.51 o
  -1   5   4      23432.00      24350.55       462.85 o
   0   5   4       3639.39       3538.40       200.51 o
   1   5   4       6883.74       7092.09       262.62 o
   2   5   4       2470.82       2367.60       234.15 o
   3   5   4      45783.73      45499.76       619.24 o
   4   5   4      13742.89      14171.04       291.71 o
   5   5   4       3208.41       3472.34       184.72 o
  -5   6   4      21417.83      22554.31       350.74 o
  -4   6   4        706.06        915.01       181.04 o
  -3   6   4       1614.59       1677.06       175.30 o
  -2   6   4       2336.74       2251.60       192.51 o
  -1   6   4      36082.76      36197.56       845.24 o
   0   6   4       2029.19       2294.22       198.93 o
   1   6   4      16411.13      16174.88       354.17 o
   2   6   4      18663.74      18639.14       393.52 o
   3   6   4       1083.44       1342.69       240.38 o
   4   6   4       8018.98       8241.10       215.66 o
   5   6   4       6154.14       6554.56       223.51 o
   6   6   4      10466.17      10281.82       273.10 o
  -6   7   4       1211.85       1252.47       185.62 o
  -5   7   4       4675.03       4313.34       186.61 o
  -4   7   4       8313.60       8141.37       222.24 o
  -3   7   4      26529.00      27190.52       444.06 o
  -2   7   4      22981.37      22356.41       466.57 o
  -1   7   4        405.71        467.26       144.34 o
   0   7   4      38487.25      37909.04       499.34 o
   1   7   4       8961.52       8857.02       307.29 o
   2   7   4        237.61         51.54       220.85 o
   3   7   4      10534.58      10259.00       355.00 o
   4   7   4      11733.27      11606.63       378.02 o
   5   7   4       3299.23       3468.46       199.80 o
   6   7   4       1752.84       1728.76       190.15 o
   7   7   4      35143.30      35703.91       473.75 o
  -7   8   4      11346.74      11144.57       312.73 o
  -6   8   4       6824.07       6578.05       334.38 o
  -5   8   4      11885.48      11537.06       322.50 o
  -4   8   4      33012.91      32536.44       433.70 o
  -3   8   4          7.91        -30.62       159.86 o
  -2   8   4       8814.95       8702.15       206.59 o
  -1   8   4      22683.86      22297.56       332.81 o
   0   8   4       3580.33       3518.02       242.38 o
   1   8   4       3489.95       3456.23       262.45 o
   2   8   4          9.52        -49.49       236.89 o
   3   8   4      14473.56      14850.57       419.97 o
   4   8   4       2088.99       1995.72       279.67 o
   5   8   4      10513.78      10513.91       474.61 o
   6   8   4      15285.07      15453.16       408.47 o
   7   8   4        726.92        916.39       196.54 o
   8   8   4       1954.82       2065.11       272.76 o
  -8   9   4       2415.38       2509.08       300.39 o
  -7   9   4        511.76        588.56       268.22 o
  -6   9   4      33584.03      33723.73       991.19 o
  -5   9   4        469.20        503.27       185.34 o
  -4   9   4       2294.04       2469.00       245.01 o
  -3   9   4      23463.54      23157.10       416.59 o
  -2   9   4       1888.31       1821.20       162.78 o
  -1   9   4        152.58        290.45       166.44 o
   0   9   4       3167.74       3133.14       220.30 o
   1   9   4      27577.67      28564.08       698.32 o
   2   9   4       9513.34       9593.86       452.89 o
   3   9   4        296.15        273.35       267.44 o
   4   9   4      26589.88      27444.44       814.33 o
   5   9   4       1349.11       1316.01       296.61 o
   6   9   4       3066.63       2948.96       324.33 o
   7   9   4       3435.21       3352.53       297.79 o
   8   9   4      11849.64      11726.15       505.65 o
   9   9   4       5848.92       6060.58       473.96 o
  -9  10   4          6.90        158.16       378.27 o
  -8  10   4       7202.41       7399.94       392.38 o
  -7  10   4      16680.19      17004.20       498.00 o
  -6  10   4        473.90        372.08       322.36 o
  -5  10   4       7528.41       7208.90       435.12 o
  -4  10   4        456.27        275.21       358.75 o
  -3  10   4       1992.16       2005.36       326.88 o
  -2  10   4       2292.73       2169.01       333.10 o
  -1  10   4      14985.50      14626.80       328.22 o
   0  10   4      25541.48      25253.80       424.56 o
   1  10   4        102.42        126.52       227.30 o
   2  10   4       7845.64       7994.22       377.69 o
   3  10   4       7995.51       7792.61       387.35 o
   4  10   4       6964.84       7099.91       393.60 o
   5  10   4       1406.01       1202.29       304.72 o
   6  10   4       1822.95       2113.33       327.10 o
   7  10   4      27453.77      28523.53       804.98 o
   8  10   4        274.11        151.29       344.38 o
   9  10   4       5742.50       5838.82       460.23 o
  10  10   4       8486.59       8570.98       524.56 o
 -10  11   4       1563.94       1483.66       421.93 o
  -9  11   4      16086.02      16014.96       640.18 o
  -8  11   4        661.90        391.99       312.03 o
  -7  11   4         56.30        -28.51       308.92 o
  -6  11   4       1806.66       2113.47       382.13 o
  -5  11   4      11133.39      10463.91       581.04 o
  -4  11   4        278.37        218.29       393.98 o
  -3  11   4        349.53        373.20       333.94 o
  -2  11   4      28212.07      28017.47       663.37 o
  -1  11   4       1465.04       1564.44       341.66 o
   0  11   4        787.50        908.42       226.93 o
   1  11   4       4892.05       4931.61       288.97 o
   2  11   4       7548.07       7353.52       356.66 o
   3  11   4       1449.52       1444.99       327.90 o
   4  11   4       2291.76       2376.29       348.17 o
   5  11   4      35409.47      35359.95       712.59 o
   6  11   4       3526.33       3941.07       385.02 o
   7  11   4        619.36        440.20       410.83 o
   8  11   4      12616.56      12665.58       647.67 o
   9  11   4        317.72        222.74       451.73 o
  10  11   4        438.82        223.98       391.67 o
  11  11   4        434.82        494.65       415.78 o
 -11  12   4       9362.49       9689.05       607.99 o
 -10  12   4       1068.45        856.36       429.93 o
  -9  12   4       2404.20       2456.39       458.47 o
  -8  12   4       1223.96       1144.42       415.08 o
  -7  12   4       6054.70       6180.70       420.93 o
  -6  12   4      16333.86      17023.45       623.90 o
  -5  12   4        293.26        400.56       407.67 o
  -4  12   4       8773.18       9548.50       594.88 o
  -3  12   4       7836.87       7586.45       469.75 o
  -2  12   4         98.82        103.06       331.66 o
  -1  12   4       5128.71       4938.53       469.46 o
   0  12   4       2398.26       2401.09       368.44 o
   1  12   4      17682.67      18276.35       487.45 o
   2  12   4       1296.99       1640.27       277.87 o
   3  12   4      11843.78      12323.72       410.27 o
   4  12   4      14619.20      14996.94       488.78 o
   5  12   4        317.97        288.95       329.18 o
   6  12   4       9885.89      10089.58       586.83 o
   7  12   4        813.67        912.23       430.60 o
   8  12   4       4748.57       4438.93       525.74 o
   9  12   4         94.53        179.09       459.24 o
  10  12   4       3098.81       2790.08       538.70 o
  11  12   4      10786.42      10381.70       705.74 o
  12  12   4        617.03        762.85       440.32 o
 -12  13   4       2408.99       2445.58       509.90 o
 -11  13   4       4119.81       3923.62       515.02 o
 -10  13   4        472.52        501.96       431.38 o
  -9  13   4        651.96       1000.99       439.38 o
  -8  13   4      14201.23      13305.74       651.91 o
  -7  13   4       1737.35       1425.82       368.18 o
  -6  13   4       3541.10       3794.54       456.29 o
  -5  13   4      15233.41      15666.40       737.38 o
  -4  13   4        766.52        514.01       473.71 o
  -3  13   4        317.48        336.92       365.04 o
  -2  13   4       3002.66       2956.52       429.11 o
  -1  13   4      19784.54      19728.87       632.95 o
   0  13   4       3182.86       2554.63       403.02 o
   1  13   4       3044.13       2999.28       400.35 o
   2  13   4      21925.74      21557.32       650.39 o
   3  13   4        161.95        363.31       281.28 o
   4  13   4        705.59        796.82       295.24 o
   5  13   4       4377.20       4413.00       387.96 o
   6  13   4       6233.71       6762.30       547.94 o
   7  13   4        754.28        889.23       473.30 o
   8  13   4        696.66        651.66       473.92 o
   9  13   4      12027.52      11818.75       700.85 o
  10  13   4        501.89        -43.12       503.94 o
  11  13   4        842.51        924.26       515.72 o
  12  13   4       4073.62       3621.98       619.27 o
  13  13   4       2707.37       2868.62       743.47 o
 -13  14   4       1266.62        818.25       632.30 o
 -12  14   4       1469.49       1379.27       515.17 o
 -11  14   4         36.16        133.40       481.37 o
 -10  14   4       8346.45       8299.55       621.03 o
  -9  14   4       3171.80       3384.69       514.30 o
  -8  14   4        595.47        911.65       455.22 o
  -7  14   4       7850.41       7926.71       499.00 o
  -6  14   4        505.10        406.25       430.05 o
  -5  14   4       4240.72       4070.86       575.77 o
  -4  14   4       2962.29       2215.31       500.96 o
  -3  14   4       6148.80       6924.80       609.16 o
  -2  14   4      11810.39      12254.71       577.65 o
  -1  14   4        371.71        276.03       374.76 o
   0  14   4       9737.38       8998.53       522.88 o
   1  14   4       2159.64       2151.26       408.68 o
   2  14   4       1792.89       1428.97       383.37 o
   3  14   4       2021.23       2244.70       411.63 o
   4  14   4       1380.91       1258.27       338.92 o
   5  14   4       8066.07       8514.16       457.16 o
   6  14   4        282.52        255.47       343.57 o
   7  14   4       6046.72       5518.58       502.28 o
   8  14   4       2616.01       2481.66       476.00 o
   9  14   4       1597.46       2043.63       535.63 o
  10  14   4       2542.39       2716.42       573.52 o
  11  14   4        888.71        444.96       548.73 o
  12  14   4       5862.16       7223.55       703.80 o
  13  14   4        397.92        257.80       586.52 o
  14  14   4       2082.16       2409.83       669.66 o
 -13  15   4        658.32       1172.35       536.97 o
 -12  15   4       2132.80       3117.09       542.67 o
 -11  15   4       6366.12       6566.85       623.23 o
 -10  15   4          0.57        -28.57       474.85 o
  -9  15   4       3703.62       3506.95       540.18 o
  -8  15   4       1192.13       1214.37       494.00 o
  -7  15   4       5352.19       5523.21       564.90 o
  -6  15   4        580.08        662.25       440.61 o
  -5  15   4       1384.59       1471.76       526.79 o
  -4  15   4      14652.86      15415.63       799.04 o
  -3  15   4         14.21         40.52       502.16 o
  -2  15   4       1344.49       1270.90       409.33 o
  -1  15   4       8403.02       8289.90       539.89 o
   0  15   4       4929.22       5147.76       478.39 o
   1  15   4        573.75        540.04       403.28 o
   2  15   4        816.43        436.98       398.32 o
   3  15   4      12139.45      11783.03       579.26 o
   4  15   4       2010.46       2194.93       420.11 o
   5  15   4       1771.06       1730.06       489.62 o
   6  15   4       5862.07       6286.39       499.76 o
   7  15   4        642.67        588.41       392.43 o
   8  15   4        118.28         16.09       406.78 o
   9  15   4        622.53        542.75       412.02 o
  10  15   4      10207.41      10274.45       650.81 o
  11  15   4       1355.98        896.61       500.70 o
  12  15   4       1129.52       1385.01       506.29 o
  13  15   4       7814.13       7750.62       807.27 o
 -12  16   4        424.01        556.28       552.30 o
 -11  16   4        120.10        497.42       523.29 o
 -10  16   4       3237.89       3544.31       581.33 o
  -9  16   4       2747.18       3526.62       568.75 o
  -8  16   4       2150.14       2118.63       527.42 o
  -7  16   4         80.31         92.65       487.87 o
  -6  16   4       7053.33       6964.31       585.32 o
  -5  16   4       2039.37       1758.20       566.63 o
  -4  16   4         17.13          2.24       510.81 o
  -3  16   4       6595.86       6802.41       663.83 o
  -2  16   4        786.44        650.10       507.69 o
  -1  16   4       5917.50       5897.37       508.66 o
   0  16   4        140.39         83.66       425.53 o
   1  16   4       9405.79       9572.65       575.29 o
   2  16   4       4016.94       3815.32       473.56 o
   3  16   4        334.41        294.89       484.81 o
   4  16   4       6000.40       7090.79       847.04 o
   5  16   4        157.20        382.01       619.36 o
   6  16   4       2605.15       2749.36       688.77 o
   7  16   4       2234.40       2300.15       711.45 o
   8  16   4       1647.92       1337.93       559.88 o
   9  16   4       7519.04       7563.39       899.36 o
  10  16   4        248.49         26.39       587.44 o
  11  16   4       5521.45       5171.78       690.89 o
  12  16   4       1386.36       1602.50       752.05 o
 -11  17   4        100.04        -35.04       540.25 o
 -10  17   4       7750.81       8060.27       710.51 o
  -9  17   4         10.76       -506.43       506.43 o
  -8  17   4       2462.81       3062.98       572.98 o
  -7  17   4       4269.69       4481.88       597.28 o
  -6  17   4        661.97        444.01       507.50 o
  -5  17   4        370.27        704.90       546.13 o
  -4  17   4         22.20        285.68       572.91 o
  -3  17   4       5848.70       6559.69       717.50 o
  -2  17   4       1198.82       2107.94       609.45 o
  -1  17   4       2350.70       1902.44       566.63 o
   0  17   4       9860.65      10563.89       747.94 o
   1  17   4         27.54        324.66       515.64 o
   2  17   4       2962.10       3566.13       604.17 o
   3  17   4       1795.17       2412.48       727.46 o
   4  17   4       6283.69       6506.07       814.08 o
   5  17   4         58.65        -43.25       626.59 o
   6  17   4        809.53        750.85       690.83 o
   7  17   4       8718.20       9244.57       910.64 o
   8  17   4        428.06        977.43       913.01 o
   9  17   4        830.55        412.36       947.20 o
  10  17   4       4243.32       4996.82      1287.25 o
  11  17   4       1180.12       1202.85       708.85 o
  -9  18   4       6219.85       6586.39       676.93 o
  -8  18   4         57.43         -8.60       540.30 o
  -7  18   4        358.58        515.08       534.50 o
  -6  18   4        506.39        940.61       612.33 o
  -5  18   4       5279.53       5030.39       727.06 o
  -4  18   4       3595.73       3997.33       659.30 o
  -3  18   4        996.32        729.34       597.00 o
  -2  18   4       7507.87       6881.67       716.11 o
  -1  18   4       1061.12       1081.88       608.70 o
   0  18   4        152.20        -27.21       566.64 o
   1  18   4       4103.08       4994.68       681.16 o
   2  18   4       1129.26       1404.58       561.43 o
   3  18   4       2999.40       2801.51       677.95 o
   4  18   4         15.01        -96.99       674.37 o
   5  18   4       9915.82      10824.93      1139.30 o
   6  18   4       1547.04       1717.92       694.69 o
   7  18   4         65.69       -351.59      1013.11 o
   8  18   4       4196.03       3715.82      1198.79 o
   9  18   4         25.99        299.60       937.34 o
  -7  19   4       1016.04        955.25       560.51 o
  -6  19   4       5916.89       5856.48       799.96 o
  -5  19   4        295.51        -48.36       538.29 o
  -4  19   4       3828.72       4038.98       715.98 o
  -3  19   4       2955.79       3012.01       652.81 o
  -2  19   4        496.28        375.13       601.09 o
  -1  19   4        179.40        146.18       620.78 o
   0  19   4        153.37        353.59       575.29 o
   1  19   4       4492.94       4356.74       692.77 o
   2  19   4        166.72         12.74       736.06 o
   3  19   4       2841.95       3344.87       807.45 o
   4  19   4       5166.61       6097.92       904.69 o
   5  19   4        850.92        827.90       704.74 o
   6  19   4        658.63        176.90      1140.65 o
   7  19   4        280.49         92.68      1182.32 o
  -3  20   4        866.03        976.93       602.12 o
  -2  20   4         48.58         54.74       615.77 o
  -1  20   4       4582.63       4856.61       748.14 o
   0  20   4       1816.72       1422.14       609.87 o
   1  20   4        112.12        146.06       731.84 o
   2  20   4       5243.55       5219.54       876.79 o
   3  20   4         11.54       -189.40       721.51 o
   0   1   5      10867.30      11722.82       275.97 o
   1   1   5      18495.18      19014.11       291.60 o
  -1   2   5      36946.59      38434.42       381.81 o
   0   2   5      12479.85      13277.12       323.06 o
   1   2   5      18131.49      19146.04       271.88 o
   2   2   5      10383.00      10438.72       281.38 o
  -2   3   5      35086.27      35378.64       437.65 o
  -1   3   5      11183.53      11267.53       259.22 o
   0   3   5      23588.18      24189.84       306.02 o
   1   3   5       1472.10       1483.28       221.43 o
   2   3   5       7162.23       7662.29       205.20 o
   3   3   5      19129.37      19384.65       332.81 o
  -3   4   5      26436.87      26867.59       461.08 o
  -2   4   5       2109.80       2078.48       172.79 o
  -1   4   5       8800.75       8964.72       195.97 o
   0   4   5       9532.92       9650.91       187.96 o
   1   4   5       5257.54       5524.86       229.10 o
   2   4   5      39334.58      40385.26       526.23 o
   3   4   5      19248.87      19387.71       250.37 o
   4   4   5      12698.54      12109.33       239.04 o
  -4   5   5       3919.45       3728.40       189.38 o
  -3   5   5      12175.22      11388.22       303.42 o
  -2   5   5      13130.65      12999.93       242.60 o
  -1   5   5      15979.43      15854.24       261.98 o
   0   5   5      48365.00      49211.30       615.80 o
   1   5   5      30143.95      30551.13       449.05 o
   2   5   5      11327.63      11203.41       354.80 o
   3   5   5      11464.04      11592.57       296.12 o
   4   5   5       5445.84       5509.85       178.47 o
   5   5   5        963.58       1098.98       147.82 o
  -5   6   5       8832.82       8869.18       257.49 o
  -4   6   5       8534.57       8520.24       254.34 o
  -3   6   5      33187.89      33139.17       413.51 o
  -2   6   5      32827.75      32587.81       506.48 o
  -1   6   5      20877.36      21356.53       304.69 o
   0   6   5      25119.48      26393.33       573.84 o
   1   6   5      23489.89      23839.12       556.88 o
   2   6   5       2098.53       2256.34       248.35 o
   3   6   5       6840.84       6537.99       311.03 o
   4   6   5      16189.50      15546.06       251.13 o
   5   6   5      17830.79      18135.04       309.89 o
   6   6   5       2590.63       2793.21       195.71 o
  -6   7   5       8248.06       8500.75       275.07 o
  -5   7   5      10108.94      10484.52       312.71 o
  -4   7   5       6917.28       7094.49       221.70 o
  -3   7   5      12292.42      11941.67       294.52 o
  -2   7   5      12054.65      11779.04       295.67 o
  -1   7   5       3179.86       3265.68       189.29 o
   0   7   5       2952.59       3053.69       218.04 o
   1   7   5      26806.67      27670.73       464.57 o
   2   7   5      12384.22      12049.84       367.87 o
   3   7   5       4762.54       4331.22       301.96 o
   4   7   5       8768.77       8581.69       355.49 o
   5   7   5      11117.47      11072.79       258.96 o
   6   7   5        816.98       1021.29       179.77 o
   7   7   5       2222.33       2177.71       210.05 o
  -7   8   5       7719.97       7901.71       290.21 o
  -6   8   5       3051.99       2908.22       226.95 o
  -5   8   5       7980.99       8081.17       249.38 o
  -4   8   5       2453.07       2556.68       177.43 o
  -3   8   5       1293.43       1312.41       186.03 o
  -2   8   5      10436.02      10326.08       312.34 o
  -1   8   5      12267.45      11880.83       346.28 o
   0   8   5       4360.76       4333.12       249.23 o
   1   8   5       7434.92       7547.01       333.49 o
   2   8   5      17668.56      17876.09       436.75 o
   3   8   5      16608.41      16801.54       445.18 o
   4   8   5       4469.04       4284.60       322.46 o
   5   8   5      18990.63      19106.77       696.37 o
   6   8   5       7205.86       6921.37       344.84 o
   7   8   5       7438.99       7759.55       377.91 o
   8   8   5       8521.95       8375.35       477.07 o
  -8   9   5      12956.65      12249.43       533.51 o
  -7   9   5       3800.47       3610.96       312.71 o
  -6   9   5       3759.19       3787.87       354.62 o
  -5   9   5      17974.93      17706.91       410.88 o
  -4   9   5        989.04       1109.85       208.04 o
  -3   9   5       8910.81       8666.79       305.90 o
  -2   9   5      13819.84      12910.06       357.76 o
  -1   9   5       9023.25       9242.31       284.78 o
   0   9   5       7035.17       7018.39       302.24 o
   1   9   5       2652.00       2624.89       262.75 o
   2   9   5       9137.52       9354.15       374.26 o
   3   9   5       6690.80       6650.86       415.61 o
   4   9   5       3101.79       3308.18       328.00 o
   5   9   5      15037.00      15491.01       483.47 o
   6   9   5      19178.23      19109.34       527.97 o
   7   9   5       7012.07       7079.30       357.14 o
   8   9   5      17311.46      17034.44       580.20 o
   9   9   5       8809.44       8243.19       492.48 o
  -9  10   5       1030.76       1095.26       394.20 o
  -8  10   5       8878.65       8572.22       508.64 o
  -7  10   5       9070.51       8874.50       407.42 o
  -6  10   5       2543.03       2767.78       360.18 o
  -5  10   5      14082.14      14538.13       635.62 o
  -4  10   5      21615.08      20763.34       522.43 o
  -3  10   5       6185.74       6176.25       399.67 o
  -2  10   5       3037.74       2689.11       342.50 o
  -1  10   5       2345.20       2494.88       270.77 o
   0  10   5       1324.80       1376.36       209.53 o
   1  10   5        263.90        336.47       252.86 o
   2  10   5       6724.25       6996.65       366.76 o
   3  10   5      16182.80      17128.15       498.27 o
   4  10   5      11377.31      11813.94       451.81 o
   5  10   5      10586.92      10331.38       449.08 o
   6  10   5      12268.92      12577.91       482.19 o
   7  10   5       1431.00        845.77       416.08 o
   8  10   5        197.57         -4.75       357.10 o
   9  10   5       3062.91       2710.57       413.23 o
  10  10   5       3652.40       3205.68       441.13 o
 -10  11   5       1144.76        871.53       421.80 o
  -9  11   5       1378.31       1145.43       410.18 o
  -8  11   5       7317.27       7498.74       513.86 o
  -7  11   5      13977.74      13009.39       482.93 o
  -6  11   5       9071.71       8909.98       495.15 o
  -5  11   5       8954.47       9126.25       639.74 o
  -4  11   5      16927.95      16835.93       636.57 o
  -3  11   5       6415.57       5929.94       419.10 o
  -2  11   5       1172.10        750.51       330.97 o
  -1  11   5       1574.15       1580.62       344.56 o
   0  11   5      13792.48      14297.97       452.73 o
   1  11   5       6146.67       6353.34       307.30 o
   2  11   5      18605.23      19145.68       519.46 o
   3  11   5      12345.15      12425.95       468.39 o
   4  11   5       5315.56       5861.34       473.17 o
   5  11   5       2735.54       2863.23       377.49 o
   6  11   5       6283.96       6534.88       428.64 o
   7  11   5       6553.97       6945.38       543.09 o
   8  11   5       2854.57       2522.13       481.25 o
   9  11   5       7321.45       7620.23       676.08 o
  10  11   5       5442.58       5941.08       503.40 o
  11  11   5       1778.11       2031.70       444.42 o
 -11  12   5        349.20        144.14       440.06 o
 -10  12   5       4434.20       4573.36       509.15 o
  -9  12   5       3842.96       3545.31       480.48 o
  -8  12   5       7922.69       7915.53       546.64 o
  -7  12   5       4701.82       5002.55       492.76 o
  -6  12   5       6695.87       6395.75       474.16 o
  -5  12   5       2860.62       2759.85       419.66 o
  -4  12   5       3067.00       3047.06       464.32 o
  -3  12   5      13221.44      12729.26       542.90 o
  -2  12   5       3989.78       4257.21       422.24 o
  -1  12   5       3479.39       3540.12       402.91 o
   0  12   5      10269.08       9577.29       528.51 o
   1  12   5       6974.67       7125.85       454.11 o
   2  12   5       2370.16       2406.37       346.26 o
   3  12   5       5330.83       5416.97       373.22 o
   4  12   5       3736.86       3989.80       394.34 o
   5  12   5       1797.88       1749.75       367.07 o
   6  12   5       7958.21       7900.71       555.67 o
   7  12   5       7779.59       8620.71       592.34 o
   8  12   5       3635.36       3240.59       518.46 o
   9  12   5       2121.60       2136.71       562.60 o
  10  12   5       1888.79       1741.03       518.96 o
  11  12   5       2559.22       2201.22       560.42 o
  12  12   5        214.29        420.45       456.79 o
 -12  13   5       2957.15       2954.73       520.53 o
 -11  13   5       4038.92       3913.18       532.71 o
 -10  13   5       3481.12       3993.72       517.12 o
  -9  13   5       2086.18       2150.30       468.69 o
  -8  13   5         15.07       -181.71       433.61 o
  -7  13   5        606.81        563.08       440.54 o
  -6  13   5       3811.66       3866.22       450.04 o
  -5  13   5       3469.03       3281.36       445.74 o
  -4  13   5       6562.60       5829.93       571.80 o
  -3  13   5      10029.00      10269.84       646.48 o
  -2  13   5       6823.61       6737.23       484.81 o
  -1  13   5       2520.55       2208.20       409.12 o
   0  13   5       4702.60       5229.63       449.31 o
   1  13   5       3734.00       3644.03       422.03 o
   2  13   5       2661.21       2401.50       403.05 o
   3  13   5       6795.45       7327.11       436.61 o
   4  13   5       7085.55       6744.37       415.47 o
   5  13   5       7610.33       8496.59       490.66 o
   6  13   5       2845.46       3160.39       502.84 o
   7  13   5       7949.93       8444.67       608.20 o
   8  13   5       2582.95       2234.76       514.12 o
   9  13   5        474.27        509.54       486.92 o
  10  13   5       3474.13       3525.04       581.89 o
  11  13   5       3345.94       3151.98       580.05 o
  12  13   5       1244.64        805.29       558.11 o
  13  13   5       3992.01       3127.44       613.43 o
 -13  14   5       4275.74       3770.05       660.76 o
 -12  14   5       4549.90       5180.68       588.93 o
 -11  14   5       1844.18       1585.74       509.50 o
 -10  14   5        745.33        877.41       497.07 o
  -9  14   5       2749.60       2847.26       521.73 o
  -8  14   5       1112.26       1265.38       467.46 o
  -7  14   5       4691.25       4889.20       528.41 o
  -6  14   5       5763.71       5705.91       533.14 o
  -5  14   5       8146.37       8391.32       567.01 o
  -4  14   5       3389.60       3449.92       554.59 o
  -3  14   5       5505.04       5538.94       494.28 o
  -2  14   5       9199.81       8999.95       537.78 o
  -1  14   5        471.23        859.95       391.09 o
   0  14   5       3043.92       2982.37       440.17 o
   1  14   5       7817.03       8362.16       528.67 o
   2  14   5       6188.67       5916.75       494.39 o
   3  14   5      10288.32      10201.42       559.40 o
   4  14   5       4658.73       4723.83       473.45 o
   5  14   5       4443.35       4767.79       475.71 o
   6  14   5       1255.24       1203.58       397.86 o
   7  14   5       5212.36       5367.16       576.11 o
   8  14   5       3390.49       3086.72       559.20 o
   9  14   5       3926.48       4259.30       582.82 o
  10  14   5       3007.88       3198.39       644.94 o
  11  14   5       4982.75       4941.17       651.66 o
  12  14   5       3724.19       3652.12       632.15 o
  13  14   5       1713.71       2260.22       634.53 o
  14  14   5       1416.96       1372.36       622.57 o
 -13  15   5       1696.19       1724.17       631.78 o
 -12  15   5       3181.08       3491.72       574.04 o
 -11  15   5       2070.74       2011.24       525.06 o
 -10  15   5       1458.80       1041.19       493.04 o
  -9  15   5       3865.48       4609.54       567.58 o
  -8  15   5       4009.15       4467.73       556.75 o
  -7  15   5       3007.00       3190.62       530.23 o
  -6  15   5       2850.04       2792.55       621.01 o
  -5  15   5       3148.53       3453.09       498.16 o
  -4  15   5         20.79       -104.89       505.78 o
  -3  15   5       3940.08       3958.92       594.75 o
  -2  15   5       4168.82       3690.79       472.69 o
  -1  15   5       3854.50       4193.89       491.53 o
   0  15   5       7048.25       6858.66       523.24 o
   1  15   5       8503.14       8959.84       564.75 o
   2  15   5       5601.55       5341.54       511.97 o
   3  15   5        970.81       1041.60       428.83 o
   4  15   5       1150.67       1095.86       429.34 o
   5  15   5       1566.48       1960.37       510.53 o
   6  15   5       1673.00       1861.80       506.31 o
   7  15   5       3411.07       3484.89       439.07 o
   8  15   5       7099.22       7452.29       583.93 o
   9  15   5       1914.06       1505.86       488.09 o
  10  15   5       1169.18       1074.56       559.22 o
  11  15   5       2801.29       2115.24       584.43 o
  12  15   5       1744.12       1701.12       615.99 o
  13  15   5        281.47        557.45       608.38 o
 -12  16   5       2463.03       2628.04       579.37 o
 -11  16   5       6290.14       6460.75       653.20 o
 -10  16   5       2260.33       2335.33       545.14 o
  -9  16   5       4183.53       4186.34       586.84 o
  -8  16   5       3552.98       3170.75       563.46 o
  -7  16   5        187.37        267.94       491.91 o
  -6  16   5        822.82        517.26       576.22 o
  -5  16   5       3336.47       3712.87       547.84 o
  -4  16   5       3800.82       3994.29       624.59 o
  -3  16   5       4385.51       4689.12       642.71 o
  -2  16   5       7694.00       7997.87       558.41 o
  -1  16   5       4662.93       4188.69       498.50 o
   0  16   5       2848.07       2243.23       477.45 o
   1  16   5       2017.55       2320.84       471.96 o
   2  16   5       1581.83        970.68       448.48 o
   3  16   5       2808.22       3199.63       474.23 o
   4  16   5       1072.19       1399.03       514.11 o
   5  16   5       3904.58       4404.27       629.60 o
   6  16   5       2623.61       3273.93       544.52 o
   7  16   5       1206.62       1570.55       545.32 o
   8  16   5       3118.96       3557.16       619.97 o
   9  16   5       2729.97       3407.68       776.11 o
  10  16   5        207.23         75.45       479.13 o
  11  16   5       2800.52       3343.54       694.54 o
  12  16   5       4062.27       4353.40       688.91 o
 -10  17   5       1105.75       1107.48       550.74 o
  -9  17   5        424.92        -24.20       536.38 o
  -8  17   5       2654.37       2044.10       556.37 o
  -7  17   5       1771.23       1451.59       537.72 o
  -6  17   5       1719.13       1564.46       667.67 o
  -5  17   5       4298.57       3595.55       558.01 o
  -4  17   5       4417.84       4570.68       654.65 o
  -3  17   5       1886.60       1713.86       586.62 o
  -2  17   5       3696.18       3212.37       597.51 o
  -1  17   5       2431.86       2374.56       583.77 o
   0  17   5        742.82        711.16       539.64 o
   1  17   5       2090.65       1773.39       595.97 o
   2  17   5       4760.11       4300.77       624.39 o
   3  17   5       2314.90       2079.41       685.40 o
   4  17   5       2153.99       2831.66       720.25 o
   5  17   5       1959.98       1858.54       686.26 o
   6  17   5       2736.93       3172.03       778.57 o
   7  17   5        617.13       1035.09       749.69 o
   8  17   5       2085.63       2115.78       789.00 o
   9  17   5       3232.53       2591.23      1248.67 o
  10  17   5       2188.37       1507.41      1044.46 o
  -8  18   5       3559.72       3515.59       605.73 o
  -7  18   5       2186.94       2036.63       570.27 o
  -6  18   5       1560.69       1571.17       671.22 o
  -5  18   5        837.88        717.42       658.24 o
  -4  18   5       1497.81       1492.56       555.60 o
  -3  18   5       1116.24        894.53       593.26 o
  -2  18   5        627.51        804.30       567.06 o
  -1  18   5       4086.49       4080.41       648.77 o
   0  18   5       3960.66       4763.73       674.79 o
   1  18   5       1969.81       2260.43       619.28 o
   2  18   5       2541.56       2293.19       660.49 o
   3  18   5       2852.47       2859.85       768.65 o
   4  18   5        653.16        240.20       742.90 o
   5  18   5       1374.06       1747.62       677.42 o
   6  18   5       2807.20       2655.55      1162.67 o
   7  18   5       1482.89       1900.65       779.36 o
   8  18   5       2901.59       5251.69      1210.33 o
  -6  19   5        714.51        588.22       681.72 o
  -5  19   5        152.46        429.66       666.27 o
  -4  19   5       2201.78       2206.44       573.09 o
  -3  19   5       2086.81       2046.47       633.24 o
  -2  19   5       2764.81       2487.66       625.30 o
  -1  19   5       5072.64       4426.49       678.32 o
   0  19   5       4477.77       5449.70       923.30 o
   1  19   5        969.73       1395.24       607.22 o
   2  19   5       1791.05       1702.35       715.44 o
   3  19   5       2828.17       3469.51       783.78 o
   4  19   5       1525.35       2010.41       720.53 o
   5  19   5       2760.03       3055.21       812.59 o
   6  19   5       4423.24       3827.46       800.02 o
  -1  20   5       2045.31       1661.20       651.06 o
   0  20   5       1448.23       1590.48       652.51 o
   1  20   5        928.55        864.34       764.65 o
   0   1   6       9908.26      10015.40       286.54 o
   1   1   6       3378.54       3382.87       206.01 o
  -1   2   6       3339.84       3628.14       208.45 o
   0   2   6      10446.09      10556.19       260.35 o
   1   2   6       1278.37       1163.42       169.00 o
   2   2   6      28887.45      30310.96       447.87 o
  -2   3   6      37557.66      37343.23       614.65 o
  -1   3   6        363.04        355.84       169.86 o
   0   3   6       6599.27       6599.04       229.36 o
   1   3   6      47616.51      48547.75       432.23 o
   2   3   6       5690.53       6056.69       193.86 o
   3   3   6       4294.95       4264.47       223.36 o
  -3   4   6      20403.26      20752.91       398.71 o
  -2   4   6        542.03        463.67       156.74 o
  -1   4   6      67002.38      68079.91       639.59 o
   0   4   6      11715.66      11787.40       242.39 o
   1   4   6       7973.45       8408.66       318.76 o
   2   4   6      27711.45      27996.36       473.86 o
   3   4   6       4045.26       4020.05       151.98 o
   4   4   6      30569.45      31286.45       314.72 o
  -4   5   6        437.92        524.47       153.89 o
  -3   5   6       7482.73       7567.22       273.54 o
  -2   5   6      41606.07      42178.50       531.37 o
  -1   5   6       7029.72       6394.49       152.12 o
   0   5   6       7033.33       6821.50       243.63 o
   1   5   6       2376.91       2614.44       221.92 o
   2   5   6      25175.63      24391.79       407.71 o
   3   5   6       3548.54       3761.13       227.89 o
   4   5   6       6871.45       6652.76       232.39 o
   5   5   6      29143.22      28723.09       372.34 o
  -5   6   6       1036.06        965.08       171.92 o
  -4   6   6      15979.83      15735.03       329.22 o
  -3   6   6       2419.98       2399.20       152.97 o
  -2   6   6      14034.64      13357.65       475.25 o
  -1   6   6        652.16        763.95       146.77 o
   0   6   6      40950.84      41710.03       478.89 o
   1   6   6      17144.71      17379.85       357.60 o
   2   6   6       5962.68       6326.14       306.88 o
   3   6   6      23081.80      22818.47       478.97 o
   4   6   6        740.02        718.21        80.37 o
   5   6   6        798.30        877.69       143.60 o
   6   6   6       5276.56       5385.96       223.94 o
  -6   7   6      11880.72      11705.96       311.14 o
  -5   7   6       2342.07       2189.50       283.42 o
  -4   7   6      23392.01      23873.42       356.83 o
  -3   7   6       1705.15       1779.76       140.32 o
  -2   7   6       3861.77       3838.76       325.99 o
  -1   7   6      61139.09      63763.56      1237.33 o
   0   7   6      12171.12      12788.65       334.63 o
   1   7   6      10545.50       9953.36       336.53 o
   2   7   6       7921.26       7859.87       334.62 o
   3   7   6       4144.77       4275.53       313.36 o
   4   7   6       1557.82       1745.64       290.09 o
   5   7   6       2096.34       2301.90       256.60 o
   6   7   6      23634.21      23345.36       474.64 o
   7   7   6       3204.43       3301.61       279.74 o
  -7   8   6       7797.88       8312.08       356.05 o
  -6   8   6      19709.48      19835.04       545.85 o
  -5   8   6       5889.48       6066.70       244.34 o
  -4   8   6        233.95        230.43       167.50 o
  -3   8   6      23295.15      23778.28       414.99 o
  -2   8   6       7589.20       7464.07       346.23 o
  -1   8   6        573.97        536.39       154.01 o
   0   8   6      18606.45      18104.04       493.41 o
   1   8   6       1192.15       1134.91       243.62 o
   2   8   6       4009.16       4022.18       299.87 o
   3   8   6       2574.54       2435.75       297.32 o
   4   8   6      22454.59      21928.55       522.29 o
   5   8   6       2589.42       2444.35       320.05 o
   6   8   6       1503.17       1508.73       268.64 o
   7   8   6      15456.33      16368.22       446.86 o
   8   8   6       2913.33       2864.39       299.82 o
  -8   9   6       2111.10       2127.05       382.38 o
  -7   9   6      15306.56      16011.25       570.14 o
  -6   9   6        824.64        788.82       216.77 o
  -5   9   6      23325.77      23212.53       475.18 o
  -4   9   6      10983.39      10022.56       329.50 o
  -3   9   6       2921.52       2684.69       228.70 o
  -2   9   6       6706.84       7018.44       290.67 o
  -1   9   6        706.85        500.13       245.41 o
   0   9   6      16787.43      16835.07       400.96 o
   1   9   6        479.09        483.11       240.76 o
   2   9   6       8458.72       8823.88       374.31 o
   3   9   6      23919.63      24505.10       552.42 o
   4   9   6       4410.08       4629.91       358.91 o
   5   9   6       6194.61       6717.93       395.98 o
   6   9   6       1589.93       1635.03       324.30 o
   7   9   6      11428.37      11873.35       421.34 o
   8   9   6        255.35        219.13       347.16 o
   9   9   6       2480.94       2249.14       404.26 o
  -9  10   6      14349.89      14547.81       611.46 o
  -8  10   6       4291.72       4618.01       455.93 o
  -7  10   6       3584.95       3586.94       424.05 o
  -6  10   6      20998.66      20779.68       599.54 o
  -5  10   6        182.22        394.28       314.73 o
  -4  10   6        333.41        407.34       223.39 o
  -3  10   6       1248.10       1379.10       301.46 o
  -2  10   6      11412.25      11422.20       476.41 o
  -1  10   6       2028.30       2035.87       273.93 o
   0  10   6       2747.51       2671.59       323.16 o
   1  10   6      26761.48      26687.65       541.13 o
   2  10   6         33.50        135.77       274.72 o
   3  10   6        138.86        328.61       291.79 o
   4  10   6      13474.95      13604.18       565.70 o
   5  10   6       8882.70       8672.72       438.71 o
   6  10   6       3581.58       4011.66       377.77 o
   7  10   6        409.23        365.79       319.01 o
   8  10   6      21548.49      22277.46       796.69 o
   9  10   6       4669.79       4748.67       463.71 o
  10  10   6         49.97        -73.45       398.62 o
 -10  11   6       5653.01       5569.20       509.36 o
  -9  11   6        115.28        266.17       409.84 o
  -8  11   6       5176.78       5152.90       487.73 o
  -7  11   6       2140.12       1808.67       407.61 o
  -6  11   6       3221.41       3156.10       401.94 o
  -5  11   6       2191.23       2054.49       379.82 o
  -4  11   6       4124.47       4330.29       364.00 o
  -3  11   6       6812.42       7271.35       411.46 o
  -2  11   6        127.63        212.10       331.44 o
  -1  11   6      15984.25      15886.26       557.27 o
   0  11   6       3370.63       3972.60       328.73 o
   1  11   6       6104.20       6334.30       406.16 o
   2  11   6       2804.44       2793.22       339.36 o
   3  11   6       2538.31       2772.55       342.46 o
   4  11   6      19180.19      19207.02       566.20 o
   5  11   6        562.67        497.20       338.55 o
   6  11   6       7928.44       7959.68       453.48 o
   7  11   6      12320.20      12863.57       940.31 o
   8  11   6        814.27        698.67       462.92 o
   9  11   6       2531.85       2534.03       500.40 o
  10  11   6        502.32        235.10       414.27 o
  11  11   6       4390.83       4751.82       512.80 o
 -11  12   6        113.44        393.88       441.52 o
 -10  12   6        418.22        517.64       436.75 o
  -9  12   6       1289.12       1582.60       449.34 o
  -8  12   6       6308.48       6674.50       535.41 o
  -7  12   6       2786.62       2448.56       451.86 o
  -6  12   6       1178.49       1274.17       534.50 o
  -5  12   6      18850.46      19695.67       710.65 o
  -4  12   6        713.58        254.36       376.17 o
  -3  12   6       1999.55       2075.56       356.23 o
  -2  12   6      15337.88      14814.98       576.21 o
  -1  12   6       3019.27       3127.59       405.61 o
   0  12   6       1024.84       1030.75       355.86 o
   1  12   6        136.10        117.08       351.78 o
   2  12   6      20991.42      20753.29       627.07 o
   3  12   6       7201.46       7351.34       545.66 o
   4  12   6       2124.08       1930.26       367.59 o
   5  12   6      19396.00      19515.18       607.66 o
   6  12   6        215.97        117.24       429.21 o
   7  12   6        564.46        643.69       455.70 o
   8  12   6       1256.58       1126.55       470.36 o
   9  12   6       7170.38       6771.34       629.00 o
  10  12   6       2674.21       2304.67       537.71 o
  11  12   6       1788.53       1413.04       568.85 o
  12  12   6       9774.05       9824.02       760.33 o
 -12  13   6        336.06        314.31       493.08 o
 -11  13   6       2828.59       2294.89       511.79 o
 -10  13   6       1519.60       1906.68       483.96 o
  -9  13   6       4794.63       5099.28       537.33 o
  -8  13   6        857.24        892.75       449.81 o
  -7  13   6      16284.31      15825.55       679.28 o
  -6  13   6       7814.49       8596.18       696.00 o
  -5  13   6        100.92       -133.46       387.55 o
  -4  13   6      11849.32      12566.01       601.79 o
  -3  13   6        435.70        436.46       351.80 o
  -2  13   6       6489.53       6866.06       497.84 o
  -1  13   6        707.60        484.56       386.65 o
   0  13   6       9186.63       8739.55       515.08 o
   1  13   6      10996.95      10977.44       551.68 o
   2  13   6        284.05        513.27       376.44 o
   3  13   6       8010.14       8147.91       594.49 o
   4  13   6       2252.22       2286.60       476.31 o
   5  13   6       3230.66       3066.70       412.44 o
   6  13   6       1808.73       2018.99       479.63 o
   7  13   6       2230.66       2475.99       506.65 o
   8  13   6       6334.01       6717.17       625.75 o
   9  13   6         23.63       -231.13       505.97 o
  10  13   6       9575.01      10435.22       719.92 o
  11  13   6       3162.22       3306.50       599.17 o
  12  13   6        981.00       1160.12       568.07 o
  13  13   6        974.42       1544.68       596.60 o
 -13  14   6         29.77         46.05       628.77 o
 -12  14   6        298.39        129.31       499.72 o
 -11  14   6       6752.19       6249.59       607.31 o
 -10  14   6         17.49        206.73       482.83 o
  -9  14   6       2968.24       2791.98       523.07 o
  -8  14   6       9067.23       9592.21       634.77 o
  -7  14   6        805.71        793.51       462.62 o
  -6  14   6       1246.63        873.81       563.72 o
  -5  14   6       1838.43       2045.06       468.12 o
  -4  14   6      10031.55       9903.29       595.48 o
  -3  14   6          7.33       -118.81       424.03 o
  -2  14   6        686.13        636.44       402.53 o
  -1  14   6      17315.79      16162.31       649.81 o
   0  14   6        210.10         81.74       400.49 o
   1  14   6        584.85        265.06       401.13 o
   2  14   6       3200.15       3059.00       449.52 o
   3  14   6       2047.44       1882.36       433.20 o
   4  14   6       1509.96       1400.84       420.81 o
   5  14   6        223.54        236.36       477.41 o
   6  14   6      10748.77      11077.79       928.63 o
   7  14   6        204.62         34.28       479.62 o
   8  14   6        316.42        326.42       514.53 o
   9  14   6       5285.44       5329.75       627.11 o
  10  14   6       2196.23       2076.77       570.57 o
  11  14   6        183.40        260.77       555.11 o
  12  14   6        243.70        683.83       575.78 o
  13  14   6       6631.58       6749.96       751.67 o
 -12  15   6       2975.52       3725.56       589.56 o
 -11  15   6        378.92         -0.97       502.11 o
 -10  15   6       8957.67       8566.67       658.22 o
  -9  15   6        149.33       -154.07       502.58 o
  -8  15   6        798.86        624.98       488.01 o
  -7  15   6        577.89        630.64       492.05 o
  -6  15   6       4893.83       3982.97       651.26 o
  -5  15   6       4864.71       4923.23       543.09 o
  -4  15   6        428.25        529.51       452.07 o
  -3  15   6      10903.44       9849.87       599.82 o
  -2  15   6       2657.42       1968.69       465.55 o
  -1  15   6       1460.49       1590.98       455.68 o
   0  15   6       2591.71       2879.25       468.80 o
   1  15   6       2312.82       2283.84       470.46 o
   2  15   6       5680.07       5732.51       526.21 o
   3  15   6        469.81        678.94       450.28 o
   4  15   6       9074.30       8274.76       572.26 o
   5  15   6       5007.52       5455.65       596.09 o
   6  15   6         12.50        204.81       585.47 o
   7  15   6       3726.08       4264.98       689.04 o
   8  15   6        112.99        415.90       642.11 o
   9  15   6       4575.18       4584.06       630.61 o
  10  15   6        256.60        -35.03       551.93 o
  11  15   6       7082.15       7856.91       735.78 o
  12  15   6       6716.28       6892.86       731.12 o
 -11  16   6       3229.79       3523.49       605.56 o
 -10  16   6       2330.56       2671.99       558.92 o
  -9  16   6        523.47        475.51       523.38 o
  -8  16   6        431.48        148.99       531.21 o
  -7  16   6       6897.46       7701.79       639.10 o
  -6  16   6         92.30       -111.65       621.37 o
  -5  16   6       1438.04       1552.49       634.00 o
  -4  16   6       6377.75       6668.42       593.19 o
  -3  16   6        857.13        627.79       554.92 o
  -2  16   6         76.64         21.00       441.23 o
  -1  16   6         69.73         37.46       439.03 o
   0  16   6      12793.00      12837.63       653.50 o
   1  16   6        575.04        544.87       447.37 o
   2  16   6       2705.40       2566.83       495.32 o
   3  16   6      10543.98      11281.08       643.64 o
   4  16   6         76.34       -163.83       514.83 o
   5  16   6        607.24        777.04       513.00 o
   6  16   6        769.34       1439.80       550.36 o
   7  16   6       4631.43       5516.49       621.18 o
   8  16   6        348.64        402.12       531.02 o
   9  16   6        130.15        127.94       652.42 o
  10  16   6      11225.61      12236.43       841.22 o
  11  16   6        361.32        105.07       577.90 o
 -10  17   6        181.77        421.53       555.60 o
  -9  17   6       7303.72       7741.63       697.03 o
  -8  17   6        945.13       1154.66       533.96 o
  -7  17   6        166.08        -30.21       507.05 o
  -6  17   6       2474.06       2975.68       775.77 o
  -5  17   6        238.95        528.73       645.22 o
  -4  17   6       1346.12       1206.81       545.92 o
  -3  17   6         42.23       -138.51       502.72 o
  -2  17   6       6004.27       5715.77       565.71 o
  -1  17   6       4289.36       3743.82       513.36 o
   0  17   6         38.88        100.83       449.21 o
   1  17   6       7797.59       8640.71       606.43 o
   2  17   6        365.00        274.76       450.92 o
   3  17   6        280.19        384.21       511.84 o
   4  17   6       1508.70       1860.82       563.30 o
   5  17   6       4222.69       3873.32       619.70 o
   6  17   6       3311.66       4377.24       815.20 o
   7  17   6        101.25         78.50       665.24 o
   8  17   6       5204.81       6026.55       855.88 o
   9  17   6       3481.87       3999.90      1086.26 o
  10  17   6        416.95       -555.72      1126.46 o
  -8  18   6       1574.26       1728.99       557.42 o
  -7  18   6        584.32        753.41       552.32 o
  -6  18   6       3239.32       3956.07       721.47 o
  -5  18   6        195.63       -105.20       640.81 o
  -4  18   6       3548.66       2866.50       689.17 o
  -3  18   6       8792.79       9969.19       952.00 o
  -2  18   6        672.60        680.55       626.56 o
  -1  18   6       2054.71       1814.73       621.15 o
   0  18   6       2791.30       2516.70       629.16 o
   1  18   6       1859.74       2669.04       654.07 o
   2  18   6        345.25        147.85       573.57 o
   3  18   6       1153.98        945.12       637.16 o
   4  18   6      10184.06      10981.61       968.97 o
   5  18   6         56.42       -270.80       725.00 o
   6  18   6       1439.89       2143.88       736.64 o
   7  18   6       6345.69       7542.80       941.76 o
   8  18   6        235.50        721.61      1134.70 o
  -5  19   6       5548.23       6493.67       808.34 o
  -4  19   6        914.66        693.32       707.02 o
  -3  19   6        402.87        427.18       538.89 o
  -2  19   6       3015.50       2722.53       698.94 o
  -1  19   6        607.11        574.72       627.59 o
   0  19   6        572.29        367.23       613.77 o
   1  19   6        264.03        121.40       597.00 o
   2  19   6       5925.49       6224.13       902.76 o
   3  19   6       1561.66       1044.56       776.71 o
   4  19   6        157.68        200.83       752.28 o
   5  19   6       4560.24       5095.89       833.22 o
   0   1   7       6800.67       6749.83       271.99 o
   1   1   7       4823.64       4475.43       231.75 o
  -1   2   7      26749.24      27617.11       518.67 o
   0   2   7      20211.82      21161.49       377.98 o
   1   2   7       5958.18       5961.53       237.63 o
   2   2   7       9300.96       9762.62       280.25 o
  -2   3   7      15061.60      15355.17       359.63 o
  -1   3   7      14111.24      14387.27       399.38 o
   0   3   7      16782.06      16474.10       298.78 o
   1   3   7          4.97         88.70       163.79 o
   2   3   7       7574.39       7191.44       197.38 o
   3   3   7      17420.26      18192.57       319.61 o
  -3   4   7       8521.99       8326.86       303.87 o
  -2   4   7       7834.44       7758.94       276.09 o
  -1   4   7       8552.88       8774.91       248.73 o
   0   4   7      17760.95      18699.12       453.76 o
   1   4   7      19825.26      19531.86       439.96 o
   2   4   7      10903.21      10398.32       357.15 o
   3   4   7      24595.95      25010.44       355.52 o
   4   4   7      14469.86      14170.15       299.00 o
  -4   5   7       1324.83       1520.49       154.90 o
  -3   5   7      28819.00      29401.66       586.15 o
  -2   5   7       9033.95       8988.94       191.68 o
  -1   5   7       9019.00       9253.98       201.21 o
   0   5   7      35060.44      35451.84       462.97 o
   1   5   7      26397.63      26257.98       425.51 o
   2   5   7       2532.60       2583.97       238.34 o
   3   5   7      12050.28      12082.57       342.16 o
   4   5   7       6540.27       6273.08       175.87 o
   5   5   7       5498.73       5299.04       187.93 o
  -5   6   7      10830.36      10788.63       254.69 o
  -4   6   7       3954.82       3920.97       191.23 o
  -3   6   7      12383.29      12274.89       291.21 o
  -2   6   7      30467.26      29813.62       607.52 o
  -1   6   7      10406.89      11136.81       386.20 o
   0   6   7      15238.59      15199.98       338.78 o
   1   6   7      11691.96      12059.80       355.17 o
   2   6   7        903.15        685.18       220.69 o
   3   6   7      10918.20      11174.34       345.68 o
   4   6   7       7668.77       7795.44       302.75 o
   5   6   7       4566.11       4267.69       272.75 o
   6   6   7      12560.63      12574.49       378.75 o
  -6   7   7      12389.26      11874.24       573.16 o
  -5   7   7       5938.95       5758.95       234.87 o
  -4   7   7       8853.90       8880.89       223.47 o
  -3   7   7       3564.05       3736.41       252.12 o
  -2   7   7      13074.78      12884.75       413.50 o
  -1   7   7       3400.23       3633.41       199.36 o
   0   7   7       5602.70       5927.98       260.44 o
   1   7   7       8369.08       8472.70       305.54 o
   2   7   7      12545.96      12990.65       367.28 o
   3   7   7        800.76        612.17       268.66 o
   4   7   7      18035.01      19118.67       557.74 o
   5   7   7      11375.59      11471.17       372.58 o
   6   7   7       2076.59       2161.31       273.56 o
   7   7   7       1628.22       1655.53       269.07 o
  -7   8   7      14516.50      14141.14       437.73 o
  -6   8   7       9185.15       9689.28       379.53 o
  -5   8   7       7544.13       7975.51       279.86 o
  -4   8   7       6742.04       6876.62       253.47 o
  -3   8   7        123.31        275.53       197.37 o
  -2   8   7      20037.72      20117.56       505.28 o
  -1   8   7       5975.16       6033.67       349.38 o
   0   8   7       6562.41       6740.49       275.31 o
   1   8   7      23358.42      23319.11       445.46 o
   2   8   7       9581.71      10271.29       388.96 o
   3   8   7       2132.11       2227.00       298.74 o
   4   8   7       1781.16       2200.02       317.63 o
   5   8   7       7258.66       7431.49       401.02 o
   6   8   7       8764.98       8140.44       361.13 o
   7   8   7       5160.30       5821.08       341.45 o
   8   8   7       9707.78       9183.03       445.44 o
  -8   9   7      14484.48      15272.18       652.79 o
  -7   9   7       2832.23       3201.17       393.44 o
  -6   9   7       4827.60       4696.89       329.47 o
  -5   9   7       7121.16       7299.48       334.37 o
  -4   9   7      13285.43      12489.91       368.31 o
  -3   9   7       1244.70       1113.67       224.94 o
  -2   9   7       5796.50       5471.65       286.92 o
  -1   9   7       8421.00       9098.69       400.44 o
   0   9   7       9528.33       9426.59       509.84 o
   1   9   7       2017.73       2332.49       271.81 o
   2   9   7      13190.96      13230.39       433.15 o
   3   9   7       5555.47       5856.34       372.04 o
   4   9   7       4350.54       3907.17       353.32 o
   5   9   7      14206.25      14982.85       507.09 o
   6   9   7       8335.61       7894.23       440.64 o
   7   9   7       7321.18       7354.13       428.99 o
   8   9   7       8192.91       8378.84       479.91 o
   9   9   7       4494.69       4642.48       445.74 o
  -9  10   7       1149.37       1346.17       414.07 o
  -8  10   7       3268.66       2704.91       421.10 o
  -7  10   7       5359.73       5361.72       583.80 o
  -6  10   7       6057.21       5918.23       565.35 o
  -5  10   7       4305.32       4533.43       404.26 o
  -4  10   7      10990.28      10548.53       367.67 o
  -3  10   7      12609.46      12528.13       457.35 o
  -2  10   7       1673.19       1372.81       244.36 o
  -1  10   7      12512.46      12107.71       409.21 o
   0  10   7       4101.09       3318.23       398.36 o
   1  10   7       1280.32       1037.00       360.83 o
   2  10   7      11007.59      11033.78       532.62 o
   3  10   7      13515.06      12908.00       571.74 o
   4  10   7       2992.83       2904.63       361.58 o
   5  10   7       8871.16       9132.25       460.83 o
   6  10   7       9975.20       9639.93       472.29 o
   7  10   7       3207.19       3364.05       388.30 o
   8  10   7        900.15        805.10       453.25 o
   9  10   7       6334.78       6693.39       492.63 o
  10  10   7       1387.93       1123.25       413.76 o
 -10  11   7       2876.67       2804.46       479.33 o
  -9  11   7       2228.93       1842.92       442.95 o
  -8  11   7       3382.33       3150.12       452.35 o
  -7  11   7       8960.36       8928.17       539.32 o
  -6  11   7      10020.92       9995.07       664.66 o
  -5  11   7       5770.27       4966.14       433.17 o
  -4  11   7       8041.83       7721.05       419.99 o
  -3  11   7       6899.42       6501.88       402.81 o
  -2  11   7       1281.63       1527.38       327.19 o
  -1  11   7       3990.70       4459.90       375.79 o
   0  11   7       5572.54       6049.47       403.30 o
   1  11   7      10720.91      11320.88       707.84 o
   2  11   7       7048.38       7534.65       516.82 o
   3  11   7      13177.45      13824.43       751.19 o
   4  11   7       6645.56       6757.17       420.95 o
   5  11   7       2094.43       1891.42       358.13 o
   6  11   7       4854.36       4783.13       416.34 o
   7  11   7       6454.93       6781.08       575.34 o
   8  11   7       2336.34       2144.75       502.20 o
   9  11   7       4994.88       4779.04       578.41 o
  10  11   7       7501.51       8302.98       669.36 o
  11  11   7       3174.24       3160.98       486.83 o
 -11  12   7       2514.63       2255.88       496.81 o
 -10  12   7       2324.85       2430.16       491.81 o
  -9  12   7       4529.18       4699.67       517.77 o
  -8  12   7       5010.20       5677.24       524.86 o
  -7  12   7       6690.58       6820.34       533.63 o
  -6  12   7       5684.50       4802.60       606.94 o
  -5  12   7       1463.21       1159.93       387.16 o
  -4  12   7       3340.58       3440.51       380.91 o
  -3  12   7       5025.48       5125.46       410.68 o
  -2  12   7       4812.11       4750.43       401.49 o
  -1  12   7       4587.62       4573.22       441.15 o
   0  12   7      11784.55      10938.06       536.46 o
   1  12   7       4612.91       4620.01       500.25 o
   2  12   7       3591.58       3465.29       473.98 o
   3  12   7       3224.03       3314.88       483.79 o
   4  12   7       3066.86       2602.51       467.31 o
   5  12   7       3710.47       3710.99       410.82 o
   6  12   7       7462.01       7438.80       488.01 o
   7  12   7       5455.72       5555.79       559.21 o
   8  12   7       4750.78       5851.79       589.42 o
   9  12   7       3265.11       3540.37       576.85 o
  10  12   7       4270.22       3593.44       587.67 o
  11  12   7        746.90       1142.06       562.09 o
  12  12   7        349.32        170.14       557.13 o
 -12  13   7       1305.86       1773.93       522.68 o
 -11  13   7       3299.20       3169.78       551.07 o
 -10  13   7       4597.24       4927.15       565.94 o
  -9  13   7       3010.81       2750.57       503.13 o
  -8  13   7        549.16        432.34       460.31 o
  -7  13   7       1484.96       1738.67       464.68 o
  -6  13   7       4541.56       5132.93       745.00 o
  -5  13   7       4068.20       4356.51       619.50 o
  -4  13   7       1805.07       1772.10       430.32 o
  -3  13   7      11216.55      11337.96       515.48 o
  -2  13   7       9131.33       8822.51       488.09 o
  -1  13   7       1159.78       1099.80       405.48 o
   0  13   7       4148.19       4404.35       450.59 o
   1  13   7        520.92        650.59       373.98 o
   2  13   7        648.74        791.77       436.14 o
   3  13   7       6644.55       6178.31       687.48 o
   4  13   7       8467.35       9276.77       626.34 o
   5  13   7       3386.89       3511.85       522.60 o
   6  13   7       4801.42       4260.21       705.95 o
   7  13   7       4399.70       4320.31       561.35 o
   8  13   7       2564.97       2648.66       554.46 o
   9  13   7         66.70        -82.91       527.52 o
  10  13   7       2393.32       2362.01       577.96 o
  11  13   7       2707.56       3498.04       652.00 o
  12  13   7       3516.86       3336.40       637.81 o
  13  13   7       1632.49       1102.70       633.35 o
 -13  14   7       4100.30       3534.05       714.93 o
 -12  14   7       5147.84       4900.38       611.32 o
 -11  14   7        671.41        341.89       497.80 o
 -10  14   7       1485.90       1402.90       498.71 o
  -9  14   7       2077.27       2198.81       515.72 o
  -8  14   7       1454.83       1537.41       492.22 o
  -7  14   7       3589.43       3094.33       516.08 o
  -6  14   7       9093.50       9635.47       758.03 o
  -5  14   7       7361.22       6358.84       703.61 o
  -4  14   7       5209.57       5034.27       529.80 o
  -3  14   7       4228.89       4369.74       443.14 o
  -2  14   7       4654.77       4420.67       465.40 o
  -1  14   7        316.03        196.40       414.21 o
   0  14   7       1315.81       1222.28       426.06 o
   1  14   7       7093.74       7218.17       522.57 o
   2  14   7       9604.31      10074.47       580.91 o
   3  14   7       4926.99       4423.41       479.31 o
   4  14   7       6526.11       7645.42       617.34 o
   5  14   7       2316.44       2900.37       867.74 o
   6  14   7        373.94        213.74       601.22 o
   7  14   7       3347.80       3752.82       724.27 o
   8  14   7       3635.63       4342.09       780.61 o
   9  14   7       3271.25       2850.37       591.76 o
  10  14   7       3577.93       4019.88       636.18 o
  11  14   7       5447.94       5673.16       682.59 o
  12  14   7       3082.63       2995.26       647.12 o
  13  14   7       1010.70       1607.75       639.24 o
 -12  15   7        685.34        817.46       516.27 o
 -11  15   7       1279.79       1469.94       534.56 o
 -10  15   7       1086.46        788.60       506.00 o
  -9  15   7       3666.95       3994.36       575.62 o
  -8  15   7       6805.02       6830.49       624.47 o
  -7  15   7       1912.35       1676.82       503.24 o
  -6  15   7       2551.22       3020.42       661.68 o
  -5  15   7       3991.32       5027.44      1048.76 o
  -4  15   7        554.40        783.14       476.68 o
  -3  15   7       2141.96       2111.55       429.08 o
  -2  15   7       6544.12       6553.29       500.61 o
  -1  15   7       3374.54       3554.34       492.40 o
   0  15   7       5852.15       6456.85       542.12 o
   1  15   7       4389.62       5020.48       518.38 o
   2  15   7       3621.39       3514.02       519.20 o
   3  15   7        931.23        882.50       453.20 o
   4  15   7       1754.63       1891.86       459.87 o
   5  15   7       2389.45       2686.89       645.46 o
   6  15   7       3542.97       3816.74       698.96 o
   7  15   7       1505.80       1588.50       877.95 o
   8  15   7       4227.87       3250.21       763.53 o
   9  15   7       4088.52       4864.83       820.72 o
  10  15   7       1366.98       1452.49       828.08 o
  11  15   7       3176.69       3225.67       654.98 o
  12  15   7        882.12        891.81       598.96 o
 -11  16   7       2741.04       2885.12       598.27 o
 -10  16   7       4281.09       4071.07       601.73 o
  -9  16   7       3890.43       4576.99       598.48 o
  -8  16   7       2186.16       2603.37       558.81 o
  -7  16   7        802.96        804.50       525.64 o
  -6  16   7       1119.47        657.50       631.68 o
  -5  16   7       3188.58       3083.03       666.24 o
  -4  16   7       1730.34       1605.16       629.10 o
  -3  16   7       3478.78       3731.65       555.71 o
  -2  16   7       4950.50       5293.45       491.14 o
  -1  16   7       6893.79       6713.24       562.42 o
   0  16   7        480.07        506.67       445.68 o
   1  16   7       2633.03       2806.61       494.52 o
   2  16   7       1406.05       1295.27       475.03 o
   3  16   7       1608.20       1749.33       483.72 o
   4  16   7       2967.06       3428.45       574.73 o
   5  16   7       4676.48       4404.80       616.64 o
   6  16   7       3387.03       3175.60       589.33 o
   7  16   7       2966.05       3364.37       605.77 o
   8  16   7       2914.52       2715.78       770.04 o
   9  16   7       1379.34       2071.67       735.46 o
  10  16   7         58.55        -81.43       685.52 o
  11  16   7       1808.78       2086.98       759.83 o
  -9  17   7        585.58        158.73       529.22 o
  -8  17   7       2519.70       2199.33       569.51 o
  -7  17   7        462.50        492.51       548.10 o
  -6  17   7       1728.15       1698.56       676.73 o
  -5  17   7       2921.23       2631.10       706.63 o
  -4  17   7       3910.79       3424.07       702.75 o
  -3  17   7       3914.59       3616.90       581.14 o
  -2  17   7       3152.87       3657.55       502.86 o
  -1  17   7       1174.50       1040.38       483.12 o
   0  17   7        428.67        317.64       454.06 o
   1  17   7        580.12        434.78       483.89 o
   2  17   7       6703.81       6104.22       590.97 o
   3  17   7       3741.56       3582.93       612.87 o
   4  17   7       2511.91       2515.14       579.84 o
   5  17   7       4709.24       5667.11       683.08 o
   6  17   7       1336.94       1438.29       578.52 o
   7  17   7         11.05        188.17       587.39 o
   8  17   7       1137.24       1144.85       610.29 o
   9  17   7       2124.41       2444.63       618.05 o
  -7  18   7       3803.90       4048.03       620.52 o
  -6  18   7        729.08        283.80       677.20 o
  -5  18   7       2058.20       1986.39       741.15 o
  -4  18   7       1464.56       1653.03       697.37 o
  -3  18   7        239.56        194.81       640.09 o
  -2  18   7        527.47        441.63       554.69 o
  -1  18   7       3426.04       3812.88       603.51 o
   0  18   7       4004.37       3780.16       682.96 o
   1  18   7       2431.41       2038.37       606.78 o
   2  18   7       5013.54       5769.81       734.89 o
   3  18   7       1435.36       1536.01       735.11 o
   4  18   7         51.78         73.76       700.24 o
   5  18   7        169.62         48.64       709.62 o
   6  18   7       1990.78       1974.17       775.51 o
   7  18   7       1808.96       1216.07       753.79 o
  -4  19   7       1935.76       1674.37       656.47 o
  -3  19   7       4023.50       4036.48       765.32 o
  -2  19   7       1253.61        858.35       574.66 o
  -1  19   7       4192.74       4870.46       628.77 o
   0  19   7       4475.14       5075.18       699.47 o
   1  19   7        185.01       -292.36       642.77 o
   2  19   7         62.04       -446.99       760.19 o
   3  19   7       1536.38       1944.99       778.23 o
   4  19   7       1417.59       1218.55       826.90 o
   0   0   8      24931.62      28005.61       925.38 o
   0   1   8        211.06        140.99       214.92 o
   1   1   8      14514.69      14019.07       328.47 o
  -1   2   8        364.77        505.51       199.81 o
   0   2   8       4890.14       5479.67       251.68 o
   1   2   8      27709.21      28492.10       426.08 o
   2   2   8       2761.32       3105.21       224.27 o
  -2   3   8       7648.91       7452.70       373.49 o
  -1   3   8      23462.36      24837.14       451.10 o
   0   3   8      21724.72      20987.61       349.55 o
   1   3   8      15203.13      15322.80       334.69 o
   2   3   8      29340.39      28872.19       464.61 o
   3   3   8       1737.16       1823.86       166.56 o
  -3   4   8       3698.45       4134.02       265.13 o
  -2   4   8      50482.08      51334.41       625.19 o
  -1   4   8        289.34        380.27       176.31 o
   0   4   8       6427.43       6529.79       254.08 o
   1   4   8      22337.36      21554.75       482.37 o
   2   4   8       6461.45       6695.84       328.75 o
   3   4   8         12.19        132.72       154.60 o
   4   4   8       1307.89       1301.48       182.10 o
  -4   5   8      25368.75      25131.62       392.60 o
  -3   5   8       9048.76       9508.17       328.52 o
  -2   5   8        162.78         92.38       158.56 o
  -1   5   8      28673.08      29332.01       442.19 o
   0   5   8       1869.84       1807.57       177.85 o
   1   5   8      13548.92      14396.47       457.13 o
   2   5   8        912.75       1027.75       259.86 o
   3   5   8      10062.73      10107.97       336.30 o
   4   5   8      13883.55      13668.96       315.96 o
   5   5   8        789.73        882.13       193.21 o
  -5   6   8      13652.90      13432.96       328.86 o
  -4   6   8       3630.10       3452.08       190.17 o
  -3   6   8      10340.57      10894.36       293.77 o
  -2   6   8        583.87        645.74       134.76 o
  -1   6   8      26356.85      26553.93       413.44 o
   0   6   8       1648.27       1812.54       222.67 o
[truncated: 125,548 more chars]
