# Supplementary material for: mer-Hydridotris(tri­methyl­phosphane-κP)(d-valinato-κ2 N,O)iridium hexa­fluorido­phosphate di­chloro­methane 0.675-solvate
Source: Acta Crystallogr Sect E Struct Rep Online. 2014 Feb 5;70(Pt 3):m82. doi: 10.1107/S1600536814002165 (PMC3998477; doi:10.1107/S1600536814002165)
Supplement: Supplementary file 3 [file e-70-00m82-Isup3.mol]

cs1529
  --CCDC--012114    3D                              

 71 69  0  0  0  0  0  0  0  0999 V2000
    4.9250    0.8858   12.4811 Ir     0
    5.9408    0.8005   13.4954 H      0
    3.6052    2.1797   13.5282 O      0
    1.5575    3.0013   13.6337 O      0
    3.2429    1.0955   11.0745 N      0
    3.4128    1.7837   10.4853 H      0
    3.1038    0.3230   10.8134 H      0
    2.4072    2.2963   13.0688 C      0
    2.0182    1.5056   11.8334 C      0
    1.6025    0.6587   12.1672 H      0
    0.9508    2.1924   10.9832 C      0
    0.2036    2.4269   11.6037 H      0
    0.3652    1.2486    9.9403 C      0
    1.0590    1.0070    9.2898 H      0
   -0.3764    1.6924    9.4767 H      0
    0.0365    0.4382   10.3811 H      0
    1.4171    3.5013   10.3612 C      0
    1.8778    4.0392   11.0374 H      0
    0.6404    3.9957   10.0231 H      0
    2.0308    3.3117    9.6208 H      0
    4.0622   -0.8417   13.8083 P      0
    3.1656   -0.1559   15.2301 C      0
    3.7092    0.5407   15.6538 H      0
    2.9859   -0.8694   15.8777 H      0
    2.3188    0.2317   14.9262 H      0
    2.8679   -2.0674   13.2286 C      0
    2.0196   -1.6235   13.0189 H      0
    2.7218   -2.7373   13.9290 H      0
    3.2148   -2.5070   12.4240 H      0
    5.3060   -1.8370   14.6552 C      0
    5.7807   -2.3918   14.0018 H      0
    4.8692   -2.4129   15.3171 H      0
    5.9451   -1.2472   15.1074 H      0
    6.2498   -0.4003   11.1887 P      0
    6.0883   -2.2134   11.2414 C      0
    6.5293   -2.6025   10.4568 H      0
    5.1403   -2.4564   11.2371 H      0
    6.5110   -2.5547   12.0559 H      0
    5.9605   -0.1264    9.4139 C      0
    6.0181    0.8314    9.2171 H      0
    5.0687   -0.4564    9.1728 H      0
    6.6374   -0.6081    8.8932 H      0
    8.0377   -0.2107   11.4140 C      0
    8.5096   -0.6896   10.7021 H      0
    8.2975   -0.5786   12.2842 H      0
    8.2708    0.7401   11.3783 H      0
    5.9765    2.9043   11.8892 P      0
    6.8804    3.1670   10.3398 C      0
    7.2765    4.0631   10.3412 H      0
    6.2639    3.0842    9.5823 H      0
    7.5911    2.4971   10.2570 H      0
    7.1824    3.3679   13.1487 C      0
    7.9085    2.7092   13.1644 H      0
    6.7456    3.3932   14.0260 H      0
    7.5489    4.2527   12.9404 H      0
    4.8496    4.3285   11.8890 C      0
    5.3664    5.1543   11.7820 H      0
    4.3594    4.3566   12.7364 H      0
    4.2148    4.2415   11.1472 H      0
    4.1594    3.1551    6.9602 P      0
    3.7667    2.1432    8.1429 F      0
    5.6192    2.5027    6.9231 F      0
    4.6459    4.1965    8.0444 F      0
    4.5589    4.1431    5.7962 F      0
    3.6530    2.1011    5.8960 F      0
    2.6937    3.8047    7.0187 F      0
    7.8790    5.4689    6.8404 C      0
    7.1206    5.0251    6.3839 H      0
    8.0475    4.9802    7.6849 H      0
    9.3284    5.3285    5.8033 Cl     0
    7.4352    7.0152    7.2113 Cl     0
  1  2  1
  1  3  1
  1  5  1
  1 21  1
  1 34  1
  1 47  1
  3  8  1
  4  8  1
  5  6  1
  5  7  1
  5  9  1
  8  9  1
  9 10  1
  9 11  1
 11 12  1
 11 13  1
 11 17  1
 13 14  1
 13 15  1
 13 16  1
 17 18  1
 17 19  1
 17 20  1
 21 22  1
 21 26  1
 21 30  1
 22 23  1
 22 24  1
 22 25  1
 26 27  1
 26 28  1
 26 29  1
 30 31  1
 30 32  1
 30 33  1
 34 35  1
 34 39  1
 34 43  1
 35 36  1
 35 37  1
 35 38  1
 39 40  1
 39 41  1
 39 42  1
 43 44  1
 43 45  1
 43 46  1
 47 48  1
 47 52  1
 47 56  1
 48 49  1
 48 50  1
 48 51  1
 52 53  1
 52 54  1
 52 55  1
 56 57  1
 56 58  1
 56 59  1
 60 61  1
 60 62  1
 60 63  1
 60 64  1
 60 65  1
 60 66  1
 67 68  1
 67 69  1
 67 70  1
 67 71  1
M  END
$$$$
